# Supplementary material for: Whole-genome sequencing of chronic lymphocytic leukemia identifies subgroups with distinct biological and clinical features
Source: Nat Genet. 2022 Nov 4;54(11):1675–89. doi: 10.1038/s41588-022-01211-y (PMC9649442; doi:10.1038/s41588-022-01211-y)
Supplement: Supplementary file 4 — Supplementary Tables. [file 41588_2022_1211_MOESM4_ESM.xlsx]

## Sheet: Supplementary Tables
Supplementary Tables for Robbe et al. Whole genome landscape of chronic lymphocytic leukaemia and its association with clinical outcome.
Table of content
Table S1. Characteristics of patients enrolled in CLEAR, CLL210, ARCTIC, AdMIRE and RIALTO
Table S2. Alignment metrics reflecting the quality of WGS data were calculated for the 485 tumour and germline samples
Table S3. Number of somatic SNVs, indels, CNAs (including CN Loss, CN Gain) and other SVs (including translocation and inversion) per sample
Table S4. ﻿List of samples for which we have performed additonal experiments on the sample form the same patient
Table S5. 58 candidate driver genes identified in the cohort
Table S6. 74 distinct regions were affected by recurrent CNAs (>=4 samples)
Table S7. Validation of CNAs detected by WGS using SNP arrays
Table S8. Genes identified as candidate driver genes affected by both CNAs and SNVs/indels
Table S9. Gene prioritisation based on MutComFocal and number of SNVs/indels in genes occuring in the 74 distinct regions were affected by recurrent CNAs
Table S10. Structural variants with breakpoints in recurrent regions
Table S11. Inversions
Table S12. Annotation of variants using VEP (Ensembl) in the 58 candidate driver genes identified in the cohort
Table S13. Coding variants examined by RNA-seq
Table S14: Enrichment analysis of genomic features in defined CLL subgroups, Fisher's exact test.
Table S15. Univariate analysis for progression-free survival
Table S16. Univariate analysis for overall survival
Table S17. List of non-coding candidate drivers
Table S18. ﻿Gene set enrichment analysis results for target genes of non-coding drivers
Table S19. Integrated variant analysis for the 58 coding drivers
Table S20: Cosine similarity of de novo signatures and COSMIC signatures
Table S21. Detailed list of all genomic features tested
Table S22. Cosine similarity between genomic subgroups defined on data randomly split into one of two groups, each representing 50% of the total data
Table S23. Genomic landscape of u-IgHV subgroups
Table S24. Cosine similarity between genomic subgroups
Table S25. Genomic landscape of m-IgHV subgroups
Table S26. IGHV status data

## Sheet: Table S1
Table S1. Characteristics of patients enrolled in CLEAR, CLL210, ARCTIC, AdMIRE and RIALTO
Clinical trial	CLEAR		CLL210		ARCTIC		AdMIRE		RIALTO
Number of participants	12		31		66		72		98
Number of samples passed QC	12		30		61		65		92
	Early stage		Relapsed		Frontline		Frontline		Frontline
Demographics
Age (years)
Median	59		67.5		68		64		ND	65.75
IQR					56-67		59-71		ND
Gender
Male	6		21		49		51		69	196	0.736842
Female	1		7		17		16		29	70
data available	N=7		N=28		N=66		N=67		N=98
Binet Stage
Binet Stage A	ND		ND		11		10		17
Binet Stage B	ND		ND		35		33		28
Binet Stage C	0		ND		20		24		52
Full blood count at enrolment
Haemoglobin (g/dl)
Median	ND		11.45		12.4		12.1		10.8
IQR			10.4-12.9		10.8-13.3		10.5-13.3		9.6-12.3
WBC (x10^9/L)
Median	ND		108.7		88.7		84		98.8
IQR			58.5-174.2		38.7-153		37.6-152.9		47.4-186
Lymphocytes(x10^9/L)
Median	ND		103.2		84.7		77.8		84.2
IQR			43.3-152.6		34.9-149.4		33.9-136.5		41.4-161.2
Platelets(x10^9/L)
Median	ND		122.5		123		135		134
IQR			101.8-168.8		72-186		105-171		104.5-181.5
data available			N=28		N=66		N=67		N=98
Prognostic features
Beta2microglobulin
Median	ND		5.3		4.2		4.3		5.5
IQR	ND		3.2-6.3		3.4-5.3		3.4-5.6		4.2-7.1
data available			N=24		N=61		N=64		N=91
For patients recruited into the FLAIR study, these data are still awaited.
IQR interquartile range; ND: not determined

## Sheet: Table S2
Table S2. Alignment metrics reflecting the quality of WGS data were calculated for the 485 tumour and germline samples
Tumor Sample ID	Tumor Total PF reads	Tumor Median read length	Tumor Total aligned reads	Tumor Unique aligned reads	Tumor Percent aligned reads	Tumor Percent AT dropout	Tumor Percent GC dropout	Tumor Percent Q30 bases	Tumor Mean coverage	Tumor Coverage at 1X	Tumor Coverage at 10X	Tumor Coverage at 15X	Normal Sample ID	Normal Total PF reads	Normal Median read length	Normal Total aligned reads	Normal Unique aligned reads	Normal Percent aligned reads	Normal Percent AT dropout	Normal Percent GC dropout	Normal Percent Q30 bases	Normal Mean coverage	Normal Coverage at 1X	Normal Coverage at 10X	Normal Coverage at 15X
CLL001_T	2533035380	150 bp	2391241370	1899252617	0.944	0.003	0.0219	0.8471	93.9	0.9906	0.9842	0.9823	CLL001_N	822049626	150 bp	765712967	678280643	0.9315	0.0013	0.0248	0.8118	33.43	0.9885	0.977	0.9669
CLL002_T	2397327312	150 bp	2264886224	1810180985	0.9448	0	0.0319	0.8357	89.76	0.9905	0.9843	0.9824	CLL002_N	995531608	150 bp	912839152	717803328	0.9169	0.0021	0.0266	0.8244	35.36	0.989	0.9785	0.9711
CLL003_T	2614759596	150 bp	2455127993	1762865009	0.9389	0	0.0536	0.8233	86.86	0.997	0.9915	0.9893	CLL003_N	863591092	150 bp	708167751	577190975	0.82	0.0176	0.0164	0.8296	28.16	0.9951	0.9755	0.9335
CLL004_T	2540769232	150 bp	2383914482	1890981553	0.9383	0.0023	0.0255	0.8393	93.54	0.9968	0.9912	0.9893	CLL004_N	1125023926	150 bp	940671659	754333510	0.8361	0.0121	0.0231	0.8459	36.81	0.9953	0.9847	0.9701
CLL005_T	2472002282	150 bp	2312529142	1731222699	0.9355	0.0017	0.0269	0.8174	85.64	0.9915	0.9845	0.9824	CLL005_N	852920694	150 bp	782973596	664372561	0.918	0.0014	0.026	0.8311	32.64	0.9883	0.9768	0.9666
CLL006_T	2614816430	150 bp	2458595959	1735546445	0.9403	0	0.0431	0.835	85.58	0.9967	0.9911	0.989	CLL006_N	1116573558	150 bp	655369605	555669382	0.5869	0.0352	0.0173	0.7889	27.33	0.995	0.9727	0.9234
CLL007_T	2505320916	150 bp	2348703794	1921700257	0.9375	0	0.0482	0.808	94.77	0.9971	0.9921	0.9902	CLL007_N	849927410	150 bp	768120180	627516264	0.9037	0.0039	0.0296	0.83	30.94	0.9955	0.9804	0.9508
CLL008_T	2644740974	150 bp	2479734609	2156157092	0.9376	0.001	0.0286	0.7941	106.45	0.9907	0.9843	0.9824	CLL008_N	1157223130	150 bp	1034008292	855103643	0.8935	0.0047	0.0261	0.8289	42.16	0.989	0.979	0.9743
CLL009_T	2537286934	150 bp	2390163024	1833769576	0.942	0.003	0.0227	0.8404	90.75	0.9965	0.9912	0.9894	CLL009_N	876358120	150 bp	667459529	512647100	0.7616	0.0204	0.027	0.8487	25.17	0.9948	0.9697	0.9127
CLL010_T	2591098832	150 bp	2429030776	1712950065	0.9375	0	0.0483	0.8278	84.57	0.9969	0.9916	0.9895	CLL010_N	1178367178	150 bp	905690427	655883625	0.7686	0.0178	0.0354	0.849	31.63	0.9951	0.9811	0.9546
CLL011_T	2566398878	150 bp	2414937116	1943502093	0.941	0	0.0375	0.8279	95.36	0.9967	0.9918	0.9901	CLL011_N	861558298	150 bp	759208875	658025232	0.8812	0.0101	0.0195	0.8234	32.43	0.9953	0.9819	0.9574
CLL012_T	2849887108	150 bp	2676538254	2219661034	0.9392	0.0001	0.034	0.8194	109.53	0.9969	0.9923	0.9907	CLL012_N	849916912	150 bp	729051611	613516930	0.8578	0.0075	0.0229	0.8173	29.69	0.9951	0.9779	0.9427
CLL013_T	2441044312	150 bp	2300088932	1694234179	0.9423	0.0022	0.0263	0.8306	83.87	0.9968	0.9911	0.989	CLL013_N	848348496	150 bp	752165005	655707452	0.8866	0.0041	0.0233	0.8502	32.33	0.9948	0.9814	0.9573
CLL014_T	2620462746	150 bp	2464854232	1845771852	0.9406	0	0.0482	0.833	91.3	0.9905	0.9838	0.9817	CLL014_N	875301758	150 bp	789342103	658823831	0.9018	0.009	0.0193	0.8218	32.25	0.9884	0.9766	0.9664
CLL015_T	2424309564	150 bp	2284034600	1690045836	0.9421	0	0.0451	0.8216	83.44	0.9968	0.991	0.9888	CLL015_N	879839854	150 bp	800085723	670778449	0.9094	0.0047	0.0244	0.821	32.92	0.9952	0.982	0.9593
CLL016_T	2259928586	150 bp	2116741950	1647859969	0.9366	0.0009	0.0348	0.82	81.33	0.9968	0.9911	0.989	CLL016_N	832928410	150 bp	586141116	507219645	0.7037	0.0235	0.0179	0.819	24.86	0.9945	0.9668	0.9045
CLL017_T	2634563576	150 bp	2473988516	1898899585	0.9391	0	0.0504	0.8276	94.15	0.9971	0.992	0.99	CLL017_N	888914254	150 bp	752059717	641308584	0.846	0.0043	0.03	0.798	31.48	0.9953	0.98	0.9501
CLL018_T	3038474500	150 bp	2847036553	2254290546	0.937	0.0001	0.0348	0.8146	111.46	0.9971	0.9927	0.991	CLL018_N	862745662	150 bp	700061163	556930478	0.8114	0.0129	0.0238	0.8333	27.29	0.9953	0.9749	0.9295
CLL019_T	2758094388	150 bp	2599063313	2216543858	0.9423	0	0.0346	0.8278	109.72	0.9969	0.9919	0.9903	CLL019_N	877388740	150 bp	812893602	715555562	0.9265	0.0026	0.0242	0.8257	35.28	0.995	0.9837	0.9663
CLL020_T	2629475234	150 bp	2464241641	1829481866	0.9372	0	0.0479	0.8209	90.26	0.9971	0.992	0.99	CLL020_N	845435864	150 bp	670794010	571957891	0.7934	0.0149	0.0247	0.8468	27.71	0.9948	0.9752	0.9323
CLL021_T	2560281870	150 bp	2403108608	1858340868	0.9386	0.0021	0.0274	0.8396	91.54	0.997	0.9913	0.9894	CLL021_N	919144590	150 bp	743431818	638610903	0.8088	0.0182	0.0161	0.8423	31.45	0.9948	0.9809	0.9545
CLL022_T	2644290802	150 bp	2503974343	2148516350	0.9469	0.001	0.0243	0.841	106.68	0.9901	0.9839	0.9821	CLL022_N	891619080	150 bp	567975257	511292919	0.637	0.0368	0.0225	0.8491	25.15	0.9873	0.9712	0.939
CLL023_T	2519619932	150 bp	2358709014	2044908610	0.9361	0	0.0381	0.8111	100.37	0.9967	0.9917	0.9899	CLL023_N	1723257418	150 bp	690124653	569465829	0.4005	0.0594	0.0438	0.8352	27.62	0.9948	0.974	0.9274
CLL024_T	2931181036	150 bp	2757088413	2254380022	0.9406	0	0.0361	0.8185	111.5	0.9907	0.9847	0.983	CLL024_N	857698338	150 bp	724495002	580513120	0.8447	0.0047	0.0274	0.828	28.37	0.9882	0.974	0.9519
CLL025_T	2600895670	150 bp	2465573325	2062091832	0.948	0.0003	0.0199	0.8722	102.47	0.9966	0.9918	0.9901	CLL025_N	1094246990	150 bp	1012304958	763065251	0.9251	0.0158	0.009	0.8717	37.95	0.9957	0.9861	0.9745
CLL026_T	2547817564	150 bp	2433457699	1657236179	0.9551	0.0062	0.016	0.8876	82.56	0.9964	0.9854	0.9833	CLL026_N	925570266	150 bp	863839826	686386835	0.9333	0.0087	0.0129	0.8986	33.95	0.9952	0.984	0.9657
CLL027_T	2738947318	150 bp	2611137537	2181142463	0.9533	0.0001	0.0205	0.8728	108.75	0.9903	0.9843	0.9826	CLL027_N	927529036	150 bp	749004524	631148224	0.8075	0.0241	0.0102	0.9008	31.25	0.9878	0.9766	0.9692
CLL028_T	2487294208	150 bp	2375542024	1537393130	0.9551	0.0071	0.0152	0.89	76.46	0.9902	0.9834	0.9813	CLL028_N	925029334	150 bp	842849283	627265572	0.9112	0.0161	0.0121	0.9019	31.31	0.988	0.9769	0.97
CLL029_T	2618633096	150 bp	2480178027	2037263316	0.9471	0.0013	0.0168	0.8723	101.62	0.9902	0.9838	0.982	CLL029_N	911890134	150 bp	829695389	747964346	0.9099	0.0136	0.0107	0.8894	37.23	0.988	0.9777	0.9731
CLL030_T	2538731564	150 bp	2427543672	1708501090	0.9562	0.0057	0.0146	0.8888	85.08	0.9964	0.9836	0.9813	CLL030_N	946089030	150 bp	893512897	610959907	0.9444	0.0055	0.0183	0.8998	30.5	0.995	0.9812	0.955
CLL031_T	2581434398	150 bp	2438199386	2034160761	0.9445	0.0017	0.0179	0.8708	100.93	0.9964	0.9909	0.9891	CLL031_N	873733182	150 bp	724663189	528106083	0.8294	0.0354	0.0087	0.8735	26.13	0.9944	0.9735	0.9311
CLL032_T	2513232722	150 bp	2380748358	2001276105	0.9473	0.0001	0.0211	0.8767	99.88	0.9904	0.9837	0.9819	CLL032_N	970350826	150 bp	801687637	654390391	0.8262	0.0185	0.0117	0.9015	32.5	0.9881	0.9772	0.9709
CLL033_T	2683070880	150 bp	2560386073	1846930677	0.9543	0.0033	0.0175	0.8959	91.81	0.9967	0.9914	0.9896	CLL033_N	910823378	150 bp	845216166	631988205	0.928	0.0076	0.0136	0.8994	31.42	0.9952	0.982	0.9577
CLL034_T	2606181798	150 bp	2451111170	2000141977	0.9405	0.0074	0.0134	0.8617	99.34	0.9964	0.991	0.9892	CLL034_N	1131596380	150 bp	777310205	632108928	0.6869	0.0577	0.0127	0.8737	30.96	0.9947	0.9808	0.955
CLL035_T	2794747200	150 bp	2665836919	2013270300	0.9539	0.0033	0.0169	0.8924	100.45	0.9963	0.9907	0.9889	CLL035_N	943528300	150 bp	889449530	664750566	0.9427	0.0052	0.0156	0.8914	33.09	0.9945	0.9825	0.9628
CLL036_T	2759885026	150 bp	2635975822	2050422183	0.9551	0.0025	0.0157	0.8839	102.33	0.9968	0.9845	0.9825	CLL036_N	1122118544	150 bp	1050229165	812030577	0.9359	0.01	0.0104	0.8686	40.22	0.9954	0.9835	0.9714
CLL037_T	2900650268	150 bp	2782176761	2159361562	0.9592	0.002	0.0182	0.9178	108.23	0.9968	0.992	0.9904	CLL037_N	1159513960	150 bp	797835730	556553078	0.6881	0.0553	0.0111	0.8803	27.59	0.9951	0.9774	0.941
CLL038_T	2693446544	150 bp	2582855614	1721398055	0.9589	0.0056	0.0152	0.8959	85.71	0.9903	0.9833	0.9814	CLL038_N	1171748364	150 bp	1076732715	909942348	0.9189	0.0059	0.0145	0.878	44.83	0.9887	0.9796	0.976
CLL039_T	2661083676	150 bp	2535647792	2075984351	0.9529	0.0012	0.0175	0.8962	103.47	0.9901	0.9832	0.9812	CLL039_N	921733542	150 bp	818124081	635103620	0.8876	0.0153	0.0114	0.8602	31.32	0.988	0.9767	0.9694
CLL040_T	2786512034	150 bp	2652569704	2047562720	0.9519	0.0049	0.016	0.8891	102.01	0.9967	0.9913	0.9895	CLL040_N	934561338	150 bp	757317092	627170063	0.8103	0.0303	0.0119	0.889	30.56	0.9944	0.98	0.9532
CLL041_T	2702029042	150 bp	2571058303	1914152369	0.9515	0.0026	0.02	0.8953	95.45	0.9968	0.9915	0.9897	CLL041_N	1163650056	150 bp	604520727	530846827	0.5195	0.0723	0.0176	0.9038	25.37	0.9945	0.9709	0.9232
CLL042_T	2615831506	150 bp	2486268284	1778743219	0.9505	0.0037	0.0184	0.8837	88.37	0.9967	0.9913	0.9894	CLL042_N	1090065388	150 bp	978717404	740782813	0.8979	0.0095	0.0134	0.8677	36.73	0.9952	0.9853	0.9722
CLL043_T	2628941746	150 bp	2503138176	1815950063	0.9521	0.0056	0.0164	0.8881	90.41	0.9966	0.9912	0.9893	CLL043_N	1138088330	150 bp	744561904	653597344	0.6542	0.0479	0.0125	0.8568	32.2	0.995	0.982	0.9597
CLL044_T	2971249570	150 bp	2845986364	2341085487	0.9578	0.0019	0.0161	0.9323	117.75	0.997	0.9919	0.9903	CLL044_N	901236790	150 bp	696169578	556619545	0.7725	0.025	0.0156	0.9226	27.74	0.9952	0.9773	0.942
CLL045_T	2161678028	150 bp	2063193998	1848244830	0.9544	0.0001	0.0207	0.9087	92.77	0.9902	0.9841	0.9823	CLL045_N	805254732	150 bp	740014452	661118472	0.919	0.0078	0.0127	0.9044	33.08	0.9885	0.9782	0.9721
CLL046_T	2853564148	150 bp	2732111465	2344493264	0.9574	0.0004	0.0167	0.9192	117.99	0.997	0.9923	0.9908	CLL046_N	873159172	150 bp	724353773	627871556	0.8296	0.0228	0.0131	0.8896	31.4	0.9957	0.9828	0.9585
CLL047_T	2813331514	150 bp	2687899638	2238798242	0.9554	0.0029	0.0154	0.916	112.35	0.9969	0.9922	0.9904	CLL047_N	913589886	150 bp	816440224	701851603	0.8937	0.0153	0.0072	0.9146	34.91	0.9953	0.9847	0.9685
CLL048_T	2608361936	150 bp	2485824327	1860423542	0.953	0.0007	0.0187	0.9195	93.2	0.9903	0.984	0.9822	CLL048_N	898250072	150 bp	727205963	653654978	0.8096	0.0266	0.0123	0.9073	32.64	0.9883	0.9773	0.9708
CLL049_T	2396996004	150 bp	2294816605	2004532554	0.9574	0.0001	0.0194	0.9149	100.66	0.9904	0.9843	0.9825	CLL049_N	950035202	150 bp	819812823	678731379	0.8629	0.0139	0.0171	0.8981	33.99	0.9887	0.9782	0.9722
CLL050_T	2851016558	150 bp	2723774299	2349228423	0.9554	0.0012	0.0184	0.9231	118.1	0.9969	0.992	0.9904	CLL050_N	903479394	150 bp	795784905	664883894	0.8808	0.014	0.0151	0.9168	33.02	0.9952	0.9832	0.9631
CLL051_T	2674324476	150 bp	2549840082	1841271714	0.9535	0.002	0.0179	0.9273	92.14	0.9967	0.9912	0.9894	CLL051_N	958980364	150 bp	851864735	727960557	0.8883	0.0136	0.0107	0.901	36.48	0.9959	0.9853	0.9717
CLL052_T	2735850626	150 bp	2615246948	1952868237	0.9559	0.0036	0.0144	0.9131	97.75	0.9902	0.9839	0.9821	CLL052_N	931915696	150 bp	745209760	655813203	0.7997	0.0385	0.0059	0.9062	32.83	0.9887	0.9777	0.9715
CLL053_T	2457365122	150 bp	2344754955	1761340181	0.9542	0.0005	0.0206	0.9206	88.06	0.9966	0.9914	0.9895	CLL053_N	886855980	150 bp	835409222	677461592	0.942	0.0082	0.0129	0.8829	33.84	0.9959	0.9844	0.9656
CLL054_T	2657767982	150 bp	2525497115	1919317201	0.9502	0.0058	0.0144	0.9097	96.23	0.9968	0.9914	0.9896	CLL054_N	907242604	150 bp	684873736	580000243	0.7549	0.0408	0.0088	0.9119	28.83	0.9948	0.9778	0.9453
CLL055_T	2848684268	150 bp	2735357609	2277542029	0.9602	0.0003	0.0171	0.9131	114.41	0.9906	0.9845	0.9828	CLL055_N	907864876	150 bp	639047376	510542243	0.7039	0.0395	0.0109	0.9115	25.52	0.9882	0.9747	0.9533
CLL056_T	2637436596	150 bp	2516963059	1913358987	0.9543	0.0029	0.015	0.9089	95.91	0.9907	0.9846	0.9828	CLL056_N	863617044	150 bp	812154779	610301322	0.9404	0.0001	0.0226	0.9142	30.29	0.9884	0.977	0.9664
CLL057_T	3732737270	150 bp	3591368504	3086109407	0.9621	0.0001	0.0264	0.9194	155	0.9905	0.9854	0.984	CLL057_N	856735304	150 bp	772005919	583685353	0.9011	0.0223	0.0065	0.91	28.89	0.9882	0.9765	0.9665
CLL058_T	2515277914	150 bp	2388201565	1821719378	0.9495	0.0066	0.0121	0.9057	91.05	0.9903	0.9838	0.9818	CLL058_N	910603774	150 bp	811836309	663654665	0.8915	0.015	0.0112	0.9217	33.29	0.9889	0.9781	0.9724
CLL059_T	2701962198	150 bp	2588763260	1874158442	0.9581	0.0001	0.0201	0.9218	93.76	0.9901	0.9832	0.9813	CLL059_N	910765952	150 bp	833148351	686931733	0.9148	0.0066	0.0138	0.8849	34.36	0.9885	0.9774	0.9719
CLL060_T	2638214192	150 bp	2501714175	1894875301	0.9483	0.0006	0.0231	0.9079	94.81	0.997	0.9919	0.9902	CLL060_N	897158124	150 bp	786613396	622536761	0.8768	0.0288	0.0033	0.913	30.46	0.9955	0.9816	0.9549
CLL061_T	2914451884	150 bp	2791150091	2284438247	0.9577	0.0025	0.0151	0.9174	114.55	0.9971	0.9922	0.9906	CLL061_N	1217702650	150 bp	740645881	510718070	0.6082	0.0745	0.0214	0.9262	24.97	0.9948	0.9712	0.9208
CLL062_T	2771120298	150 bp	2654029587	2223962847	0.9577	0.0005	0.019	0.9167	111.64	0.997	0.9921	0.9904	CLL062_N	885834908	150 bp	696373933	603760196	0.7861	0.0285	0.0121	0.8886	29.76	0.9951	0.98	0.9503
CLL063_T	2743156660	150 bp	2623953696	2123941628	0.9565	0.0019	0.0163	0.9209	106.41	0.9966	0.9911	0.9894	CLL063_N	909628176	150 bp	777688512	666534090	0.855	0.0256	0.0065	0.9046	33.31	0.9954	0.983	0.9633
CLL064_T	2649668718	150 bp	2540463897	1921959023	0.9588	0.0001	0.0181	0.9266	96.22	0.99	0.9831	0.9812	CLL064_N	971907856	150 bp	900150047	785738105	0.9262	0.008	0.0101	0.9133	39.3	0.9883	0.9785	0.9741
CLL065_T	2664015464	150 bp	2539207913	2154909181	0.9532	0.0004	0.0173	0.9054	108.05	0.9903	0.9844	0.9827	CLL065_N	919297354	150 bp	828441331	722594315	0.9012	0.0191	0.0052	0.9112	36.22	0.9886	0.9785	0.9738
CLL066_T	2987873094	150 bp	2865161440	2269996745	0.9589	0.0054	0.0117	0.9135	113.93	0.9967	0.9916	0.9899	CLL066_N	935499546	150 bp	882192919	772813906	0.943	0.0108	0.0081	0.914	38.74	0.9953	0.9859	0.9754
CLL067_T	2277418960	150 bp	2175691614	1766278314	0.9553	0.001	0.0184	0.916	88.55	0.9967	0.9915	0.9897	CLL067_N	890136728	150 bp	798303881	722826334	0.8968	0.0168	0.0086	0.902	35.89	0.9956	0.9853	0.9706
CLL068_T	2636873192	150 bp	2522553263	2248059663	0.9566	0.002	0.0147	0.9161	112.87	0.9967	0.9918	0.9902	CLL068_N	867578866	150 bp	750654886	575442669	0.8652	0.0232	0.009	0.8896	28.07	0.9951	0.9777	0.9428
CLL069_T	3037149856	150 bp	2908901564	2284434410	0.9578	0.0057	0.0137	0.9183	114.81	0.9972	0.9919	0.99	CLL069_N	1307960110	150 bp	568317276	469417472	0.4345	0.0758	0.0164	0.9214	23.19	0.9946	0.9645	0.8984
CLL070_T	2608663556	150 bp	2489105597	2078739828	0.9542	0.0004	0.0175	0.9018	104.2	0.9907	0.9842	0.9824	CLL070_N	1256020860	150 bp	1168482462	1129098684	0.9303	0.0021	0.0156	0.8515	56.24	0.99	0.9821	0.9792
CLL071_T	2791186908	150 bp	2665210178	2141740809	0.9549	0.0008	0.0203	0.9171	107.46	0.997	0.9918	0.9901	CLL071_N	926182882	150 bp	775980291	676704594	0.8378	0.0199	0.0083	0.8829	33.55	0.9953	0.9833	0.9639
CLL072_T	2758144388	150 bp	2636840350	1911962839	0.956	0.0063	0.0133	0.921	95.64	0.9903	0.984	0.9822	CLL072_N	937767770	150 bp	871967264	741528498	0.9298	0.0102	0.0108	0.9086	37.26	0.9889	0.9787	0.9743
CLL073_T	1968180376	150 bp	1879302364	1580950839	0.9548	0.002	0.0167	0.9203	79.36	0.9964	0.9902	0.988	CLL073_N	853106852	150 bp	763916032	637461346	0.8955	0.0172	0.0091	0.8703	31.86	0.9955	0.9822	0.9589
CLL074_T	2655315272	150 bp	2550462939	2133484394	0.9605	0.0014	0.0134	0.9222	106.96	0.9903	0.9842	0.9824	CLL074_N	894800090	150 bp	791768062	693489680	0.8849	0.018	0.0069	0.9059	33.2	0.9881	0.9773	0.9712
CLL075_T	2651737746	150 bp	2532928952	2055864085	0.9552	0.0018	0.0148	0.9028	103.05	0.9967	0.9845	0.9824	CLL075_N	973136624	150 bp	920743437	800600034	0.9462	0.0066	0.0104	0.9188	40.13	0.9954	0.9866	0.9777
CLL076_T	2796273204	150 bp	2670977994	2117329348	0.9552	0.0004	0.0191	0.918	106.36	0.997	0.9919	0.9902	CLL076_N	937144864	150 bp	774945177	570628883	0.8269	0.0371	0.0108	0.9074	28.31	0.9948	0.9781	0.945
CLL077_T	2835313370	150 bp	2707478326	2052524351	0.9549	0.0034	0.0169	0.9272	103.15	0.9971	0.9918	0.99	CLL077_N	1263338260	150 bp	1086685140	756009275	0.8602	0.0278	0.0076	0.9028	37.48	0.9953	0.9851	0.9728
CLL078_T	2437833142	150 bp	2306845539	2150285701	0.9463	0.0043	0.0126	0.8946	107.44	0.9968	0.9917	0.99	CLL078_N	918527446	150 bp	865902275	700848805	0.9427	0.0116	0.0108	0.9049	35.01	0.9957	0.9849	0.9684
CLL079_T	2760439318	150 bp	2633513376	2176379262	0.954	0.0013	0.0183	0.9085	109.27	0.9969	0.9919	0.9902	CLL079_N	758336476	150 bp	712501996	672627062	0.9396	0.0015	0.0177	0.8642	33.62	0.9953	0.9832	0.9636
CLL080_T	2836358678	150 bp	2715783204	2286880206	0.9575	0.0009	0.0169	0.9201	114.82	0.9969	0.9919	0.9902	CLL080_N	907777938	150 bp	831339421	712034430	0.9158	0.0223	0.0053	0.912	35.42	0.9955	0.9846	0.9688
CLL081_T	2661977738	150 bp	2541789114	1929665967	0.9548	0.0031	0.0158	0.9073	96.66	0.9964	0.9843	0.9823	CLL081_N	1223354660	150 bp	824851611	700139069	0.6743	0.04	0.0144	0.9245	34.1	0.9949	0.9835	0.9656
CLL082_T	2604839390	150 bp	2481939566	1886655052	0.9528	0.0039	0.0158	0.9234	94.69	0.9969	0.9918	0.99	CLL082_N	949393808	150 bp	791613660	670323899	0.8338	0.018	0.0097	0.9148	33.2	0.9951	0.9833	0.9635
CLL083_T	2769227258	150 bp	2646760398	2014299450	0.9558	0.002	0.0177	0.9268	100.98	0.9967	0.9914	0.9897	CLL083_N	825045062	150 bp	705179831	627268661	0.8547	0.0241	0.0083	0.9177	31.49	0.9951	0.9816	0.9575
CLL084_T	2750682602	150 bp	2624025641	2179010690	0.954	0.0096	0.0078	0.9211	109.37	0.9971	0.9921	0.9904	CLL084_N	795397598	150 bp	726256065	650434361	0.9131	0.0167	0.007	0.9178	32.56	0.9954	0.983	0.9617
CLL085_T	2825432386	150 bp	2708391061	2191588679	0.9586	0.0012	0.0167	0.9281	110.05	0.997	0.9921	0.9904	CLL085_N	917230050	150 bp	854453897	718343488	0.9316	0.0076	0.0089	0.9231	35.94	0.9955	0.9849	0.9709
CLL086_T	2682865046	150 bp	2554799268	2143808046	0.9523	0.0008	0.0169	0.9111	107.4	0.9907	0.9849	0.9831	CLL086_N	931226922	150 bp	875713974	736316053	0.9404	0.0072	0.0116	0.9077	36.98	0.9892	0.9792	0.9745
CLL087_T	2743114876	150 bp	2618876243	2056961721	0.9547	0.0004	0.0191	0.9153	103.06	0.9964	0.9913	0.9896	CLL087_N	948192878	150 bp	857207102	754343153	0.904	0.0106	0.0097	0.9226	37.81	0.9953	0.9852	0.9736
CLL088_T	2789265352	150 bp	2661903965	2057190569	0.9543	0.0036	0.0161	0.9197	103.03	0.9968	0.9919	0.9903	CLL088_N	875600902	150 bp	817199155	690750519	0.9333	0.0082	0.0147	0.8618	34.52	0.9958	0.9846	0.9673
CLL089_T	2777313482	150 bp	2660999494	2336376389	0.9581	0.0001	0.0187	0.9194	117.28	0.9968	0.9916	0.99	CLL089_N	902951326	150 bp	765927080	610935117	0.8482	0.0226	0.0092	0.9142	30.44	0.9952	0.9782	0.9504
CLL090_T	2741573718	150 bp	2628692339	2174015914	0.9588	0.0001	0.0196	0.9086	108.84	0.9968	0.9916	0.9899	CLL090_N	920387504	150 bp	680852503	612559315	0.7397	0.0503	0.0119	0.91	30.28	0.9951	0.9807	0.9534
CLL091_T	2793115570	150 bp	2672979921	2176168455	0.957	0.0016	0.0158	0.926	109.07	0.9965	0.9912	0.9895	CLL091_N	915121044	150 bp	737414335	631120101	0.8058	0.0315	0.0096	0.901	31.33	0.9948	0.98	0.9543
CLL092_T	2825711988	150 bp	2706291688	2264954614	0.9577	0.0019	0.0145	0.9239	113.66	0.9969	0.9922	0.9906	CLL092_N	990205890	150 bp	686800876	568654867	0.6936	0.0461	0.0127	0.9173	27.87	0.9946	0.9773	0.9414
CLL093_T	2776613288	150 bp	2656741387	2315188924	0.9568	0.0001	0.0181	0.9198	116.31	0.9968	0.9915	0.9898	CLL093_N	824797862	150 bp	734539288	577432022	0.8906	0.0077	0.018	0.8999	28.78	0.9947	0.9781	0.9456
CLL094_T	2922056730	150 bp	2800998360	2232940406	0.9586	0.0019	0.0168	0.9313	112.07	0.9968	0.9917	0.99	CLL094_N	890869394	150 bp	823980464	690638264	0.9249	0.0089	0.0099	0.9193	34.53	0.9955	0.9793	0.9616
CLL095_T	2791294188	150 bp	2670573800	2312822384	0.9568	0.0001	0.017	0.913	116.14	0.9908	0.985	0.9832	CLL095_N	897610022	150 bp	743320662	604626015	0.8281	0.0224	0.0137	0.9062	29.59	0.9886	0.9768	0.967
CLL096_T	2844302076	150 bp	2712816425	2284911665	0.9538	0.0019	0.0168	0.9138	114.84	0.997	0.9922	0.9905	CLL096_N	896353150	150 bp	773409932	681393230	0.8628	0.0141	0.0152	0.9005	34.07	0.9951	0.9838	0.9659
CLL097_T	2692007754	150 bp	2576477602	1850344509	0.9571	0.0014	0.0187	0.9227	92.66	0.9966	0.9914	0.9896	CLL097_N	967151556	150 bp	839775632	676104762	0.8683	0.0075	0.0158	0.9217	33.91	0.9953	0.9837	0.9653
CLL098_T	2768625488	150 bp	2647722176	2291403158	0.9563	0.0031	0.013	0.9163	114.92	0.9969	0.9923	0.9907	CLL098_N	931960186	150 bp	843040705	760214043	0.9046	0.0137	0.0093	0.8977	37.83	0.9957	0.986	0.9743
CLL099_T	2846375002	150 bp	2727199056	2357247167	0.9581	0.0002	0.0194	0.9261	118.34	0.9969	0.9917	0.99	CLL099_N	888469444	150 bp	792846304	701915685	0.8924	0.0181	0.0076	0.8825	35.04	0.9955	0.9842	0.9676
CLL100_T	2673793826	150 bp	2559741331	2167188727	0.9573	0.0001	0.0188	0.9255	108.76	0.9966	0.9915	0.9898	CLL100_N	950544558	150 bp	634038207	522889586	0.667	0.0339	0.0109	0.9029	25.96	0.9944	0.9732	0.929
CLL101_T	2856030868	150 bp	2724989320	2283061748	0.9541	0	0.0245	0.8542	114.17	0.9966	0.9915	0.9898	CLL101_N	1490707650	150 bp	1289572636	1165531917	0.8651	0.0179	0.0138	0.7893	57.36	0.9961	0.9887	0.9856
CLL102_T	2925476958	150 bp	2786579834	2181145569	0.9525	0.0016	0.0201	0.8513	109.1	0.9967	0.9915	0.9897	CLL102_N	963337190	150 bp	829968888	715303964	0.8616	0.0179	0.014	0.8337	35.16	0.9951	0.984	0.9679
CLL103_T	2733567614	150 bp	2590140648	2257998002	0.9475	0.0011	0.0212	0.8474	113.02	0.9969	0.9918	0.9901	CLL103_N	808559472	150 bp	688573190	610137844	0.8516	0.0049	0.0216	0.8104	30.25	0.9949	0.9792	0.9497
CLL104_T	2863649778	150 bp	2725822568	2312621469	0.9519	0.0001	0.0246	0.8626	116	0.9972	0.9924	0.9908	CLL104_N	1938864794	150 bp	1539531723	1238184070	0.794	0.0379	0.014	0.8569	59.31	0.9955	0.9885	0.9858
CLL105_T	2788106266	150 bp	2671083134	2263503685	0.958	0.0001	0.026	0.8572	113.44	0.9906	0.9845	0.9827	CLL105_N	1823187872	150 bp	1092503380	976227366	0.5992	0.0399	0.0307	0.8127	48.3	0.9893	0.9804	0.977
CLL106_T	2571439008	150 bp	2439548707	2236433653	0.9487	0	0.0233	0.8421	111.88	0.9967	0.9919	0.9903	CLL106_N	948007770	150 bp	813221974	654013214	0.8578	0.0219	0.0151	0.8271	32.28	0.9948	0.982	0.9592
CLL107_T	2930419202	150 bp	2793339783	2265609850	0.9532	0	0.0235	0.8694	113.29	0.9967	0.9918	0.9902	CLL107_N	949526490	150 bp	617022265	516732415	0.6498	0.0528	0.022	0.8612	25.57	0.9946	0.9718	0.9232
CLL108_T	2923731210	150 bp	2790555517	2269833429	0.9545	0	0.0232	0.8562	113.45	0.9965	0.9909	0.9891	CLL108_N	931207082	150 bp	825112971	731195979	0.8861	0.012	0.0122	0.8191	36.13	0.9951	0.9834	0.9682
CLL109_T	2803407342	150 bp	2655534436	2210640434	0.9473	0.0002	0.0237	0.8289	110.17	0.9968	0.9917	0.9898	CLL109_N	899885424	150 bp	717841372	614505268	0.7977	0.0295	0.0154	0.81	30.35	0.9945	0.98	0.9525
CLL110_T	2645250904	150 bp	2512472853	2127568368	0.9498	0.0005	0.0204	0.8314	106.27	0.9907	0.9844	0.9825	CLL110_N	858516548	150 bp	675892206	613912205	0.7873	0.0289	0.0165	0.8089	30.46	0.9884	0.9759	0.9648
CLL111_T	2828939010	150 bp	2680333666	2158058531	0.9475	0.002	0.0202	0.84	107.72	0.9973	0.9927	0.991	CLL111_N	866366802	150 bp	670563545	555807767	0.774	0.0287	0.0176	0.8407	27.71	0.9952	0.9769	0.9386
CLL112_T	2914557274	150 bp	2773907872	2191608709	0.9517	0.0001	0.0235	0.8524	109.6	0.997	0.9919	0.9902	CLL112_N	942231588	150 bp	737074003	644368070	0.7823	0.0315	0.0154	0.8107	31.92	0.995	0.9801	0.9546
CLL113_T	2833962768	150 bp	2699904374	2256252686	0.9527	0.0001	0.0243	0.8468	112.8	0.9967	0.9915	0.9898	CLL113_N	874703558	150 bp	639437646	594915951	0.731	0.032	0.0198	0.8147	29.53	0.9949	0.9786	0.9479
CLL114_T	2760803330	150 bp	2623763911	2161169787	0.9504	0.0008	0.0196	0.8392	108.16	0.9908	0.9848	0.983	CLL114_N	922739888	150 bp	726587430	630139647	0.7874	0.0255	0.0159	0.8121	31.14	0.9882	0.9763	0.9667
CLL115_T	2787281426	150 bp	2662544469	2314163822	0.9552	0.0001	0.0228	0.8502	115.7	0.9902	0.9841	0.9825	CLL115_N	1868253878	150 bp	1048670021	881719362	0.5613	0.085	0.0155	0.9137	44.07	0.9887	0.9797	0.9763
CLL116_T	2903196500	150 bp	2772020469	2343803978	0.9548	0	0.0251	0.8607	117.09	0.9965	0.9917	0.99	CLL116_N	913891576	150 bp	857759962	740751672	0.9386	0.0016	0.0188	0.8494	36.77	0.9952	0.9849	0.9715
CLL117_T	2692638458	150 bp	2552563251	2269323682	0.948	0	0.0236	0.8198	113.04	0.9965	0.9911	0.9894	CLL117_N	954940028	150 bp	809197301	709322254	0.8474	0.0187	0.0128	0.8284	35.04	0.9947	0.9834	0.967
CLL118_T	2736778634	150 bp	2596872491	2324956686	0.9489	0	0.0219	0.8309	116.22	0.9969	0.992	0.9904	CLL118_N	856669164	150 bp	770428427	688784354	0.8993	0.0158	0.0123	0.8102	33.92	0.9951	0.9829	0.964
CLL119_T	2824944920	150 bp	2677478101	2255027579	0.9478	0.0017	0.0199	0.8493	112.46	0.9969	0.9921	0.9903	CLL119_N	966486386	150 bp	847521991	686008390	0.8769	0.0154	0.0133	0.8538	33.7	0.9948	0.9822	0.9615
CLL120_T	2550745030	150 bp	2426304157	2151787589	0.9512	0	0.0261	0.8586	107.68	0.9966	0.9914	0.9896	CLL120_N	953341890	150 bp	817598626	696848718	0.8576	0.0157	0.0149	0.82	34.43	0.9948	0.9829	0.9653
CLL121_T	2723483192	150 bp	2596095972	2196594311	0.9532	0.0001	0.0249	0.8499	109.93	0.997	0.992	0.9903	CLL121_N	886660314	150 bp	762316651	691547851	0.8598	0.0147	0.0135	0.8022	34.22	0.9949	0.9829	0.9646
CLL122_T	2693222220	150 bp	2559417407	2271889132	0.9503	0.0001	0.0204	0.8444	113.72	0.9966	0.9917	0.9901	CLL122_N	907137524	150 bp	668311506	606216945	0.7367	0.0283	0.0134	0.8009	29.77	0.9945	0.9789	0.9493
CLL123_T	2833715270	150 bp	2709209007	2307238894	0.9561	0.0001	0.0235	0.8597	115.46	0.9964	0.9913	0.9896	CLL123_N	946951492	150 bp	644922497	594619651	0.6811	0.0369	0.0147	0.8916	29.8	0.995	0.98	0.9512
CLL124_T	2715445898	150 bp	2600050673	2331478445	0.9575	0.0001	0.0273	0.8687	116.89	0.9967	0.9916	0.9899	CLL124_N	856753822	150 bp	613797735	569452462	0.7164	0.0378	0.014	0.8282	28.18	0.9945	0.9765	0.9405
CLL125_T	2748644720	150 bp	2612246536	2237594667	0.9504	0.0001	0.0222	0.8297	111.86	0.997	0.9923	0.9906	CLL125_N	936403610	150 bp	860221455	755072086	0.9186	0.0097	0.0177	0.7822	37.23	0.9958	0.9851	0.9712
CLL126_T	2759427768	150 bp	2627962874	2243076952	0.9524	0	0.0227	0.844	112.29	0.9905	0.9845	0.9828	CLL126_N	918066920	150 bp	858661616	703459024	0.9353	0.007	0.0162	0.8168	34.81	0.9884	0.9778	0.9713
CLL127_T	2809312276	150 bp	2683940286	2173364629	0.9554	0	0.0229	0.8535	108.82	0.9962	0.988	0.9862	CLL127_N	837577786	150 bp	728008383	668662071	0.8692	0.0131	0.0133	0.8155	32.94	0.9951	0.9824	0.9607
CLL128_T	2585197080	150 bp	2449989607	2280986323	0.9477	0	0.0261	0.8388	114.02	0.9971	0.9919	0.9902	CLL128_N	909995118	150 bp	775916352	649479446	0.8527	0.0234	0.0144	0.8131	32.04	0.9947	0.9815	0.9584
CLL129_T	2650226338	150 bp	2534595895	2184756238	0.9564	0.0001	0.0256	0.8518	108.9	0.9961	0.9909	0.9892	CLL129_N	932842652	150 bp	747189814	659964906	0.801	0.0285	0.0169	0.8054	32.62	0.995	0.9819	0.9599
CLL130_T	2786762494	150 bp	2650342558	2174318844	0.951	0.0001	0.023	0.8462	108.97	0.9968	0.9916	0.9899	CLL130_N	1795983370	150 bp	1082197263	981568314	0.6026	0.069	0.0164	0.8291	48.55	0.9954	0.9873	0.9826
CLL131_T	2809590900	150 bp	2672237076	2247483157	0.9511	0.0001	0.0224	0.8514	112.51	0.9969	0.9918	0.9901	CLL131_N	919604732	150 bp	843429505	742247972	0.9172	0.005	0.0178	0.8334	36.78	0.9954	0.9848	0.9712
CLL132_T	2872673334	150 bp	2744108741	2350641571	0.9552	0.0001	0.0252	0.8731	117.9	0.9969	0.9922	0.9905	CLL132_N	850391372	150 bp	702410065	652316091	0.826	0.0169	0.0127	0.8226	32.24	0.995	0.9819	0.9591
CLL133_T	2723420832	150 bp	2585327654	2179935399	0.9493	0	0.0237	0.8421	109.06	0.9967	0.9916	0.9899	CLL133_N	840223502	150 bp	743770206	657988489	0.8852	0.0156	0.0159	0.8336	32.59	0.9947	0.9823	0.9609
CLL134_T	2829609954	150 bp	2692631211	2237043489	0.9516	0.0005	0.0213	0.8432	111.79	0.9905	0.9845	0.9828	CLL134_N	1902618932	150 bp	1372999046	1119133668	0.7216	0.046	0.0146	0.854	55.44	0.9891	0.981	0.9782
CLL135_T	2752370768	150 bp	2623904290	2250319764	0.9533	0	0.0237	0.8638	112.54	0.9968	0.9919	0.9903	CLL135_N	952204662	150 bp	879797951	662911510	0.924	0.0121	0.0164	0.8279	32.63	0.9948	0.9812	0.9585
CLL136_T	2867846092	150 bp	2739950059	2237030299	0.9554	0	0.0252	0.8678	111.93	0.9967	0.9918	0.9901	CLL136_N	1906859802	150 bp	1576234888	1337180346	0.8266	0.02	0.0167	0.852	66.38	0.996	0.9895	0.987
CLL137_T	2554849324	150 bp	2429680517	2081460401	0.951	0.0001	0.0239	0.8351	103.88	0.9965	0.9914	0.9896	CLL137_N	937182104	150 bp	834189437	738940114	0.8901	0.0167	0.0152	0.7983	36.45	0.995	0.9843	0.9701
CLL138_T	2823532534	150 bp	2686162077	2294625886	0.9513	0.0001	0.0264	0.8456	114.95	0.997	0.9921	0.9904	CLL138_N	1557316050	150 bp	1161367440	1072659606	0.7457	0.032	0.0203	0.8184	50.96	0.9955	0.9875	0.9829
CLL139_T	2807083626	150 bp	2687583174	2089018699	0.9574	0.0001	0.0245	0.8588	104.37	0.9904	0.9844	0.9827	CLL139_N	1686845320	150 bp	1051772054	865599724	0.6235	0.0608	0.0152	0.9199	43.24	0.989	0.9805	0.977
CLL140_T	2821850532	150 bp	2674966509	2141555773	0.9479	0.0008	0.0226	0.8321	107	0.9969	0.992	0.9904	CLL140_N	1814440240	150 bp	952436405	857731886	0.5249	0.0553	0.0213	0.8093	42.16	0.9955	0.9869	0.9794
CLL141_T	4396211522	150 bp	4169026000	3474849051	0.9483	0	0.0264	0.8354	173.67	0.9974	0.9935	0.9922	CLL141_N	963242106	150 bp	863642613	692792659	0.8966	0.0147	0.0154	0.8086	34.19	0.9952	0.9837	0.9654
CLL142_T	3479423854	150 bp	3303962688	2919769264	0.9496	0	0.0299	0.8393	146.09	0.9969	0.9926	0.9911	CLL142_N	1310772400	150 bp	959895611	851453723	0.7323	0.0465	0.019	0.8704	42.37	0.9954	0.9827	0.9733
CLL143_T	3740767886	150 bp	3553533564	2991483791	0.9499	0.0001	0.0223	0.8563	149.84	0.9969	0.9923	0.9908	CLL143_N	924141066	150 bp	808837568	725528722	0.8752	0.0112	0.0142	0.8255	35.6	0.9948	0.9834	0.9676
CLL144_T	2630707976	150 bp	2504221778	2216650246	0.9519	0.0001	0.0249	0.851	111.03	0.9968	0.9915	0.9898	CLL144_N	937817928	150 bp	762587783	676405113	0.8132	0.0245	0.0141	0.8489	33.64	0.995	0.9828	0.9634
CLL145_T	2843295406	150 bp	2709336890	2235092372	0.9529	0	0.0261	0.8517	111.81	0.9968	0.9915	0.9898	CLL145_N	964560904	150 bp	891826478	774881834	0.9246	0.0058	0.0185	0.8179	38.33	0.9951	0.9851	0.9737
CLL146_T	2850614340	150 bp	2717651771	2289295883	0.9534	0.0001	0.0233	0.8545	114.65	0.9907	0.985	0.9833	CLL146_N	1829540878	150 bp	1438224922	1174364641	0.7861	0.0351	0.009	0.8393	57.54	0.9899	0.9823	0.9796
CLL147_T	2885271232	150 bp	2744011171	2308387333	0.951	0	0.0263	0.847	115.76	0.9908	0.9851	0.9832	CLL147_N	873345984	150 bp	773082838	676080311	0.8852	0.0137	0.0135	0.8034	33.35	0.9886	0.9774	0.9699
CLL148_T	2823794954	150 bp	2691545098	2217201133	0.9532	0.0001	0.0212	0.8379	110.87	0.9904	0.9839	0.9821	CLL148_N	909597762	150 bp	823408132	742153104	0.9052	0.0094	0.0145	0.8119	36.9	0.9884	0.9777	0.9721
CLL149_T	2871674132	150 bp	2744287650	2158194522	0.9556	0.0001	0.0239	0.8707	108.09	0.9964	0.9912	0.9896	CLL149_N	864537886	150 bp	796701406	740849371	0.9215	0.0065	0.0183	0.7871	36.57	0.9948	0.9837	0.969
CLL150_T	2558576722	150 bp	2433552812	2139696518	0.9511	0.0001	0.0262	0.8495	107.12	0.9968	0.9917	0.99	CLL150_N	933547772	150 bp	786582577	689639183	0.8426	0.0196	0.013	0.8289	34.07	0.9952	0.9836	0.9652
CLL151_T	2881662976	150 bp	2759157592	2265942184	0.9575	0.0001	0.0262	0.8672	113.69	0.9908	0.9851	0.9833	CLL151_N	895975286	150 bp	821404392	752509216	0.9168	0.0038	0.0153	0.8315	37.41	0.9891	0.9788	0.9733
CLL152_T	2857512002	150 bp	2744104036	2365138697	0.9603	0.0001	0.0245	0.8717	118.61	0.9903	0.984	0.9822	CLL152_N	943303324	150 bp	782978426	709022818	0.83	0.0213	0.0166	0.8165	35.02	0.9882	0.9772	0.9711
CLL153_T	2773335008	150 bp	2642842988	2298233018	0.9529	0	0.025	0.8523	115.16	0.9969	0.992	0.9898	CLL153_N	944777622	150 bp	794920594	703594124	0.8414	0.0279	0.0114	0.7988	34.72	0.9955	0.9837	0.9663
CLL154_T	2794438930	150 bp	2636856767	2221101903	0.9436	0.0002	0.025	0.8323	111.06	0.997	0.9922	0.9905	CLL154_N	892716478	150 bp	816426598	735327584	0.9145	0.0135	0.0136	0.8015	36.42	0.9954	0.9846	0.9702
CLL155_T	2843306318	150 bp	2700069395	2273425449	0.9496	0.0003	0.0232	0.8536	113.79	0.9968	0.9917	0.9901	CLL155_N	1749903132	150 bp	962952060	816120486	0.5503	0.0814	0.0203	0.8545	40.55	0.9957	0.9873	0.9786
CLL156_T	2631467528	150 bp	2508464791	2172275159	0.9533	0.0005	0.02	0.8675	108.97	0.9971	0.9918	0.9901	CLL156_N	940321362	150 bp	866789824	768898508	0.9218	0.0063	0.017	0.8074	38.05	0.9951	0.9847	0.9727
CLL157_T	2782599516	150 bp	2654593797	2237120992	0.954	0.0001	0.0262	0.8583	112.1	0.9907	0.985	0.9833	CLL157_N	961232678	150 bp	809032920	684716417	0.8417	0.024	0.016	0.8202	33.89	0.9883	0.9775	0.9707
CLL158_T	2846759956	150 bp	2707766843	2196498836	0.9512	0	0.0227	0.8585	109.91	0.9969	0.992	0.9903	CLL158_N	940406976	150 bp	755559993	634036701	0.8034	0.0274	0.0174	0.8346	31.45	0.9952	0.9815	0.9568
CLL159_T	3008315276	150 bp	2888946452	2206180319	0.9603	0	0.0259	0.8936	110.72	0.9969	0.9897	0.9879	CLL159_N	1726813918	150 bp	896964775	742817405	0.5194	0.0927	0.0266	0.8348	36.88	0.996	0.9862	0.9729
CLL160_T	2934457612	150 bp	2814016611	2343190066	0.959	0	0.0296	0.8721	117.54	0.9902	0.9843	0.9826	CLL160_N	932636666	150 bp	662141985	603351955	0.71	0.0417	0.0171	0.8069	29.78	0.9878	0.9753	0.9633
CLL161_T	2763543378	150 bp	2639824222	2249836054	0.9552	0.0014	0.0162	0.8681	112.66	0.9965	0.9911	0.9895	CLL161_N	924821558	150 bp	856722224	738263587	0.9264	0.055	0.0018	0.8525	36.89	0.9952	0.9842	0.9685
CLL162_T	2856760710	150 bp	2723777961	2286807927	0.9534	0.0006	0.0179	0.8698	114.15	0.9966	0.9918	0.9902	CLL162_N	965117480	150 bp	806351057	704506940	0.8355	0.0233	0.0095	0.8736	35.22	0.9952	0.9846	0.9687
CLL163_T	2739102678	150 bp	2617579912	2355478029	0.9556	0.0001	0.0195	0.8838	117.77	0.9962	0.991	0.9893	CLL163_N	1866338520	150 bp	1232408433	1031692236	0.6603	0.0358	0.0159	0.8916	51.61	0.9957	0.9881	0.9845
CLL164_T	2798918684	150 bp	2675935846	2249793917	0.9561	0.0041	0.0129	0.8827	112.72	0.9966	0.9913	0.9897	CLL164_N	954373994	150 bp	730517722	624931555	0.7654	0.0436	0.0195	0.8919	31.28	0.9949	0.9816	0.9573
CLL165_T	2782920970	150 bp	2654594018	2317762494	0.9539	0.0001	0.0199	0.8689	116.09	0.9966	0.9915	0.9899	CLL165_N	1747230748	150 bp	936196484	852634398	0.5358	0.076	0.0233	0.8698	42.55	0.9956	0.987	0.98
CLL166_T	2851937070	150 bp	2731469385	2312335322	0.9578	0	0.0189	0.8789	115.94	0.9905	0.9841	0.9824	CLL166_N	932585448	150 bp	862879731	730801503	0.9253	0.0065	0.0146	0.8611	36.61	0.9887	0.9787	0.9737
CLL167_T	2721788468	150 bp	2607721454	2289715699	0.9581	0	0.0271	0.8817	114.92	0.9907	0.9849	0.9831	CLL167_N	926845398	150 bp	740501535	643418187	0.7989	0.038	0.0143	0.8485	32.11	0.9884	0.9776	0.9704
CLL168_T	2826502068	150 bp	2696770864	2291253037	0.9541	0.0009	0.0186	0.8678	114.85	0.9966	0.9915	0.9898	CLL168_N	936469418	150 bp	884755269	758774417	0.9448	0.0247	0.0029	0.8563	37.94	0.995	0.9848	0.9725
CLL169_T	2803221188	150 bp	2687346945	2380821528	0.9587	0.0001	0.0179	0.8775	119.04	0.9956	0.9841	0.9824	CLL169_N	909782882	150 bp	687715075	604744025	0.7559	0.0327	0.0146	0.8437	30.23	0.9951	0.9806	0.9525
CLL170_T	2781196906	150 bp	2654379200	2305065837	0.9544	0.0004	0.0171	0.8811	115.31	0.9964	0.9914	0.9899	CLL170_N	960718714	150 bp	884085865	722104385	0.9202	0.0048	0.0152	0.889	36.21	0.9954	0.9823	0.966
CLL171_T	2781672462	150 bp	2663669785	2270822855	0.9576	0.0001	0.021	0.8764	113.74	0.9967	0.992	0.9903	CLL171_N	958557506	150 bp	807836031	710280619	0.8428	0.0245	0.0172	0.8939	35.59	0.9952	0.9846	0.9693
CLL172_T	2809151138	150 bp	2700668512	2270640300	0.9614	0.0003	0.0191	0.9124	114.35	0.9967	0.9915	0.9898	CLL172_N	1722725380	150 bp	1032465777	888623907	0.5993	0.0565	0.0285	0.8874	44.51	0.9957	0.9866	0.9779
CLL173_T	2761016386	150 bp	2633224430	2097970931	0.9537	0.0002	0.0178	0.8796	104.8	0.9903	0.9844	0.9826	CLL173_N	915325060	150 bp	774649074	667127414	0.8463	0.025	0.0105	0.8589	33.3	0.9883	0.9777	0.9712
CLL174_T	2745196972	150 bp	2628696590	2326425477	0.9576	0.0001	0.021	0.8749	116.6	0.9906	0.9847	0.983	CLL174_N	1857078766	150 bp	1236490407	1039040359	0.6658	0.046	0.0248	0.8632	51.9	0.9894	0.9813	0.9784
CLL175_T	2829475684	150 bp	2708780268	2266165652	0.9573	0.0006	0.0166	0.8666	113.56	0.9904	0.9843	0.9826	CLL175_N	962097504	150 bp	794097499	717134190	0.8254	0.026	0.0137	0.9054	36.09	0.988	0.9771	0.9717
CLL176_T	2814455530	150 bp	2696082784	2361058456	0.9579	0	0.019	0.8702	118.34	0.9904	0.9846	0.9829	CLL176_N	957648840	150 bp	894553664	756322787	0.9341	0.0044	0.0143	0.8541	37.89	0.9889	0.9791	0.9746
CLL177_T	2816034994	150 bp	2688558188	2291327199	0.9547	0.0001	0.0203	0.8669	114.54	0.997	0.9923	0.9907	CLL177_N	922232234	150 bp	642637657	584722955	0.6968	0.0403	0.0108	0.8696	29.28	0.9951	0.9793	0.9483
CLL178_T	2790779556	150 bp	2672228326	2261695620	0.9575	0.0001	0.0212	0.8781	113.29	0.9966	0.9913	0.9896	CLL178_N	1885245076	150 bp	1125921935	957044463	0.5972	0.0633	0.0292	0.8954	47.86	0.9955	0.9875	0.9831
CLL179_T	2780361402	150 bp	2662198776	2231717537	0.9575	0.0001	0.0213	0.8802	111.96	0.9966	0.9914	0.9897	CLL179_N	961831470	150 bp	730634969	625276613	0.7596	0.033	0.015	0.897	31.08	0.9945	0.9811	0.9564
CLL180_T	2783796088	150 bp	2657629970	2281247864	0.9547	0.0022	0.0149	0.8738	114.23	0.9966	0.9915	0.9898	CLL180_N	930504916	150 bp	865871347	765264949	0.9305	0.0254	0.0026	0.8839	38.41	0.9952	0.9853	0.9729
CLL181_T	2788399130	150 bp	2664002529	2241270916	0.9554	0.0001	0.0213	0.8719	112.2	0.9968	0.9919	0.9902	CLL181_N	915387590	150 bp	789183933	686766819	0.8621	0.0149	0.0138	0.8603	34.4	0.9953	0.9843	0.9668
CLL182_T	2821401362	150 bp	2693760483	2270319120	0.9548	0.0001	0.0194	0.8708	113.82	0.9905	0.9848	0.9831	CLL182_N	961563544	150 bp	623721989	556473013	0.6487	0.1075	0.0194	0.9101	28	0.9878	0.9749	0.9567
CLL183_T	2688139868	150 bp	2571502963	2286817815	0.9566	0	0.0199	0.8612	114.52	0.9968	0.9919	0.9903	CLL183_N	947014702	150 bp	747494915	586171341	0.7893	0.0309	0.0136	0.8595	29.22	0.995	0.9796	0.9486
CLL184_T	2847123444	150 bp	2719556351	2390683939	0.9552	0.0001	0.021	0.8761	119.79	0.9965	0.9911	0.9895	CLL184_N	970916206	150 bp	879051823	750843818	0.9054	0.0083	0.014	0.8631	37.58	0.9951	0.9851	0.9723
CLL185_T	2832590390	150 bp	2699439448	2300939275	0.953	0.0234	0.001	0.8655	115.25	0.9969	0.9919	0.9902	CLL185_N	946403002	150 bp	666809118	591064129	0.7046	0.0346	0.0134	0.8684	29.51	0.9948	0.9791	0.949
CLL186_T	2762588216	150 bp	2626335526	2269006146	0.9507	0.0008	0.0173	0.8693	113.44	0.9967	0.9918	0.9901	CLL186_N	866802646	150 bp	575618164	538504228	0.6641	0.0426	0.0158	0.8738	26.96	0.9947	0.975	0.9345
CLL187_T	2580213294	150 bp	2464471391	2231842992	0.9551	0.002	0.0148	0.8719	111.95	0.9905	0.9844	0.9826	CLL187_N	925092606	150 bp	796627768	675090036	0.8611	0.0467	0.0016	0.8681	33.87	0.9886	0.9779	0.9713
CLL188_T	2858817252	150 bp	2740942388	2335432690	0.9588	0.0001	0.0192	0.8867	117.23	0.9963	0.9909	0.9893	CLL188_N	934855894	150 bp	841013500	733004426	0.8996	0.0445	0.0021	0.8545	36.64	0.995	0.9828	0.9656
CLL189_T	2148800508	150 bp	2050182935	1737719714	0.9541	0.0014	0.0174	0.8604	87	0.9965	0.9909	0.9889	CLL189_N	1001669880	150 bp	782273835	678376717	0.781	0.0399	0.0116	0.908	34.14	0.9951	0.9829	0.9644
CLL190_T	2683286272	150 bp	2556273994	2351300426	0.9527	0.0001	0.0215	0.8682	117.69	0.9966	0.9916	0.9899	CLL190_N	917750022	150 bp	762453390	667820931	0.8308	0.0452	0.0016	0.852	33.42	0.995	0.9823	0.9613
CLL191_T	2843656720	150 bp	2725016143	2154238099	0.9583	0.0037	0.0119	0.8845	107.76	0.9907	0.9848	0.9831	CLL191_N	1877907364	150 bp	1110797805	966336865	0.5915	0.0602	0.0174	0.879	48.23	0.9893	0.9809	0.9777
CLL192_T	2761643434	150 bp	2639395567	2330156213	0.9557	0.0008	0.0158	0.8769	116.94	0.9967	0.9915	0.9899	CLL192_N	925001204	150 bp	771733277	685585403	0.8343	0.0225	0.0146	0.8893	34.32	0.9947	0.9832	0.9659
CLL193_T	2722579094	150 bp	2598620559	2241153715	0.9545	0.0012	0.0178	0.8788	112.35	0.9965	0.9917	0.9901	CLL193_N	937901328	150 bp	839661261	750035093	0.8953	0.0485	0.0014	0.8913	37.66	0.995	0.9832	0.9677
CLL194_T	2811246118	150 bp	2676467109	2286843970	0.9521	0.0008	0.0171	0.8712	114.33	0.9964	0.9913	0.9897	CLL194_N	1852053064	150 bp	837690296	747187822	0.4523	0.0966	0.0194	0.8978	37.18	0.9947	0.9849	0.9723
CLL195_T	2807341312	150 bp	2678509096	2193661014	0.9541	0.052	0	0.885	109.92	0.9969	0.9922	0.9905	CLL195_N	941798880	150 bp	796407843	668186545	0.8456	0.02	0.0124	0.8639	33.44	0.9953	0.9839	0.9648
CLL196_T	2715363328	150 bp	2586834520	2197232883	0.9527	0.0006	0.0175	0.8516	109.83	0.9966	0.9912	0.9895	CLL196_N	955516902	150 bp	875817283	738375116	0.9166	0.0097	0.0119	0.857	36.9	0.995	0.9848	0.9717
CLL197_T	2808447116	150 bp	2691685512	2282401434	0.9584	0	0.0183	0.8627	114.43	0.9905	0.9845	0.9827	CLL197_N	1837003452	150 bp	1138437336	991057683	0.6197	0.063	0.02	0.8717	49.48	0.9889	0.9804	0.9773
CLL198_T	2817636254	150 bp	2695270095	2264610333	0.9566	0.0001	0.02	0.877	113.56	0.997	0.9921	0.9904	CLL198_N	1396572966	150 bp	803893202	709310811	0.5756	0.0991	0.0278	0.8853	35.16	0.9952	0.9844	0.9683
CLL199_T	2757962188	150 bp	2633128921	2216866609	0.9547	0.0012	0.0179	0.8746	111.15	0.9967	0.9918	0.9901	CLL199_N	966754512	150 bp	677483601	577803554	0.7008	0.0406	0.014	0.8962	28.87	0.9947	0.9788	0.9471
CLL200_T	2689093538	150 bp	2566600592	2253648927	0.9544	0.0001	0.0206	0.8677	113.08	0.997	0.9922	0.9906	CLL200_N	880166702	150 bp	702215443	625494417	0.7978	0.0473	0.0159	0.8814	31.23	0.9952	0.982	0.9574
CLL201_T	2765780580	150 bp	2642981604	2343055967	0.9556	0.0001	0.0205	0.8693	117.56	0.9907	0.9841	0.9823	CLL201_N	921758650	150 bp	683563608	602346511	0.7416	0.1149	0.0214	0.8856	30.18	0.9871	0.9638	0.9215
CLL202_T	2806168626	150 bp	2690843056	1947000736	0.9589	0.0139	0.0066	0.8915	97.6	0.9967	0.9911	0.9893	CLL202_N	1872290974	150 bp	1245865544	1057944329	0.6654	0.0537	0.0173	0.8734	52.93	0.9959	0.9884	0.9851
CLL203_T	2830288706	150 bp	2704245343	2280932594	0.9555	0.0009	0.0183	0.8507	114.21	0.9904	0.9845	0.9828	CLL203_N	896447992	150 bp	786977859	666576298	0.8779	0.055	0.0046	0.9064	33.57	0.9878	0.9759	0.9686
CLL204_T	2800271988	150 bp	2673307821	2391674202	0.9547	0.0001	0.0209	0.8719	119.82	0.9962	0.9905	0.9888	CLL204_N	941725784	150 bp	781910457	683061979	0.8303	0.025	0.008	0.8758	34.14	0.9944	0.9826	0.9645
CLL205_T	2628804704	150 bp	2518551397	2227563018	0.9581	0.0001	0.0186	0.8721	111.67	0.9904	0.9843	0.9826	CLL205_N	934531974	150 bp	802429854	687161804	0.8586	0.0194	0.0139	0.8972	34.36	0.988	0.9777	0.9722
CLL206_T	2758175380	150 bp	2632881396	2299283351	0.9546	0.0001	0.0215	0.8719	115.18	0.9967	0.9915	0.9898	CLL206_N	988813160	150 bp	904143205	783892107	0.9144	0.017	0.0081	0.908	39.46	0.9949	0.985	0.9749
CLL207_T	2840767448	150 bp	2704125428	2289413682	0.9519	0.0033	0.0164	0.8597	114.52	0.9968	0.9921	0.9905	CLL207_N	906672852	150 bp	720727897	638170973	0.7949	0.0487	0.0053	0.8481	31.96	0.9951	0.9818	0.9575
CLL208_T	2879803968	150 bp	2747198395	2346227804	0.954	0.0004	0.0206	0.8725	117.56	0.9966	0.9914	0.9897	CLL208_N	956861602	150 bp	737197966	644158363	0.7704	0.0329	0.0164	0.8729	32.15	0.9946	0.9817	0.959
CLL209_T	2857436654	150 bp	2729089521	2342287749	0.9551	0.0019	0.0147	0.8865	117.44	0.9967	0.9916	0.9898	CLL209_N	938324958	150 bp	663707552	542457835	0.7073	0.0637	0.0222	0.8825	27.12	0.9946	0.9758	0.9369
CLL210_T	2728793230	150 bp	2609206217	2216691036	0.9562	0.0001	0.0215	0.8665	111.11	0.9967	0.9915	0.9898	CLL210_N	1830262298	150 bp	1131730435	963233367	0.6183	0.0762	0.0213	0.8819	48.15	0.9957	0.9879	0.9835
CLL211_T	2786078772	150 bp	2659135271	2343660483	0.9544	0.0008	0.0158	0.8736	117.42	0.9966	0.9916	0.99	CLL211_N	820919774	150 bp	745092024	653336304	0.9076	0.0094	0.0114	0.8677	32.72	0.995	0.9829	0.9621
CLL212_T	2812026882	150 bp	2686015414	2266927269	0.9552	0.0001	0.0193	0.8745	113.77	0.9968	0.9914	0.9896	CLL212_N	882984728	150 bp	759803273	663458983	0.8605	0.0535	0.004	0.8594	33.27	0.9951	0.9823	0.9606
CLL213_T	2661950904	150 bp	2540765789	2218709162	0.9545	0.0481	0	0.8751	111.13	0.9965	0.9914	0.9896	CLL213_N	957050196	150 bp	856307315	675494373	0.8947	0.0167	0.0105	0.8528	33.6	0.9949	0.9834	0.9646
CLL214_T	2931668526	150 bp	2799614610	2210262718	0.955	0.0046	0.0123	0.874	110.42	0.9908	0.9846	0.9829	CLL214_N	984660798	150 bp	921529882	652602583	0.9359	0.0049	0.0202	0.8955	32.59	0.9883	0.9779	0.9712
CLL215_T	2961477762	150 bp	2821189388	2101582599	0.9526	0	0.0248	0.8588	105.04	0.9906	0.9848	0.9831	CLL215_N	1804285700	150 bp	1248900044	949305300	0.6922	0.0374	0.0164	0.8698	47.2	0.9892	0.9809	0.9777
CLL216_T	2952956666	150 bp	2812738872	2106221737	0.9525	0.0014	0.021	0.8634	104.84	0.9964	0.9911	0.9895	CLL216_N	1017914992	150 bp	840032887	642069927	0.8252	0.0235	0.0111	0.8665	31.67	0.9948	0.9811	0.9574
CLL217_T	2915408618	150 bp	2769513604	2237827290	0.95	0	0.0247	0.8599	111.6	0.9967	0.9919	0.9903	CLL217_N	992817022	150 bp	928738035	744151860	0.9355	0.0082	0.013	0.8696	36.99	0.9948	0.9838	0.9705
CLL218_T	2935355864	150 bp	2756006039	2199705825	0.9389	0.0002	0.024	0.851	110	0.9904	0.9846	0.983	CLL218_N	931582002	150 bp	798026577	630620005	0.8566	0.0126	0.0164	0.8222	31.39	0.9887	0.9776	0.9683
CLL219_T	2763724918	150 bp	2633856135	2058405420	0.953	0.0044	0.0166	0.912	103.36	0.997	0.9918	0.9901	CLL219_N	930340586	150 bp	708283826	580676375	0.7613	0.0435	0.01	0.8988	28.67	0.9952	0.9777	0.9446
CLL220_T	2715375088	150 bp	2589990215	2252973824	0.9538	0.0014	0.0175	0.9029	113.21	0.9972	0.9924	0.9907	CLL220_N	945079308	150 bp	823898055	649338181	0.8718	0.0241	0.009	0.9082	32.38	0.9956	0.9829	0.961
CLL221_T	2823164924	150 bp	2693832468	2251644775	0.9542	0.0023	0.0168	0.9212	113.04	0.9968	0.9919	0.9903	CLL221_N	897291494	150 bp	656670293	548732976	0.7318	0.0364	0.0142	0.9117	27.46	0.9952	0.9755	0.9377
CLL222_T	2776433690	150 bp	2645973266	2254308635	0.953	0.0029	0.0155	0.9074	113.23	0.9907	0.9852	0.9836	CLL222_N	879562978	150 bp	722193022	602538140	0.8211	0.0197	0.0121	0.8963	30.07	0.989	0.9773	0.9686
CLL223_T	2758451146	150 bp	2634717188	2144007511	0.9551	0.0023	0.0162	0.9014	107.83	0.9909	0.9846	0.9828	CLL223_N	943597870	150 bp	779003706	622322831	0.8256	0.0373	0.0063	0.9132	31.02	0.9884	0.9772	0.9702
CLL224_T	2759435208	150 bp	2634748013	2110496126	0.9548	0.0023	0.0169	0.9094	105.98	0.997	0.9922	0.9905	CLL224_N	941085608	150 bp	806213834	646758690	0.8567	0.0174	0.0091	0.9124	32.3	0.9955	0.9828	0.96
CLL225_T	2797579020	150 bp	2682549495	2237106054	0.9589	0.002	0.0142	0.9138	112.32	0.9905	0.9851	0.9835	CLL225_N	964340176	150 bp	790534592	662756651	0.8198	0.0197	0.0114	0.9048	33.13	0.9891	0.9787	0.9727
CLL226_T	2670798256	150 bp	2540005624	2240551864	0.951	0.0001	0.0218	0.8593	111.31	0.9905	0.9843	0.9825	CLL226_N	896354160	150 bp	803667637	652223354	0.8966	0.0087	0.0149	0.8626	32.43	0.9882	0.9774	0.9709
CLL227_T	2654834748	150 bp	2514210065	2121545418	0.947	0.0001	0.0259	0.8648	105.34	0.9966	0.9915	0.9898	CLL227_N	814432134	150 bp	736605287	664306484	0.9044	0.0026	0.0157	0.8913	32.44	0.9946	0.9809	0.9575
CLL228_T	2776906952	150 bp	2630746188	2239391462	0.9474	0.0001	0.0229	0.8813	111.15	0.9968	0.9917	0.99	CLL228_N	939945488	150 bp	830460264	698845803	0.8835	0.0074	0.0164	0.9164	34.86	0.9951	0.9841	0.9676
CLL229_T	2782084372	150 bp	2648282800	2171220041	0.9519	0.0008	0.0208	0.8859	108.3	0.9967	0.9917	0.99	CLL229_N	816427988	150 bp	641162044	582819935	0.7853	0.0221	0.0143	0.8421	28.76	0.9943	0.9774	0.9444
CLL230_T	2745785554	150 bp	2619126819	2039734629	0.9539	0.0006	0.0199	0.8792	101.57	0.9969	0.9916	0.9898	CLL230_N	875143576	150 bp	823170180	693060259	0.9406	0.0016	0.0168	0.8748	34.5	0.9953	0.9843	0.9664
CLL231_T	2809879558	150 bp	2682537965	2146599202	0.9547	0.0093	0.0093	0.8932	106.89	0.9967	0.9915	0.9897	CLL231_N	850328948	150 bp	671562025	565117090	0.7898	0.013	0.023	0.9004	28.01	0.9947	0.9767	0.9409
CLL232_T	2778506398	150 bp	2643366877	2124645238	0.9514	0.0003	0.021	0.8901	105.68	0.9966	0.9915	0.9899	CLL232_N	932881724	150 bp	827694025	747577956	0.8872	0.0102	0.0098	0.9144	37.38	0.9951	0.9854	0.9731
CLL233_T	2617103386	150 bp	2491215434	2154781288	0.9519	0.0002	0.0234	0.8685	107.14	0.9902	0.9839	0.9821	CLL233_N	903322868	150 bp	780130423	646521130	0.8636	0.0144	0.0159	0.8746	32.08	0.9881	0.9767	0.9699
CLL234_T	2769134244	150 bp	2641459745	2274878361	0.9539	0.0001	0.0219	0.8798	113.27	0.9969	0.9919	0.9903	CLL234_N	868843868	150 bp	783462849	682056618	0.9017	0.0084	0.0178	0.8567	33.94	0.9951	0.9832	0.9645
CLL235_T	2592854368	150 bp	2460305158	2139991232	0.9489	0.0001	0.0231	0.8717	106.41	0.996	0.9909	0.9892	CLL235_N	885071900	150 bp	748827783	633899219	0.8461	0.0188	0.0057	0.9031	31.65	0.9944	0.9811	0.9575
CLL236_T	2626978060	150 bp	2467858585	2045278523	0.9394	0.0014	0.02	0.8642	101.43	0.9967	0.9913	0.9895	CLL236_N	833267638	150 bp	648733227	538329781	0.7785	0.025	0.0133	0.8425	26.41	0.9947	0.9739	0.9314
CLL237_T	2699917746	150 bp	2564086002	2217863961	0.9497	0.0001	0.022	0.8787	110.49	0.9905	0.9843	0.9824	CLL237_N	912862210	150 bp	805583436	734264502	0.8825	0.0116	0.0077	0.9123	36.6	0.9882	0.9779	0.9732
CLL238_T	2663894536	150 bp	2522851292	2194104478	0.9471	0.0006	0.0208	0.8647	109.08	0.9966	0.9916	0.99	CLL238_N	889443876	150 bp	776041411	712696461	0.8725	0.0146	0.0093	0.9048	35.28	0.9947	0.9839	0.9681
CLL239_T	2691677926	150 bp	2555107066	2119789875	0.9493	0.0015	0.0192	0.8716	105.65	0.9968	0.9916	0.9898	CLL239_N	894748040	150 bp	836594136	688215837	0.935	0.0086	0.0115	0.8634	34.03	0.9951	0.9835	0.9654
CLL240_T	2425424974	150 bp	2283116454	1916384125	0.9413	0.0002	0.0202	0.8704	95.47	0.9903	0.9838	0.9819	CLL240_N	908025930	150 bp	813092992	723917847	0.8955	0.0055	0.0136	0.9136	36.19	0.9882	0.978	0.9732
CLL241_T	2567155780	150 bp	2434000267	2159075259	0.9481	0.0001	0.0231	0.8788	107.66	0.9968	0.9915	0.9898	CLL241_N	897573508	150 bp	827916839	689278816	0.9224	0.0072	0.0135	0.8955	34.26	0.9949	0.9835	0.9659
CLL242_T	2678173528	150 bp	2529298819	2193066620	0.9444	0.0021	0.0179	0.8613	109.11	0.9967	0.9914	0.9898	CLL242_N	870486256	150 bp	797787295	698587312	0.9165	0.0061	0.0124	0.9016	34.63	0.9946	0.9834	0.9666
CLL243_T	2182053474	150 bp	2072244377	1783194851	0.9497	0.0001	0.0201	0.8693	88.88	0.9967	0.9913	0.9894	CLL243_N	837723108	150 bp	639230653	537320775	0.7631	0.0298	0.0196	0.8575	26.3	0.9948	0.9742	0.9321
CLL244_T	2760033432	150 bp	2630663408	2038934443	0.9531	0.0016	0.0193	0.8832	101.55	0.997	0.9915	0.9872	CLL244_N	883333942	150 bp	801205821	720084181	0.907	0.0031	0.0181	0.9055	35.97	0.9953	0.9847	0.9693
CLL245_T	2579423114	150 bp	2426286801	1958402421	0.9406	0.0004	0.0219	0.8701	97.71	0.9968	0.9914	0.9895	CLL245_N	909641356	150 bp	849207295	749860763	0.9336	0.004	0.0146	0.9117	37.09	0.9948	0.9846	0.9722
CLL246_T	2655511198	150 bp	2533185689	2192554991	0.9539	0.0001	0.0278	0.8812	109.33	0.9904	0.984	0.9822	CLL246_N	914661014	150 bp	713875372	590467721	0.7805	0.0306	0.0076	0.9136	29.26	0.9876	0.9757	0.9663
CLL247_T	2554800408	150 bp	2415435723	2103742101	0.9454	0.0008	0.0203	0.8674	104.9	0.9968	0.9918	0.9901	CLL247_N	872473402	150 bp	783460610	672035403	0.898	0.0057	0.0159	0.8827	33.09	0.995	0.9829	0.9624
CLL248_T	2578182536	150 bp	2446767733	2037472215	0.949	0.0011	0.0191	0.8621	101.11	0.9905	0.9843	0.9825	CLL248_N	835778052	150 bp	758934922	669096607	0.9081	0.0056	0.0162	0.8477	33.07	0.9882	0.9772	0.9706
CLL249_T	2632833060	150 bp	2485373603	2075806411	0.944	0.001	0.0224	0.8608	102.61	0.9966	0.9916	0.9899	CLL249_N	858392928	150 bp	777753954	654849269	0.9061	0.0058	0.0185	0.9137	32.48	0.9949	0.9826	0.9609
CLL250_T	2672341534	150 bp	2531440465	1972654182	0.9473	0.0012	0.0195	0.8809	98.39	0.9968	0.9916	0.9898	CLL250_N	955422122	150 bp	823300267	709259824	0.8617	0.0153	0.0122	0.9155	35.31	0.995	0.9838	0.9664
CLL251_T	2498500564	150 bp	2355508994	2079434145	0.9428	0.0001	0.0247	0.8558	103.37	0.9966	0.9915	0.9897	CLL251_N	912113854	150 bp	757260669	629183957	0.8302	0.0262	0.007	0.8993	31.22	0.9947	0.9807	0.955
CLL252_T	2554636940	150 bp	2409598747	2138174969	0.9432	0.0029	0.0159	0.855	105.87	0.9968	0.9917	0.9899	CLL252_N	868078626	150 bp	788937037	714593708	0.9088	0.005	0.0121	0.8712	35.49	0.9951	0.9818	0.964
CLL253_T	2724969836	150 bp	2586099353	2089954202	0.949	0.0051	0.0146	0.8776	103.8	0.9967	0.9914	0.9897	CLL253_N	843319052	150 bp	680004716	604993769	0.8063	0.0226	0.0118	0.8624	29.99	0.9945	0.9797	0.9517
CLL254_T	2746476688	150 bp	2621334854	1719267523	0.9544	0.0043	0.0176	0.8949	85.38	0.9902	0.984	0.982	CLL254_N	842691224	150 bp	620670630	514150632	0.7365	0.0333	0.0168	0.9128	25.04	0.9876	0.9727	0.9423
CLL255_T	2552185676	150 bp	2415822966	2154419349	0.9466	0.0001	0.0238	0.8699	106.91	0.9926	0.9837	0.9818	CLL255_N	947153806	150 bp	790803789	703822062	0.8349	0.0178	0.0103	0.9123	35.05	0.995	0.9841	0.9677
CLL256_T	2548291066	150 bp	2401212400	1985612248	0.9423	0.0001	0.0274	0.8614	98.82	0.9968	0.9916	0.9898	CLL256_N	891237820	150 bp	834097579	754891139	0.9359	0.0029	0.0148	0.8981	37.57	0.9949	0.9851	0.973
CLL257_T	2649627436	150 bp	2518562849	2152669676	0.9505	0.0001	0.0209	0.8685	107.34	0.9967	0.9916	0.9899	CLL257_N	882060614	150 bp	758585404	674050857	0.86	0.0136	0.0123	0.869	33.37	0.995	0.9831	0.9632
CLL258_T	2675692440	150 bp	2538205074	2128169187	0.9486	0.0007	0.0197	0.8748	105.87	0.9966	0.9913	0.9896	CLL258_N	859618604	150 bp	706880104	624401247	0.8223	0.0329	0.0076	0.8464	31	0.995	0.9809	0.9554
CLL259_T	2722033232	150 bp	2591105959	2112721258	0.9519	0.0007	0.019	0.8775	104.73	0.9903	0.9841	0.9822	CLL259_N	817209730	150 bp	691851295	592830212	0.8466	0.0037	0.0222	0.9035	29.56	0.9877	0.9756	0.9648
CLL260_T	2714797008	150 bp	2564915824	2119043387	0.9448	0.0001	0.0227	0.8674	104.72	0.9906	0.9842	0.9824	CLL260_N	923474650	150 bp	698983506	629288498	0.7569	0.0388	0.0046	0.9089	30.88	0.9879	0.9765	0.9691
CLL261_T	2501796732	150 bp	2367781491	2156756217	0.9464	0.0001	0.025	0.858	106.93	0.9903	0.9839	0.982	CLL261_N	897260592	150 bp	742835224	611240709	0.8279	0.0176	0.0143	0.904	30.14	0.9876	0.976	0.9677
CLL262_T	2695257314	150 bp	2555346787	2172752138	0.9481	0.0008	0.0192	0.8735	107.75	0.9968	0.9917	0.99	CLL262_N	891091460	150 bp	826571732	716533158	0.9276	0.0047	0.0167	0.8651	35.59	0.9952	0.9844	0.9692
CLL263_T	2745541976	150 bp	2613360330	2064154026	0.9519	0.0008	0.0214	0.874	102.82	0.9967	0.9915	0.9897	CLL263_N	905202216	150 bp	836318921	678865624	0.9239	0.0077	0.0159	0.8549	33.65	0.9951	0.9831	0.964
CLL264_T	2700131220	150 bp	2569547706	2158964676	0.9516	0.003	0.0147	0.9118	108.09	0.9969	0.992	0.9904	CLL264_N	875280878	150 bp	672052210	581681063	0.7678	0.0372	0.0083	0.8788	28.27	0.9944	0.9772	0.9434
CLL265_T	2646298348	150 bp	2519442050	2037403697	0.9521	0.0035	0.0157	0.9064	101.59	0.9965	0.9914	0.9897	CLL265_N	883107324	150 bp	681163986	544975451	0.7713	0.0484	0.0049	0.9114	26.81	0.9946	0.9751	0.9358
CLL266_T	2789912340	150 bp	2669326461	2222281628	0.9568	0.0029	0.0137	0.903	110.99	0.9963	0.9878	0.986	CLL266_N	926482108	150 bp	837279790	652957909	0.9037	0.0254	0.0056	0.884	32.33	0.9953	0.9826	0.96
CLL267_T	2694883078	150 bp	2560474364	2219576619	0.9501	0.0068	0.0121	0.8774	110.37	0.997	0.9922	0.9905	CLL267_N	1003756042	150 bp	877772826	705004807	0.8745	0.0253	0.0052	0.8997	35.01	0.9956	0.9852	0.9687
CLL268_T	2799558674	150 bp	2669509820	2053801170	0.9535	0.0089	0.0112	0.898	102.75	0.9971	0.992	0.9902	CLL268_N	918896648	150 bp	850411231	701981938	0.9255	0.014	0.0056	0.9061	34.65	0.9948	0.9838	0.9671
CLL269_T	2627424102	150 bp	2512904152	2152764004	0.9564	0.0007	0.016	0.9044	107.55	0.9904	0.9847	0.9829	CLL269_N	883470812	150 bp	806600034	664340548	0.913	0.016	0.0057	0.8784	33.12	0.9888	0.9785	0.9725
CLL270_T	2678466002	150 bp	2550199007	1948514606	0.9521	0.0045	0.013	0.8991	97.24	0.9967	0.9914	0.9896	CLL270_N	927410920	150 bp	854148300	691764989	0.921	0.0123	0.0087	0.9074	34.32	0.9951	0.9838	0.9666
CLL271_T	2644506398	150 bp	2519992952	2070811952	0.9529	0.0033	0.0131	0.8895	103.02	0.9965	0.9914	0.9896	CLL271_N	904969284	150 bp	827819410	629123550	0.9147	0.0159	0.0095	0.8925	31.19	0.995	0.9814	0.9563
CLL272_T	2738512024	150 bp	2599014008	2121026667	0.9491	0.007	0.0127	0.8956	105.82	0.9967	0.9916	0.9899	CLL272_N	945741088	150 bp	870745986	667876215	0.9207	0.0141	0.0104	0.9027	33.06	0.9948	0.9829	0.963
CLL273_T	2757525362	150 bp	2631709546	2024290469	0.9544	0.0118	0.008	0.9109	100.83	0.9964	0.991	0.9892	CLL273_N	1235482196	150 bp	629921767	522123622	0.5099	0.0949	0.0188	0.8816	25.47	0.9944	0.9722	0.9261
CLL274_T	2587428902	150 bp	2453834936	1999873371	0.9484	0.0048	0.0135	0.886	99.36	0.9966	0.9915	0.9897	CLL274_N	912770658	150 bp	795189145	619076310	0.8712	0.0152	0.0175	0.8695	30.43	0.9948	0.9802	0.9523
CLL275_T	2234233898	150 bp	2130408711	1825964477	0.9535	0.0031	0.0138	0.8972	91.07	0.9967	0.9913	0.9895	CLL275_N	878753592	150 bp	784435784	596874990	0.8927	0.0188	0.0102	0.9055	29.47	0.9946	0.9795	0.95
CLL276_T	2772518170	150 bp	2646167742	2052724180	0.9544	0.0072	0.0116	0.9098	102.46	0.9967	0.9916	0.9899	CLL276_N	932598228	150 bp	865966097	687329977	0.9286	0.0168	0.0081	0.8703	34	0.9951	0.9833	0.965
CLL277_T	2662549050	150 bp	2538579655	2229256763	0.9534	0.0018	0.0149	0.9034	111.37	0.9966	0.9916	0.9899	CLL277_N	1206795884	150 bp	700247792	620107367	0.5803	0.0488	0.0173	0.8929	30.44	0.9949	0.9806	0.9535
CLL278_T	2503217786	150 bp	2380172361	1841819703	0.9508	0.0049	0.0139	0.898	91.65	0.9967	0.9914	0.9896	CLL278_N	915042812	150 bp	775350662	643898781	0.8473	0.0212	0.0107	0.8985	31.93	0.9953	0.9823	0.9587
CLL279_T	2180260768	150 bp	2070360916	1620361931	0.9496	0.0053	0.0145	0.8916	80.88	0.9966	0.991	0.9889	CLL279_N	918358372	150 bp	821893528	647038963	0.895	0.0211	0.0114	0.8865	32.06	0.9951	0.9821	0.9594
CLL280_T	2734155634	150 bp	2612629795	1984735643	0.9556	0.0064	0.0122	0.9076	98.96	0.9903	0.9841	0.9823	CLL280_N	915977936	150 bp	746771455	621983763	0.8153	0.0351	0.0107	0.8759	30.22	0.9882	0.9763	0.9677
CLL281_T	2751776800	150 bp	2632714148	2188372245	0.9567	0.0052	0.0107	0.9101	109.3	0.9903	0.9846	0.9828	CLL281_N	920687600	150 bp	619881011	511690002	0.6733	0.0469	0.011	0.9178	25.49	0.9877	0.9735	0.9518
CLL282_T	2693113200	150 bp	2554916183	2201434741	0.9487	0.0029	0.0157	0.8847	109.84	0.9969	0.9919	0.9902	CLL282_N	876205640	150 bp	791525234	618919558	0.9034	0.0249	0.008	0.8496	30.6	0.995	0.9808	0.954
CLL283_T	2598798978	150 bp	2462894063	2056755838	0.9477	0.0057	0.013	0.8783	102.3	0.9966	0.9915	0.9896	CLL283_N	983850992	150 bp	761032688	658461037	0.7735	0.0302	0.0097	0.8927	32.79	0.9956	0.9831	0.9616
CLL284_T	2689631282	150 bp	2563706300	2183506218	0.9532	0.0009	0.0159	0.898	109	0.9907	0.9848	0.9831	CLL284_N	918643280	150 bp	819516471	673087282	0.8921	0.041	0.0014	0.8762	33.08	0.9889	0.9783	0.9714
CLL285_T	2633487624	150 bp	2507358510	2105550269	0.9521	0.0014	0.0148	0.8851	105	0.9907	0.9847	0.9829	CLL285_N	922676424	150 bp	860396321	715156892	0.9325	0.0089	0.0097	0.9045	35.65	0.9886	0.9784	0.9734
CLL286_T	2650163868	150 bp	2509373165	2199458961	0.9469	0.0025	0.0158	0.8664	109.64	0.997	0.9919	0.9901	CLL286_N	971865754	150 bp	788781022	681978646	0.8116	0.0275	0.0051	0.9019	33.68	0.9953	0.9839	0.9652
CLL287_T	2603522710	150 bp	2472559643	2211434657	0.9497	0.0025	0.0151	0.8843	110.31	0.9969	0.9921	0.9904	CLL287_N	918232864	150 bp	775764982	547005647	0.8448	0.0433	0.0098	0.8763	26.89	0.995	0.976	0.9369
CLL288_T	2727827352	150 bp	2610902605	2167939510	0.9571	0.0004	0.0158	0.9037	108.34	0.9901	0.9841	0.9824	CLL288_N	917215224	150 bp	855166505	709611143	0.9324	0.0077	0.012	0.8756	35.22	0.9884	0.9783	0.9727
CLL289_T	2737120258	150 bp	2601850665	2193600806	0.9506	0.0022	0.016	0.8862	109.53	0.997	0.9921	0.9904	CLL289_N	915434554	150 bp	847932923	730633257	0.9263	0.0106	0.0102	0.9081	36.27	0.9949	0.9846	0.9706
CLL290_T	2652465334	150 bp	2522910198	1915343408	0.9512	0.0064	0.0129	0.8918	95.36	0.9968	0.9919	0.9901	CLL290_N	975769336	150 bp	834853291	697227539	0.8556	0.0316	0.0028	0.8995	34.64	0.9955	0.9847	0.9669
CLL291_T	2573629722	150 bp	2452804155	1912462725	0.9531	0.0029	0.0163	0.8842	95.21	0.9965	0.9911	0.9892	CLL291_N	963439692	150 bp	868788053	660389088	0.9018	0.0217	0.0076	0.9069	32.29	0.9948	0.9812	0.9578
CLL292_T	2615537368	150 bp	2500190032	2088841427	0.9559	0.0048	0.0118	0.8999	104.23	0.9965	0.9916	0.9899	CLL292_N	1245224252	150 bp	764284048	598541396	0.6138	0.047	0.0188	0.8886	29.41	0.9948	0.9788	0.9475
CLL293_T	2706745664	150 bp	2578867196	2198224508	0.9528	0.0022	0.0151	0.8984	109.88	0.9968	0.9918	0.9902	CLL293_N	893315484	150 bp	839226071	602684136	0.9395	0.0106	0.01	0.9225	29.89	0.9946	0.98	0.9511
CLL294_T	2472530470	150 bp	2344270783	1987899576	0.9481	0.0053	0.0124	0.882	99.16	0.9969	0.9918	0.99	CLL294_N	881654566	150 bp	718241763	594098776	0.8147	0.0203	0.0114	0.8944	29.39	0.9947	0.9792	0.9493
CLL295_T	2684922480	150 bp	2557986298	2214101252	0.9527	0.0019	0.0146	0.8887	110.53	0.9968	0.9919	0.9902	CLL295_N	958673230	150 bp	829852670	748699441	0.8656	0.0206	0.0045	0.8745	37.16	0.9958	0.9858	0.9731
CLL296_T	2734036986	150 bp	2589871585	2113208130	0.9473	0.0093	0.0106	0.8632	104.99	0.9966	0.991	0.9892	CLL296_N	922406676	150 bp	822291987	657360233	0.8915	0.0202	0.0075	0.8778	32.49	0.9949	0.9825	0.961
CLL297_T	2793351424	150 bp	2616677678	2333664222	0.9368	0.0035	0.0124	0.832	117.19	0.9963	0.9909	0.9891	CLL297_N	1045659984	150 bp	939405587	866793509	0.8984	0.0229	0.0029	0.8551	43.43	0.995	0.9858	0.978
CLL298_T	2533681034	150 bp	2359192874	2127080101	0.9311	0.0029	0.0139	0.8328	106.47	0.996	0.9901	0.9883	CLL298_N	1124329128	150 bp	930227264	860655075	0.8274	0.0571	0.0016	0.8399	43.03	0.9949	0.9855	0.9774
CLL299_T	2555214138	150 bp	2401995513	2122637072	0.94	0.0018	0.0149	0.8628	106.25	0.9962	0.9909	0.9891	CLL299_N	1149598306	150 bp	777734509	725715332	0.6765	0.0592	0.0129	0.8368	36.41	0.9952	0.9837	0.9688
CLL300_T	2858498212	150 bp	2693122571	2361710170	0.9421	0.0021	0.0132	0.8486	118.32	0.9963	0.9913	0.9897	CLL300_N	1283452004	150 bp	1002843766	918130539	0.7814	0.0802	0.0024	0.8628	45.82	0.995	0.9859	0.9775
CLL301_T	2835011638	150 bp	2679302313	2401163917	0.9451	0.0008	0.0155	0.8551	120.51	0.9963	0.9907	0.989	CLL301_N	971678196	150 bp	852309865	786466129	0.8772	0.0594	0.0019	0.8564	39.37	0.9946	0.9837	0.9711
CLL302_T	2882551932	150 bp	2714410144	2428327357	0.9417	0.0001	0.0178	0.8592	121.57	0.9963	0.9913	0.9897	CLL302_N	846546746	150 bp	686290423	630225194	0.8107	0.0516	0.0055	0.8606	31.57	0.9945	0.98	0.9542
CLL303_T	2901005714	150 bp	2739278575	2442263352	0.9443	0.0032	0.0116	0.8525	122.81	0.9902	0.9842	0.9825	CLL303_N	1011079046	150 bp	902450220	838895224	0.8926	0.0207	0.0079	0.8442	42.06	0.9884	0.9784	0.9741
CLL304_T	2460674534	150 bp	2298275850	2053211629	0.934	0.0001	0.0184	0.8426	102.8	0.9961	0.9901	0.9882	CLL304_N	1138089492	150 bp	968180508	902164766	0.8507	0.0249	0.0053	0.8324	45.23	0.995	0.9858	0.9798
CLL305_T	2502265236	150 bp	2341754374	2034253124	0.9359	0.0007	0.0162	0.8454	101.9	0.9962	0.9905	0.9887	CLL305_N	1110466110	150 bp	828389840	775724111	0.746	0.0738	0.003	0.8324	38.89	0.995	0.9832	0.9688
CLL306_T	2863269718	150 bp	2702686185	2416433393	0.9439	0.0007	0.0162	0.8579	121.22	0.9962	0.991	0.9894	CLL306_N	1006047224	150 bp	904389178	836538769	0.899	0.0361	0.0004	0.8506	41.92	0.9949	0.9855	0.9769
CLL307_T	2935171680	150 bp	2765321216	2422579591	0.9421	0.0053	0.0108	0.8519	121.78	0.9962	0.9911	0.9895	CLL307_N	1347359364	150 bp	1026781874	937839445	0.7621	0.0779	0.0008	0.8587	46.85	0.9954	0.9859	0.977
CLL308_T	2857323976	150 bp	2672638703	2345555493	0.9354	0.0033	0.0125	0.8268	117.8	0.9902	0.9837	0.9818	CLL308_N	1386292920	150 bp	1159456753	1053578935	0.8364	0.0284	0.0091	0.8635	52.93	0.9894	0.9803	0.9773
CLL309_T	2496576090	150 bp	2336592144	2103346669	0.9359	0.0025	0.0131	0.8455	105.72	0.99	0.9836	0.9817	CLL309_N	1196528588	150 bp	1038747835	953766281	0.8681	0.0402	0.0017	0.85	47.9	0.9891	0.9798	0.9765
CLL310_T	2846553192	150 bp	2692056837	2466501857	0.9457	0.0004	0.0158	0.8586	123.7	0.9963	0.9912	0.9896	CLL310_N	1223168238	150 bp	1142995837	1041196217	0.9345	0.023	0.0028	0.8628	52.21	0.9956	0.9877	0.984
CLL311_T	2898751910	150 bp	2730570057	2447361239	0.942	0.0013	0.0138	0.8503	123.06	0.9965	0.9912	0.9896	CLL311_N	1225640492	150 bp	808177214	753381229	0.6594	0.0584	0.0113	0.8545	37.79	0.9946	0.984	0.9718
CLL312_T	2833877940	150 bp	2665278146	2331378647	0.9405	0.0001	0.0163	0.8355	117.23	0.9906	0.9846	0.9828	CLL312_N	1250343590	150 bp	957758818	887070894	0.766	0.044	0.0026	0.8618	44.51	0.989	0.9796	0.9757
CLL313_T	2431088022	150 bp	2276404549	2089281039	0.9364	0.0001	0.0205	0.8496	104.96	0.9963	0.9906	0.9887	CLL313_N	1550367770	150 bp	1261719166	1177108027	0.8138	0.0371	0.0027	0.8421	59.12	0.9956	0.9877	0.9845
CLL314_T	2899465698	150 bp	2755335015	2472536335	0.9503	0.0001	0.0204	0.8608	124.34	0.9899	0.9835	0.9818	CLL314_N	1110398602	150 bp	1002334188	927496039	0.9027	0.0185	0.0044	0.8605	46.53	0.9885	0.979	0.9754
CLL315_T	2937538052	150 bp	2775413362	2425761869	0.9448	0.0056	0.0104	0.8582	122.03	0.9964	0.9913	0.9897	CLL315_N	1242131166	150 bp	1101107394	1024448542	0.8865	0.0347	0.0001	0.8537	51.37	0.9954	0.9876	0.9836
CLL316_T	2856260644	150 bp	2683226566	2380607089	0.9394	0.005	0.0115	0.8418	119.67	0.9964	0.9911	0.9895	CLL316_N	1236180414	150 bp	1146880938	1065057540	0.9278	0.0094	0.0073	0.8567	53.43	0.9953	0.9871	0.9835
CLL317_T	2431880170	150 bp	2282469970	2100106896	0.9386	0.0001	0.02	0.8452	105.63	0.9901	0.9833	0.9814	CLL317_N	1028821342	150 bp	838803392	782674369	0.8153	0.0331	0.0076	0.843	39.26	0.9882	0.9774	0.9726
CLL318_T	2844226326	150 bp	2683145206	2419620547	0.9434	0.0005	0.0158	0.8495	121.69	0.9966	0.9913	0.9897	CLL318_N	1328425806	150 bp	1207486303	1117445885	0.909	0.0162	0.0048	0.862	56.04	0.9953	0.9876	0.9844
CLL319_T	2832806474	150 bp	2692634547	2497132676	0.9505	0.0001	0.0174	0.8684	125.53	0.9899	0.9841	0.9825	CLL319_N	1257688816	150 bp	1044497460	972166880	0.8305	0.0252	0.008	0.858	48.77	0.989	0.9797	0.9762
CLL320_T	2807811470	150 bp	2647978660	2462828105	0.9431	0.0009	0.0129	0.8478	123.96	0.9902	0.9841	0.9823	CLL320_N	1095362630	150 bp	917394816	855256042	0.8375	0.0275	0.0067	0.8447	42.98	0.9886	0.9788	0.9746
CLL321_T	2819819072	150 bp	2658131239	2359217800	0.9427	0.0002	0.0152	0.8385	118.66	0.99	0.9838	0.982	CLL321_N	1240933106	150 bp	1019278301	946408864	0.8214	0.0385	0.0122	0.8487	47.53	0.9889	0.9795	0.9759
CLL322_T	2890453852	150 bp	2730811790	2427660996	0.9448	0.0001	0.0189	0.8571	121.96	0.9964	0.9913	0.9896	CLL322_N	1300280448	150 bp	1053465225	917222879	0.8102	0.0715	0.0016	0.8858	46.02	0.9952	0.9868	0.98
CLL323_T	2924720124	150 bp	2762623726	2498541535	0.9446	0.002	0.0142	0.8645	125.42	0.9965	0.9914	0.9898	CLL323_N	1384980132	150 bp	1010193759	940126086	0.7294	0.0569	0.0096	0.8506	47.2	0.9955	0.9868	0.9814
CLL324_T	2747181784	150 bp	2560554282	2299869262	0.9321	0.0049	0.0117	0.8275	115.39	0.9966	0.9911	0.9894	CLL324_N	1150071402	150 bp	1054558164	966272768	0.917	0.0236	0.0034	0.8482	48.4	0.9955	0.9871	0.9825
CLL325_T	2636705382	150 bp	2462648695	2268801922	0.934	0.0007	0.0151	0.8259	113.64	0.996	0.9906	0.9888	CLL325_N	1488298314	150 bp	1242373223	1137035848	0.8348	0.0454	0.0024	0.8505	57.02	0.9955	0.9878	0.9847
CLL326_T	2457741012	150 bp	2308728154	2066612790	0.9394	0.0001	0.0194	0.8356	103.72	0.9896	0.9827	0.9807	CLL326_N	1037052266	150 bp	801958271	733935259	0.7733	0.0814	0.0095	0.851	36.75	0.9881	0.9766	0.9692
CLL327_T	2703969458	150 bp	2528821071	2277410511	0.9352	0.0008	0.0159	0.8369	113.7	0.9963	0.9905	0.9886	CLL327_N	1121458340	150 bp	836056104	771125302	0.7455	0.0736	0.0069	0.8503	38.63	0.9948	0.9843	0.9723
CLL328_T	2729658292	150 bp	2556058024	2274413485	0.9364	0.0189	0.0022	0.8233	113.78	0.9896	0.9827	0.9809	CLL328_N	1009269984	150 bp	659115782	609475959	0.6531	0.0772	0.0102	0.8486	30.55	0.9878	0.9754	0.9659
CLL329_T	2415427294	150 bp	2250549340	2049155258	0.9317	0.0008	0.0143	0.8287	102.6	0.9898	0.9829	0.9809	CLL329_N	1304080516	150 bp	1138836446	1056103763	0.8733	0.0149	0.01	0.8362	52.98	0.9889	0.9796	0.9764
CLL330_T	2402104890	150 bp	2228433532	2004333584	0.9277	0.0029	0.0134	0.8256	100.37	0.9962	0.9903	0.9884	CLL330_N	1178549064	150 bp	1042795266	960667675	0.8848	0.0202	0.0072	0.8545	48.18	0.9953	0.9867	0.982
CLL331_T	2805415976	150 bp	2633902334	2379348064	0.9389	0.0001	0.0214	0.8381	119.55	0.9902	0.9842	0.9824	CLL331_N	1095716352	150 bp	995917969	914941498	0.9089	0.0442	0	0.8557	45.76	0.9889	0.9796	0.976
CLL332_T	2887513556	150 bp	2706696080	2438382914	0.9374	0.0001	0.0185	0.8457	122.4	0.9966	0.9913	0.9896	CLL332_N	1387277262	150 bp	1043195791	962000516	0.752	0.0625	0.0068	0.8547	48.16	0.9953	0.9867	0.9817
CLL333_T	2371709038	150 bp	2254262366	1829738489	0.9505	0.0067	0.0107	0.8723	91.34	0.9967	0.991	0.989	CLL333_N	1114073782	150 bp	632909003	536470541	0.5681	0.0589	0.0066	0.8945	26.41	0.9948	0.9739	0.9304
CLL334_T	2618412408	150 bp	2493377546	2061328185	0.9522	0.0047	0.0132	0.8752	102.87	0.9966	0.9912	0.9894	CLL334_N	839481092	150 bp	774849048	663398843	0.923	0.0105	0.0097	0.8818	33.1	0.9951	0.982	0.9601
CLL335_T	2710403482	150 bp	2575242190	2073283949	0.9501	0.0057	0.0125	0.869	103.36	0.9907	0.9848	0.983	CLL335_N	936263742	150 bp	827261542	721826851	0.8836	0.0129	0.0119	0.889	36.02	0.989	0.9788	0.9736
CLL336_T	2395845232	150 bp	2276262657	1839051589	0.9501	0.0037	0.0147	0.8728	91.95	0.9969	0.9913	0.9894	CLL336_N	886833338	150 bp	789056617	659099625	0.8897	0.0236	0.0056	0.892	32.21	0.9942	0.9816	0.96
CLL337_T	2631012540	150 bp	2491845221	1980577678	0.9471	0.0069	0.0143	0.8582	98.78	0.9971	0.9922	0.9903	CLL337_N	902462396	150 bp	735478706	593973725	0.815	0.0453	0.0071	0.8927	28.7	0.9949	0.9779	0.9447
CLL338_T	2886588794	150 bp	2757571194	2236426638	0.9553	0.0079	0.0111	0.9127	112.27	0.9973	0.9922	0.9905	CLL338_N	872491380	150 bp	639403296	515790145	0.7328	0.0484	0.0134	0.9215	25.27	0.9949	0.9718	0.9253
CLL339_T	2531314744	150 bp	2413979692	2013823241	0.9536	0.0006	0.016	0.8779	100.76	0.9906	0.9843	0.9825	CLL339_N	847872998	150 bp	757110741	672698275	0.893	0.0044	0.0154	0.8744	33.48	0.9885	0.9776	0.971
CLL340_T	2652978602	150 bp	2519921666	2033218062	0.9498	0.0054	0.0137	0.8626	101.51	0.9971	0.9921	0.9903	CLL340_N	927531020	150 bp	739192365	649429080	0.7969	0.0366	0.0154	0.9109	32.52	0.9952	0.9822	0.9603
CLL341_T	2545113276	150 bp	2424096337	1909737160	0.9525	0.0009	0.0171	0.8796	95.28	0.9906	0.9842	0.9822	CLL341_N	868336448	150 bp	763693074	573168378	0.8795	0.0207	0.0089	0.8862	28.53	0.9883	0.9762	0.9649
CLL342_T	2446328918	150 bp	2332232759	1876191039	0.9534	0.0051	0.0119	0.8826	93.95	0.9967	0.9909	0.989	CLL342_N	872921876	150 bp	764469799	620305994	0.8758	0.0172	0.0142	0.8891	30.76	0.9947	0.9804	0.9545
CLL343_T	2725969868	150 bp	2581804902	1961712209	0.9471	0.0075	0.0135	0.8705	97.92	0.9967	0.9915	0.9898	CLL343_N	901360296	150 bp	769030230	587179886	0.8532	0.0234	0.0094	0.8933	29.17	0.9947	0.979	0.9482
CLL344_T	2815349218	150 bp	2701176673	2161166770	0.9594	0.0024	0.0133	0.9075	108.46	0.9906	0.9842	0.9821	CLL344_N	887411072	150 bp	837235657	739248559	0.9435	0.0051	0.0111	0.8855	36.93	0.9887	0.9787	0.9739
CLL345_T	2504564446	150 bp	2383472474	1940758465	0.9517	0.0059	0.0115	0.8741	96.98	0.997	0.9912	0.9893	CLL345_N	901746698	150 bp	847011063	664925984	0.9393	0.0104	0.0095	0.8884	33.05	0.9951	0.9832	0.9631
CLL346_T	2504965822	150 bp	2380670116	1773985650	0.9504	0.0069	0.0122	0.8859	88.72	0.9967	0.9909	0.989	CLL346_N	889596212	150 bp	802825427	667288661	0.9025	0.0139	0.008	0.892	33.08	0.9951	0.9828	0.9628
CLL347_T	2287777154	150 bp	2189308095	1840478068	0.957	0.0059	0.0103	0.9133	92.28	0.9964	0.9908	0.9889	CLL347_N	936684024	150 bp	861546345	683252494	0.9198	0.0121	0.0103	0.8962	33.88	0.9951	0.9837	0.9654
CLL348_T	2705594454	150 bp	2591419458	1985976492	0.9578	0.0043	0.0129	0.9006	99.43	0.9964	0.9909	0.9891	CLL348_N	926677832	150 bp	844566991	721855636	0.9114	0.0164	0.0087	0.8834	36.12	0.9951	0.9843	0.9701
CLL349_T	2246396446	150 bp	2140782647	1766162063	0.953	0.0036	0.0145	0.8797	88.22	0.9965	0.9907	0.9887	CLL349_N	930224072	150 bp	847749206	736149701	0.9113	0.0103	0.0095	0.8969	36.65	0.9952	0.9846	0.9711
CLL350_T	2620765530	150 bp	2478786898	1721224835	0.9458	0.015	0.0102	0.8708	85.36	0.9966	0.991	0.989	CLL350_N	861477366	150 bp	792342120	676299564	0.9197	0.0128	0.0084	0.9029	33.47	0.9949	0.9827	0.9628
CLL351_T	2696631932	150 bp	2556720527	1924269950	0.9481	0.0094	0.0122	0.8655	95.28	0.9907	0.9844	0.9825	CLL351_N	952843568	150 bp	833875830	662822554	0.8751	0.0207	0.0108	0.8814	32.96	0.9887	0.9778	0.9717
CLL352_T	2785688760	150 bp	2650986853	2322590603	0.9516	0.0047	0.0142	0.8747	115.8	0.997	0.9924	0.9908	CLL352_N	907658056	150 bp	841743154	765620853	0.9274	0.0096	0.0095	0.8764	38.12	0.9953	0.9848	0.972
CLL353_T	2740538946	150 bp	2599489725	1990699320	0.9485	0.0079	0.0132	0.8689	98.86	0.9967	0.9914	0.9895	CLL353_N	871156824	150 bp	712309046	556908580	0.8177	0.0394	0.0054	0.8934	27.08	0.9947	0.9752	0.9372
CLL354_T	2769781520	150 bp	2627824090	2104164368	0.9487	0.0084	0.0124	0.8645	104.42	0.9969	0.9917	0.99	CLL354_N	944605644	150 bp	835985831	704673883	0.885	0.0223	0.0053	0.8962	33.25	0.995	0.9827	0.9631
CLL355_T	2640311628	150 bp	2517000036	2176971167	0.9533	0.0059	0.0112	0.8721	108.5	0.9907	0.9847	0.9829	CLL355_N	928007504	150 bp	717983129	645232645	0.7737	0.0435	0.0057	0.8774	32.03	0.9887	0.9776	0.9707
CLL356_T	1884922764	150 bp	1795704996	1534261257	0.9527	0.0073	0.0116	0.891	76.53	0.9965	0.9906	0.9884	CLL356_N	842826720	150 bp	777923299	681172031	0.923	0.0121	0.0081	0.8714	33.65	0.995	0.9811	0.9599
CLL357_T	2698777530	150 bp	2568459634	2103167886	0.9517	0.0049	0.0143	0.8705	104.62	0.9907	0.9847	0.9828	CLL357_N	873696644	150 bp	676425233	569109300	0.7742	0.0339	0.0126	0.8621	27.96	0.9881	0.9754	0.9631
CLL358_T	2888602580	150 bp	2755081980	2288329858	0.9538	0.0063	0.0118	0.8877	114.22	0.9971	0.9924	0.9908	CLL358_N	894978108	150 bp	813235165	637669679	0.9087	0.0161	0.0095	0.8789	30.59	0.9952	0.981	0.9542
CLL359_T	2841819942	150 bp	2697539437	1950132434	0.9492	0.0213	0.0061	0.8688	96.67	0.9968	0.9916	0.9898	CLL359_N	888724200	150 bp	695202590	545613148	0.7822	0.0434	0.0053	0.8887	27.02	0.9949	0.9704	0.9329
CLL360_T	2624249854	150 bp	2488142704	1979088233	0.9481	0.0095	0.0126	0.8736	98.33	0.9969	0.9918	0.99	CLL360_N	910349074	150 bp	722001583	640810160	0.7931	0.0303	0.0103	0.8779	30.93	0.995	0.981	0.9552
CLL361_T	2745638210	150 bp	2601347782	2121411430	0.9474	0.0078	0.0129	0.8576	105.15	0.9968	0.9917	0.99	CLL361_N	831809148	150 bp	685100484	619709385	0.8236	0.0262	0.0046	0.8596	30.39	0.9949	0.9804	0.953
CLL362_T	2672081444	150 bp	2536622275	1791108307	0.9493	0.0133	0.0111	0.8755	88.98	0.9968	0.9912	0.9892	CLL362_N	871185406	150 bp	706044784	615649317	0.8104	0.0342	0.0074	0.8704	30.34	0.9948	0.9799	0.9518
CLL363_T	2780673330	150 bp	2652819285	2091569874	0.954	0.0073	0.012	0.8783	104.19	0.9905	0.9844	0.9826	CLL363_N	902446940	150 bp	763856812	658311396	0.8464	0.0208	0.0063	0.8954	32.48	0.9882	0.9772	0.9708
CLL364_T	2440546610	150 bp	2332920996	1693143455	0.9559	0.0133	0.0091	0.9062	84.58	0.9904	0.9839	0.9819	CLL364_N	888678552	150 bp	810172857	686024086	0.9117	0.0084	0.0118	0.8723	34.07	0.9884	0.9775	0.9713
CLL365_T	2763165344	150 bp	2622603900	1889947646	0.9491	0.0132	0.0107	0.8851	93.99	0.9969	0.9915	0.9896	CLL365_N	1178361986	150 bp	644503486	542135936	0.5469	0.0718	0.0113	0.9334	26.84	0.9944	0.9749	0.9364
CLL366_T	2268793460	150 bp	2168947610	1831957943	0.956	0.0033	0.0143	0.8851	91.52	0.9906	0.9844	0.9825	CLL366_N	863817366	150 bp	759716642	652717375	0.8795	0.0235	0.0071	0.8749	32.26	0.9887	0.9778	0.9712
CLL367_T	2538483088	150 bp	2415694349	2058886760	0.9516	0.0053	0.0133	0.8865	102.82	0.997	0.9921	0.9904	CLL367_N	883815326	150 bp	734767173	644503196	0.8314	0.0217	0.0111	0.8717	31.8	0.9953	0.9823	0.9592
CLL368_T	2872180800	150 bp	2730670717	2199864382	0.9507	0.0076	0.0131	0.8723	109.53	0.997	0.9922	0.9906	CLL368_N	896675278	150 bp	722524692	632669217	0.8058	0.0205	0.0123	0.8908	31.35	0.9951	0.9817	0.9571
CLL369_T	2550014876	150 bp	2432136382	2091641408	0.9538	0.0024	0.0157	0.8938	104.34	0.9967	0.9916	0.99	CLL369_N	871056294	150 bp	752224996	680040108	0.8636	0.0213	0.0054	0.8791	33.55	0.995	0.9833	0.964
CLL370_T	2588625714	150 bp	2456935480	2156505458	0.9491	0.001	0.0138	0.8849	108.15	0.9905	0.9842	0.9824	CLL370_N	877036492	150 bp	732399751	621142760	0.8351	0.0153	0.0113	0.8773	31.11	0.9886	0.9774	0.9692
CLL371_T	2757140314	150 bp	2620663603	2231224184	0.9505	0.003	0.0147	0.8989	111.93	0.9971	0.9921	0.9903	CLL371_N	918490980	150 bp	786078529	649177421	0.8558	0.0226	0.0048	0.9064	32.42	0.9953	0.983	0.9612
CLL372_T	2670152628	150 bp	2526633762	2102565413	0.9463	0.0034	0.0144	0.8927	105.37	0.9965	0.9913	0.9896	CLL372_N	1794421674	150 bp	1591052129	1190763506	0.8867	0.0203	0.0118	0.8626	59.22	0.9959	0.989	0.9863
CLL373_T	2629843082	150 bp	2461988821	2321258248	0.9362	0.0002	0.0162	0.858	116.29	0.9897	0.9835	0.9818	CLL373_N	1533967118	150 bp	1226583504	1122905762	0.7996	0.0218	0.007	0.8749	55.89	0.989	0.9806	0.9778
CLL374_T	2672399036	150 bp	2490357846	2369367802	0.9319	0.0043	0.0105	0.8541	118.6	0.9961	0.9905	0.9888	CLL374_N	1669971094	150 bp	1311616092	1195339663	0.7854	0.0354	0.0111	0.8709	59.62	0.9957	0.988	0.9851
CLL375_T	2558450402	150 bp	2364150103	2101623394	0.9241	0.0001	0.0468	0.8238	105.38	0.9965	0.9911	0.9892	CLL375_N	1421010292	150 bp	1146328461	1055775178	0.8067	0.0211	0.0089	0.8658	52.48	0.995	0.9869	0.983
CLL376_T	2871709542	150 bp	2730882337	2048796069	0.951	0.0074	0.0143	0.8982	102.83	0.9968	0.9919	0.9901	CLL376_N	963572148	150 bp	898702672	668414635	0.9327	0.0176	0.0068	0.9315	33.34	0.9949	0.9832	0.9625
CLL377_T	2818108462	150 bp	2657107066	2370415096	0.9429	0.0066	0.0094	0.8549	119	0.99	0.9839	0.9822	CLL377_N	935195914	150 bp	877334587	807714870	0.9381	0.0027	0.0123	0.8678	40.52	0.9883	0.9783	0.974
CLL378_T	2863501478	150 bp	2681567374	2400388415	0.9365	0.0048	0.0126	0.8369	120.21	0.9963	0.9912	0.9895	CLL378_N	901490372	150 bp	777722669	703140443	0.8627	0.0229	0.0074	0.8528	35.18	0.9948	0.9834	0.9673
CLL379_T	2808850226	150 bp	2702378076	2233426852	0.9621	0.0001	0.022	0.9181	112.42	0.9902	0.9842	0.9825	CLL379_N	940934078	150 bp	816942868	661946300	0.8682	0.0108	0.0139	0.8821	33.09	0.9882	0.9773	0.9715
CLL380_T	2812274434	150 bp	2709060986	2223977305	0.9633	0.0001	0.029	0.9259	111.93	0.9902	0.984	0.9823	CLL380_N	937992326	150 bp	806864953	631436740	0.8602	0.0147	0.0122	0.881	31.6	0.9882	0.9773	0.9705
CLL381_T	2866100940	150 bp	2767231390	2253271310	0.9655	0.0001	0.0223	0.9198	113.46	0.9903	0.9845	0.9828	CLL381_N	955008200	150 bp	730808001	609489824	0.7652	0.0269	0.0181	0.9313	30.67	0.9879	0.9771	0.9694
CLL382_T	2867119526	150 bp	2745491751	2023335905	0.9576	0.0023	0.0196	0.9112	101.69	0.9965	0.9912	0.9894	CLL382_N	873475254	150 bp	783887763	690827444	0.8974	0.0023	0.0221	0.9215	34.74	0.9949	0.9833	0.9664
CLL383_T	2787462892	150 bp	2681984837	2195219486	0.9622	0.0001	0.0239	0.9215	110.55	0.9963	0.9907	0.989	CLL383_N	942253426	150 bp	744667429	601378590	0.7903	0.0252	0.0154	0.8787	30.03	0.9944	0.9781	0.9495
CLL384_T	2866844962	150 bp	2762496066	2115194255	0.9636	0.0001	0.024	0.915	106.58	0.9903	0.9845	0.9827	CLL384_N	942655496	150 bp	870664905	726838240	0.9236	0.0001	0.024	0.931	36.63	0.9882	0.9785	0.9738
CLL385_T	2857431256	150 bp	2737744610	2121608127	0.9581	0.0001	0.0298	0.9134	106.77	0.9966	0.9915	0.9899	CLL385_N	936176768	150 bp	745702087	626414026	0.7965	0.0125	0.0154	0.9274	31.41	0.9946	0.9816	0.9579
CLL386_T	2845787310	150 bp	2652518980	2362757631	0.9321	0.0005	0.0202	0.8262	118.48	0.9969	0.9916	0.9899	CLL386_N	1272926036	150 bp	1069693529	982146061	0.8403	0.0183	0.0128	0.8335	49.08	0.9953	0.9868	0.9823
CLL387_T	2586851832	150 bp	2399246849	2227224243	0.9275	0.0006	0.0129	0.8204	111.92	0.99	0.9832	0.9812	CLL387_N	800985742	150 bp	671443925	633376304	0.8383	0.0278	0.0043	0.7995	31.72	0.988	0.9753	0.9663
CLL388_T	2720312702	150 bp	2506644274	2303129231	0.9215	0.0019	0.0171	0.8056	115.52	0.9971	0.9917	0.9898	CLL388_N	817219782	150 bp	616321829	576308979	0.7542	0.0435	0.0129	0.7968	28.82	0.9946	0.9766	0.9427
CLL389_T	2871853400	150 bp	2688267571	2412439039	0.9361	0.0034	0.013	0.8312	121.26	0.9906	0.9843	0.9821	CLL389_N	893872710	150 bp	816033486	763100287	0.9129	0.0071	0.0112	0.8042	38.24	0.9883	0.9771	0.9715
CLL390_T	2602488736	150 bp	2421048741	2222173642	0.9303	0.0001	0.0187	0.8269	111.48	0.9969	0.9911	0.9892	CLL390_N	1091493420	150 bp	954926983	885425537	0.8749	0.0195	0.0058	0.8308	44.35	0.9953	0.9859	0.9796
CLL391_T	2676848834	150 bp	2462460865	2254123645	0.9199	0.0002	0.0201	0.7989	112.98	0.9969	0.9914	0.9895	CLL391_N	1283802658	150 bp	1082847077	1026837676	0.8435	0.0134	0.0151	0.8605	51.52	0.9953	0.9871	0.9833
CLL392_T	2732630824	150 bp	2562834263	2339230792	0.9379	0.0003	0.0151	0.837	117.59	0.9967	0.9911	0.9894	CLL392_N	1472990574	150 bp	1272176472	1190778925	0.8637	0.0188	0.0062	0.8202	59.49	0.9958	0.9882	0.9851
CLL393_T	2818871912	150 bp	2639085494	2332743994	0.9362	0.0017	0.0165	0.8367	117.16	0.9907	0.9848	0.983	CLL393_N	920005080	150 bp	735930012	676509557	0.7999	0.0352	0.0073	0.8386	33.78	0.9883	0.9768	0.9702
CLL394_T	2822472730	150 bp	2634557350	2384339778	0.9334	0.0077	0.0084	0.8425	119.73	0.9965	0.9906	0.9889	CLL394_N	988585912	150 bp	903412944	838604483	0.9138	0.0062	0.013	0.8009	41.99	0.9953	0.9848	0.9765
CLL395_T	2910891348	150 bp	2728163919	2448570600	0.9372	0.0057	0.0103	0.8412	122.42	0.9962	0.9909	0.9891	CLL395_N	927194866	150 bp	846745709	778596590	0.9132	0.0128	0.0069	0.8314	38.95	0.9948	0.9845	0.9738
CLL396_T	2850834932	150 bp	2622550456	2368358615	0.9199	0.0147	0.0063	0.8163	118.7	0.9965	0.9911	0.9894	CLL396_N	1034887588	150 bp	967345307	900248843	0.9347	0.0087	0.0102	0.8486	45.15	0.9952	0.9864	0.9808
CLL397_T	2544280110	150 bp	2326942473	2220025159	0.9146	0.0313	0.0022	0.8118	110.73	0.9955	0.9829	0.9803	CLL397_N	1428360396	150 bp	1210937684	1077952430	0.8478	0.0185	0.0067	0.806	53.85	0.9949	0.9866	0.9823
CLL398_T	2852891922	150 bp	2634876452	2392662493	0.9236	0.0069	0.013	0.8099	119.43	0.9965	0.9911	0.9895	CLL398_N	813642148	150 bp	671922122	619288749	0.8258	0.0515	0.001	0.7888	30.81	0.9944	0.9795	0.9529
CLL399_T	2845070662	150 bp	2640564174	2448778969	0.9281	0.0135	0.0082	0.8195	122.4	0.9962	0.9911	0.9895	CLL399_N	1173807542	150 bp	923465702	854767388	0.7867	0.0859	0.015	0.8044	42.58	0.9931	0.9793	0.9664
CLL400_T	2651251540	150 bp	2438591153	2240122611	0.9198	0.0052	0.0133	0.8018	112.11	0.9963	0.9906	0.9887	CLL400_N	947496464	150 bp	790757175	730467227	0.8346	0.0457	0.0132	0.7914	36.36	0.9944	0.9829	0.9691
CLL401_T	2740610352	150 bp	2537464368	2286237043	0.9259	0.0055	0.0125	0.8056	114.35	0.9962	0.9907	0.9889	CLL401_N	933509504	150 bp	865745117	806549964	0.9274	0.0092	0.0096	0.7996	40.31	0.9949	0.9843	0.9745
CLL402_T	2604407500	150 bp	2421409179	2258575474	0.9297	0.0054	0.0131	0.814	113.21	0.9897	0.9833	0.9815	CLL402_N	1304572396	150 bp	1207591409	1093607154	0.9257	0.0647	0.0162	0.7998	54.69	0.9873	0.9738	0.9685
CLL403_T	2881598290	150 bp	2644331913	2432565248	0.9177	0.0116	0.0111	0.7944	121.4	0.9967	0.9911	0.9893	CLL403_N	910103368	150 bp	788758278	717758903	0.8667	0.0516	0.0022	0.8009	35.69	0.9945	0.9827	0.9665
CLL404_T	2879410708	150 bp	2682833144	2478329966	0.9317	0.0067	0.0124	0.8213	123.94	0.9965	0.9909	0.9893	CLL404_N	865552092	150 bp	661194607	610826442	0.7639	0.0441	0.0114	0.8121	30.39	0.9943	0.9792	0.9522
CLL405_T	2616999652	150 bp	2434325353	2262936808	0.9302	0.0032	0.0101	0.8265	113.4	0.9897	0.9832	0.9813	CLL405_N	905654360	150 bp	822781483	778940495	0.9085	0.0073	0.0086	0.8347	38.94	0.9883	0.9773	0.9723
CLL406_T	2475047320	150 bp	2316097335	2197883874	0.9358	0.0002	0.0133	0.8368	110.41	0.9954	0.9826	0.9806	CLL406_N	1071873760	150 bp	749207158	705734711	0.699	0.0692	0.0289	0.8446	35.28	0.9948	0.983	0.9669
CLL407_T	2689434444	150 bp	2502299221	2273616734	0.9304	0.0012	0.0146	0.8353	113.78	0.9962	0.9904	0.9887	CLL407_N	870976318	150 bp	766156975	727000882	0.8797	0.0216	0.0094	0.8467	36.4	0.9947	0.9835	0.9696
CLL408_T	2732663136	150 bp	2525439613	2321035758	0.9242	0.0145	0.0053	0.8189	115.48	0.996	0.9902	0.9885	CLL408_N	1093186536	150 bp	613911088	581632965	0.5616	0.052	0.0245	0.8313	28.98	0.9941	0.9768	0.9446
CLL409_T	2581805722	150 bp	2382906509	2277323691	0.923	0.002	0.0128	0.8301	113.94	0.9962	0.9905	0.9887	CLL409_N	1028851104	150 bp	659776155	619654877	0.6413	0.0499	0.0275	0.8497	30.93	0.9944	0.9795	0.9537
CLL410_T	2800013110	150 bp	2622086453	2370839823	0.9365	0.006	0.0101	0.8345	118.79	0.9899	0.9835	0.9818	CLL410_N	808622268	150 bp	692480655	656006771	0.8564	0.0234	0.0119	0.8406	32.78	0.9879	0.9757	0.9682
CLL411_T	2707249398	150 bp	2535829693	2227102032	0.9367	0.002	0.0151	0.8727	111.7	0.9966	0.9912	0.9894	CLL411_N	929296138	150 bp	795079873	748283826	0.8556	0.0192	0.0045	0.8459	37.35	0.9949	0.9841	0.9715
CLL412_T	2613676198	150 bp	2446698782	2200638068	0.9361	0.0011	0.0135	0.8449	110.38	0.99	0.9837	0.9818	CLL412_N	800925056	150 bp	724791238	677064280	0.9049	0.0069	0.009	0.8587	33.85	0.9883	0.9766	0.9699
CLL413_T	2571992888	150 bp	2390171558	2243335003	0.9293	0.0052	0.0097	0.8451	112.32	0.9899	0.9835	0.9817	CLL413_N	820492004	150 bp	715276236	675462696	0.8718	0.0179	0.0074	0.8503	33.81	0.9884	0.9768	0.9705
CLL414_T	2866654672	150 bp	2675990679	2270436374	0.9335	0.0092	0.0086	0.8637	113.6	0.9965	0.9912	0.9894	CLL414_N	909223748	150 bp	678557188	639500639	0.7463	0.044	0.0105	0.853	31.94	0.9949	0.981	0.9577
CLL415_T	2699941498	150 bp	2501092776	2307275430	0.9264	0.0023	0.013	0.8318	115.39	0.9901	0.9836	0.9818	CLL415_N	807765730	150 bp	736914753	691018346	0.9123	0.0118	0.0083	0.8695	34.43	0.9879	0.9766	0.9707
CLL416_T	2585192422	150 bp	2392593544	2139421415	0.9255	0.0048	0.0102	0.8313	107.14	0.99	0.9836	0.9818	CLL416_N	1433962778	150 bp	1091471383	1010991461	0.7612	0.0365	0.0144	0.8141	50.61	0.9903	0.9798	0.9764
CLL417_T	2687487670	150 bp	2487996059	2249877438	0.9258	0.0066	0.0107	0.8245	112.13	0.9961	0.9907	0.9889	CLL417_N	889211062	150 bp	763974569	721238430	0.8592	0.0157	0.0102	0.8334	35.89	0.9948	0.9831	0.968
CLL418_T	2589424090	150 bp	2380590456	2263844600	0.9194	0.0057	0.0121	0.8174	112.98	0.9965	0.9913	0.9895	CLL418_N	935086848	150 bp	862169644	804167223	0.922	0.0554	0.0021	0.854	39.77	0.9952	0.9847	0.9709
CLL419_T	2437488902	150 bp	2193998672	2068435014	0.9001	0.0106	0.01	0.7778	103.11	0.9964	0.9905	0.9885	CLL419_N	914346840	150 bp	794281939	748458849	0.8687	0.0212	0.006	0.8532	37.34	0.9948	0.9841	0.9715
CLL420_T	2643673844	150 bp	2467952092	2299102390	0.9335	0.0005	0.0163	0.8466	114.95	0.9962	0.9908	0.989	CLL420_N	834556236	150 bp	773357395	731404182	0.9267	0.0098	0.0087	0.8396	36.63	0.9952	0.984	0.9699
CLL421_T	2949553060	150 bp	2756175577	2468327431	0.9344	0.0059	0.0125	0.8663	123.79	0.9963	0.9909	0.9892	CLL421_N	995951534	150 bp	679913730	644669406	0.6827	0.0496	0.0089	0.8372	32.17	0.9943	0.9801	0.9568
CLL422_T	2747898390	150 bp	2562808346	2406994764	0.9326	0.0031	0.011	0.8376	120.49	0.9898	0.9832	0.9814	CLL422_N	1124733588	150 bp	670228263	630807805	0.5959	0.1085	0.0591	0.8456	31.37	0.9878	0.9753	0.9675
CLL423_T	2768335666	150 bp	2595217859	2335151809	0.9375	0.0015	0.013	0.8464	116.72	0.9898	0.9837	0.982	CLL423_N	931735140	150 bp	866584202	815422725	0.9301	0.0085	0.0076	0.851	40.74	0.9882	0.978	0.9737
CLL424_T	2726770296	150 bp	2523996966	2313143589	0.9256	0.0031	0.0148	0.841	115.79	0.9964	0.9913	0.9896	CLL424_N	936069872	150 bp	765700009	715186758	0.818	0.0314	0.0079	0.851	35.74	0.9948	0.9835	0.9685
CLL425_T	2633684460	150 bp	2434560632	2260626237	0.9244	0.0042	0.0115	0.8335	113.03	0.9962	0.9908	0.9891	CLL425_N	958616794	150 bp	846828166	795309561	0.8834	0.0159	0.0042	0.8569	39.54	0.9944	0.9844	0.9745
CLL426_T	2682138496	150 bp	2492805263	2333960098	0.9294	0.0093	0.0083	0.8218	116.73	0.9963	0.9909	0.9891	CLL426_N	881659346	150 bp	800620107	749407050	0.9081	0.0136	0.0062	0.8709	37.28	0.9944	0.9839	0.9713
CLL427_T	2558840274	150 bp	2376671304	2156345909	0.9288	0.0025	0.0142	0.838	107.71	0.9958	0.9903	0.9885	CLL427_N	1418526238	150 bp	1218587054	1128699302	0.8591	0.0213	0.0043	0.8268	56.29	0.995	0.9871	0.9837
CLL428_T	2801009202	150 bp	2617104766	2437348199	0.9343	0.0023	0.0121	0.828	122.1	0.9896	0.9833	0.9816	CLL428_N	796667792	150 bp	706899352	665489220	0.8873	0.0136	0.0065	0.8534	33.36	0.988	0.9763	0.9696
CLL429_T	2765090232	150 bp	2565337567	2293030548	0.9278	0.0033	0.0154	0.8291	114.55	0.9961	0.9908	0.9891	CLL429_N	915008788	150 bp	824130933	777160259	0.9007	0.0091	0.0102	0.8476	38.66	0.9948	0.9846	0.9736
CLL430_T	2615267094	150 bp	2414902820	2223380355	0.9234	0.0032	0.0133	0.8227	111.16	0.9964	0.9907	0.9888	CLL430_N	824221132	150 bp	753313087	709438041	0.914	0.0112	0.0092	0.8585	35.51	0.9947	0.9831	0.9676
CLL431_T	2808487418	150 bp	2628843018	2411077417	0.936	0.0077	0.0092	0.8378	120.76	0.99	0.9837	0.9819	CLL431_N	898167540	150 bp	620737612	585942450	0.6911	0.0703	0.0123	0.8473	28.95	0.9876	0.9741	0.9632
CLL432_T	2639645832	150 bp	2471498103	2324883029	0.9363	0.0016	0.012	0.8619	116.56	0.9962	0.9905	0.9887	CLL432_N	802037474	150 bp	630226139	593932650	0.7858	0.0459	0.0195	0.845	29.75	0.9947	0.9786	0.9489
CLL433_T	2476284558	150 bp	2309373772	2193688839	0.9326	0.0025	0.0125	0.8488	109.88	0.9896	0.9829	0.9811	CLL433_N	990987410	150 bp	898425608	845965602	0.9066	0.0222	0.0027	0.8535	42.28	0.9885	0.9784	0.9745
CLL434_T	2605570382	150 bp	2418735505	2308753570	0.9283	0.0028	0.0128	0.8276	115.5	0.9963	0.9911	0.9894	CLL434_N	888881014	150 bp	763362820	722536371	0.8588	0.0167	0.0063	0.8358	36.04	0.9949	0.9832	0.9679
CLL435_T	2600432990	150 bp	2413234787	2223109436	0.928	0.0012	0.0116	0.8475	111.32	0.996	0.99	0.9882	CLL435_N	917316606	150 bp	760429267	704334405	0.829	0.0325	0.0085	0.8719	35.02	0.9942	0.9828	0.9669
CLL436_T	2560695538	150 bp	2363270881	2214219984	0.9229	0.0002	0.0166	0.8254	110.58	0.9961	0.9903	0.9885	CLL436_N	1046146124	150 bp	722263757	682356394	0.6904	0.0456	0.0098	0.844	33.87	0.9942	0.982	0.9636
CLL437_T	2635869130	150 bp	2454249587	2291168162	0.9311	0.0051	0.011	0.8295	114.67	0.9962	0.9905	0.9886	CLL437_N	825348558	150 bp	676665042	630009964	0.8199	0.0308	0.0141	0.8541	31.54	0.9943	0.9801	0.956
CLL438_T	2634181590	150 bp	2441568262	2251457507	0.9269	0.0044	0.0119	0.8407	112.68	0.9964	0.991	0.9892	CLL438_N	883360160	150 bp	817036598	766402491	0.9249	0.015	0.0057	0.8523	38.31	0.995	0.9845	0.9734
CLL439_T	2542531310	150 bp	2341613819	2089675607	0.921	0.0047	0.0123	0.8226	104.57	0.9964	0.9907	0.9888	CLL439_N	816086704	150 bp	744235466	701387866	0.912	0.0128	0.0096	0.8501	35.06	0.995	0.9833	0.9669
CLL440_T	2850813860	150 bp	2671015297	2426540841	0.9369	0.0054	0.0114	0.8507	121.33	0.9962	0.9909	0.9892	CLL440_N	1388283158	150 bp	1034398324	955442126	0.7451	0.0348	0.01	0.8387	47.78	0.9951	0.9861	0.9809
CLL441_T	2560191956	150 bp	2383881884	2207400649	0.9311	0.0025	0.0142	0.853	110.31	0.9961	0.9906	0.9889	CLL441_N	1411263554	150 bp	1244772935	1158978356	0.882	0.0387	0.0002	0.8253	57.42	0.9955	0.9879	0.9845
CLL442_T	2550676696	150 bp	2339579041	2239347831	0.9172	0.005	0.013	0.8097	111.88	0.9963	0.9906	0.9888	CLL442_N	821389172	150 bp	656698779	620268653	0.7995	0.0346	0.0078	0.8632	31	0.9943	0.9797	0.9541
CLL443_T	2763722702	150 bp	2583327984	2374930415	0.9347	0.0064	0.0097	0.8323	119.09	0.9903	0.984	0.9822	CLL443_N	918192094	150 bp	857564778	806463950	0.934	0.0049	0.0109	0.863	40.38	0.9883	0.978	0.9737
CLL444_T	2482068672	150 bp	2266704560	2147167698	0.9132	0.0055	0.0119	0.8004	107.2	0.9964	0.9907	0.9887	CLL444_N	879873846	150 bp	685668942	651119804	0.7793	0.0348	0.0101	0.8238	32.58	0.995	0.979	0.9553
CLL445_T	2559864536	150 bp	2380180349	2244517370	0.9298	0.0032	0.0134	0.838	112.38	0.9963	0.991	0.9893	CLL445_N	1441887210	150 bp	1087181555	1009747672	0.754	0.0351	0.0101	0.8343	50.47	0.9953	0.9869	0.9827
CLL446_T	2620063792	150 bp	2439810420	2255730812	0.9312	0.0025	0.0133	0.8417	113.17	0.9964	0.9907	0.9888	CLL446_N	840059646	150 bp	744578262	697344346	0.8863	0.0147	0.0098	0.8623	34.86	0.9943	0.9827	0.9661
CLL447_T	2704614626	150 bp	2528798497	2379170834	0.935	0.0007	0.013	0.8556	119.51	0.9899	0.9836	0.9818	CLL447_N	1754872004	150 bp	1019618226	960499535	0.581	0.0688	0.0181	0.838	47.97	0.9892	0.9791	0.9757
CLL448_T	2691027030	150 bp	2505812367	2324273034	0.9312	0.0023	0.0116	0.8332	116.37	0.99	0.9835	0.9817	CLL448_N	935900982	150 bp	816312856	767166889	0.8722	0.0145	0.0086	0.8445	38.4	0.9883	0.9772	0.9721
CLL449_T	2537799336	150 bp	2338188113	2158699515	0.9213	0.0081	0.0078	0.8262	107.85	0.9954	0.9876	0.9858	CLL449_N	959096334	150 bp	885722255	835467234	0.9235	0.0075	0.0083	0.8448	41.55	0.9943	0.9842	0.9763
CLL450_T	2668187802	150 bp	2470176132	2349676601	0.9258	0.0037	0.0124	0.831	117.77	0.9966	0.9914	0.9897	CLL450_N	914444552	150 bp	604259248	565958844	0.6608	0.0609	0.0064	0.8542	28.18	0.9943	0.9765	0.9418
CLL451_T	2516237170	150 bp	2331279877	2233144986	0.9265	0.0012	0.0147	0.8118	111.64	0.9964	0.9903	0.9884	CLL451_N	1209644308	150 bp	933316571	876936919	0.7716	0.0304	0.0117	0.8537	43.77	0.9951	0.986	0.9796
CLL452_T	2599541524	150 bp	2423074395	2258445913	0.9321	0.0055	0.0111	0.8514	113.04	0.9964	0.9909	0.9892	CLL452_N	908747100	150 bp	776592748	730447571	0.8546	0.0206	0.0109	0.8512	36.43	0.9946	0.9835	0.9696
CLL453_T	2682626448	150 bp	2484243870	2296797537	0.926	0.0032	0.0132	0.8335	114.91	0.9966	0.9912	0.9895	CLL453_N	816780814	150 bp	691503124	653295380	0.8466	0.0215	0.0068	0.8419	32.58	0.9945	0.981	0.959
CLL454_T	2381033994	150 bp	2196947298	2093798726	0.9227	0.0018	0.0124	0.8091	104.56	0.9898	0.9831	0.9812	CLL454_N	838364990	150 bp	773330516	733718957	0.9224	0.0023	0.0126	0.8404	36.76	0.9883	0.9769	0.9711
CLL455_T	2781122290	150 bp	2597725752	2314887105	0.9341	0.0042	0.0126	0.8343	115.85	0.9965	0.9912	0.9895	CLL455_N	1390495624	150 bp	791212916	730373050	0.569	0.0976	0.0347	0.807	36.27	0.9946	0.983	0.9684
CLL456_T	2781314500	150 bp	2587943009	2416983079	0.9305	0.0141	0.005	0.8527	120.93	0.9962	0.9906	0.9889	CLL456_N	994382372	150 bp	871749691	817106600	0.8767	0.0219	0.0129	0.8566	40.86	0.9952	0.9851	0.9761
CLL457_T	2662143038	150 bp	2465001478	2288237853	0.9259	0.002	0.0158	0.8082	114.66	0.9899	0.9835	0.9817	CLL457_N	1364432568	150 bp	1234679606	1157157534	0.9049	0.0123	0.0082	0.8255	57.84	0.9892	0.9802	0.9773
CLL458_T	2748971384	150 bp	2573294341	2385101800	0.9361	0.0001	0.0169	0.8617	119.79	0.9963	0.9908	0.9891	CLL458_N	913992630	150 bp	680164825	634537177	0.7442	0.0341	0.0108	0.8144	31.65	0.9945	0.9802	0.9559
CLL459_T	2590846220	150 bp	2420656805	2240137736	0.9343	0.0008	0.0127	0.8587	112.34	0.9899	0.9835	0.9816	CLL459_N	945926206	150 bp	775027081	719812218	0.8193	0.0198	0.0081	0.833	35.89	0.9882	0.9769	0.9715
CLL460_T	2626013326	150 bp	2426450758	2258743522	0.924	0.0011	0.0155	0.7929	113.17	0.9914	0.9833	0.9813	CLL460_N	926967980	150 bp	676769588	633397954	0.7301	0.0472	0.009	0.8237	31.42	0.9878	0.9749	0.966
CLL461_T	2748243062	150 bp	2559629861	2374063372	0.9314	0.001	0.014	0.8519	118.98	0.996	0.9899	0.9882	CLL461_N	798886146	150 bp	669033555	626491785	0.8375	0.0238	0.0056	0.8444	31.16	0.9939	0.9794	0.9544
CLL462_T	2655594936	150 bp	2446334822	2286562203	0.9212	0.0087	0.0104	0.8031	113.89	0.9962	0.9908	0.989	CLL462_N	856690788	150 bp	773873624	730298525	0.9033	0.0114	0.0094	0.8195	36.42	0.9948	0.9836	0.9694
CLL463_T	2756093526	150 bp	2541676720	2384125062	0.9222	0.005	0.014	0.7911	119.35	0.9965	0.991	0.9893	CLL463_N	893476452	150 bp	807783983	757069011	0.9041	0.0101	0.0078	0.83	37.36	0.9946	0.9832	0.9686
CLL464_T	2854239264	150 bp	2660399554	2431596789	0.9321	0.0019	0.0133	0.8392	122.01	0.9965	0.9909	0.9892	CLL464_N	990567222	150 bp	680546557	634651412	0.687	0.0465	0.0099	0.8209	31.62	0.9941	0.9798	0.9556
CLL465_T	2775015044	150 bp	2606482469	2394183852	0.9393	0.0001	0.018	0.8721	120.25	0.9964	0.991	0.9893	CLL465_N	976297438	150 bp	722644973	675941547	0.7402	0.0597	0.0147	0.8287	33.75	0.9943	0.9812	0.9613
CLL466_T	2614918478	150 bp	2440401951	2258267210	0.9333	0.0002	0.0168	0.8459	113.43	0.9964	0.9905	0.9887	CLL466_N	879201956	150 bp	805926335	747658890	0.9167	0.0151	0.0069	0.8379	37.32	0.9949	0.9842	0.9718
CLL467_T	2770319998	150 bp	2605700620	2419552449	0.9406	0.0017	0.0146	0.8836	121.57	0.9965	0.9915	0.9898	CLL467_N	917164594	150 bp	782281476	733150836	0.8529	0.0271	0.0074	0.8112	36.56	0.9949	0.9837	0.9696
CLL468_T	2822894970	150 bp	2646179089	2425156378	0.9374	0.0003	0.0159	0.8657	121.86	0.9905	0.9839	0.9822	CLL468_N	880118618	150 bp	663337203	616140956	0.7537	0.0442	0.0133	0.8258	30.58	0.9875	0.9746	0.9656
CLL469_T	3007780406	150 bp	2804495940	2523670785	0.9324	0.0059	0.0106	0.8513	126.48	0.9965	0.991	0.9894	CLL469_N	962182080	150 bp	692506481	644160386	0.7197	0.0479	0.0102	0.8348	32.03	0.9939	0.98	0.9573
CLL470_T	2818989644	150 bp	2654922577	2449115569	0.9418	0.0029	0.0132	0.8886	123.11	0.9965	0.9912	0.9896	CLL470_N	861735650	150 bp	696196647	657376534	0.8079	0.0279	0.0107	0.8148	32.78	0.9945	0.981	0.9597
CLL471_T	2699037456	150 bp	2486162873	2243037424	0.9211	0.0017	0.0163	0.7953	112.14	0.9963	0.9908	0.989	CLL471_N	818768886	150 bp	718206943	671926646	0.8772	0.0196	0.0057	0.8272	33.53	0.9945	0.9817	0.9623
CLL472_T	2480194846	150 bp	2292020725	2158655432	0.9241	0.0012	0.0165	0.8354	108.21	0.9962	0.9906	0.9888	CLL472_N	1472892252	150 bp	1117249791	1007029075	0.7585	0.0372	0.0051	0.8579	50.31	0.9949	0.9868	0.9829
CLL473_T	2589705660	150 bp	2430392146	2320730301	0.9385	0.0059	0.0082	0.8753	116.55	0.9962	0.9906	0.9888	CLL473_N	903049786	150 bp	634257262	590696405	0.7024	0.0576	0.0114	0.8266	29.48	0.9943	0.9777	0.9479
CLL474_T	2653814878	150 bp	2468491343	2299355437	0.9302	0.0075	0.0065	0.8225	114.95	0.9896	0.9828	0.9808	CLL474_N	825673830	150 bp	669639199	628664522	0.811	0.0121	0.0129	0.8282	31.36	0.9873	0.9744	0.966
CLL475_T	2278834858	150 bp	2069127488	1795848961	0.908	0.0057	0.0149	0.7945	89.65	0.9961	0.9901	0.988	CLL475_N	922164168	150 bp	794296723	739833650	0.8613	0.0206	0.0096	0.8316	36.91	0.9949	0.9839	0.9705
CLL476_T	2840864806	150 bp	2671230750	2457715082	0.9403	0.0001	0.0165	0.8654	123.38	0.9902	0.984	0.9822	CLL476_N	856963662	150 bp	710006287	664862494	0.8285	0.0258	0.0072	0.8239	33.21	0.9881	0.976	0.9687
CLL477_T	2541921730	150 bp	2372172735	2223485918	0.9332	0.0006	0.0135	0.8484	111.51	0.9964	0.9907	0.9888	CLL477_N	1438080110	150 bp	1230601800	1110348246	0.8557	0.0169	0.0079	0.8521	55.29	0.9955	0.9878	0.9845
CLL478_T	2795000008	150 bp	2641870144	2404486125	0.9452	0.0005	0.0153	0.8921	120.99	0.996	0.9908	0.9892	CLL478_N	840878446	150 bp	718464092	674635649	0.8544	0.0209	0.0083	0.8118	33.7	0.9944	0.9818	0.9625
CLL479_T	2614577308	150 bp	2412986239	2239969932	0.9229	0.0035	0.0146	0.7957	112.06	0.99	0.9833	0.9814	CLL479_N	1185597108	150 bp	665045153	619573733	0.5609	0.0795	0.0266	0.835	30.7	0.9876	0.9754	0.967
CLL480_T	2490022234	150 bp	2306169180	2155791617	0.9262	0.0011	0.0163	0.8413	108.18	0.9965	0.9909	0.9891	CLL480_N	1422838714	150 bp	1237196969	1123860482	0.8695	0.0184	0.0067	0.8512	56.01	0.9952	0.9876	0.9842
CLL481_T	2594690294	150 bp	2412143233	2217836327	0.9296	0.0053	0.0095	0.8343	111.17	0.9897	0.9832	0.9813	CLL481_N	1084900790	150 bp	885061693	817962058	0.8158	0.0366	0.0195	0.8033	40.84	0.9882	0.9774	0.9728
CLL482_T	2834548164	150 bp	2650311244	2411202577	0.935	0.0001	0.0216	0.8478	120.95	0.99	0.9841	0.9822	CLL482_N	1031700682	150 bp	903891795	823021249	0.8761	0.0209	0.0057	0.8171	41.07	0.9885	0.978	0.9735
CLL483_T	2759754094	150 bp	2562062588	2338517335	0.9284	0.0103	0.0086	0.8355	117.19	0.9963	0.9908	0.989	CLL483_N	862058994	150 bp	733754826	679136436	0.8512	0.0282	0.0039	0.8097	33.82	0.9942	0.9815	0.9624
CLL484_T	2718186500	150 bp	2553228212	2357904686	0.9393	0.0127	0.0012	0.8441	118.4	0.9959	0.99	0.9882	CLL484_N	979518586	150 bp	849076024	785021959	0.8668	0.0203	0.0065	0.8016	39.18	0.9947	0.9773	0.9676
CLL485_T	2733985472	150 bp	2545227345	2314617324	0.931	0.0085	0.0081	0.8369	115.99	0.9899	0.9832	0.9814	CLL485_N	1139602244	150 bp	976999364	906857213	0.8573	0.0317	0.0016	0.8056	45.29	0.9888	0.9789	97.51
PF = pass filter

## Sheet: Table S3
Table S3. Number of somatic SNVs, indels, CNAs (including CN Loss, CN Gain) and other SVs (including translocation and inversion) per sample
sampleID	number of SNVs	number of indels	number of CNAs	number of CN gains	number of cnLOHs	number of CN losses	Total length of CN gains (Mb)	Total length of cnLOHs (Mb)	Total length of CN losses (Mb)	Total length of CNAs (Mb)	number of aneuploidy for CN gains	number of aneuploidy for cnLOHs	number of aneuploidy for CN losses	number of aneuploidy	number of SV	number of translocations	number of head to head inversions	number of tail to tail inversions
CLL001_T	3911	451	1	1	1	0	0	65.1	0	0	1	0	0	1	6	0	2	4
CLL002_T	5814	332	1	0	0	1	0	0	1.5	1.5	0	0	0	0	10	2	4	4
CLL003_T	2937	331	5	0	1	5	0	38.3	23.6	23.6	0	0	0	0	NA	NA	NA	NA
CLL004_T	2824	484	6	1	0	5	88	0	79.1	167.1	0	0	0	0	0	0	0	0
CLL005_T	2674	403	1	1	0	0	0	0	0	0	1	0	0	1	4	2	2	0
CLL006_T	3699	379	3	2	0	1	0	0	4.9	4.9	2	0	0	2	NA	NA	NA	NA
CLL007_T	2800	134	12	2	0	10	29.7	0	71.6	101.3	0	0	0	0	22	10	2	10
CLL008_T	4076	643	1	1	2	0	0	105.2	0	0	1	0	0	1	2	0	2	0
CLL009_T	4016	311	1	0	0	1	0	0	4.5	4.5	0	0	0	0	NA	NA	NA	NA
CLL010_T	3750	443	19	9	1	10	114.2	16.2	114.2	228.4	0	0	0	0	24	12	8	4
CLL011_T	2766	132	3	0	0	3	0	0	26.2	26.2	0	0	0	0	10	0	4	6
CLL012_T	4364	214	2	1	0	1	0.5	0	1.6	2.1	0	0	0	0	12	10	2	0
CLL013_T	4436	562	1	0	0	1	0	0	1.8	1.8	0	0	0	0	0	0	0	0
CLL014_T	3998	452	0	0	0	0	0	0	0	0	0	0	0	0	2	2	0	0
CLL015_T	2237	318	1	0	0	1	0	0	75.2	75.2	0	0	0	0	4	2	2	0
CLL016_T	2921	193	4	1	0	3	0.5	0	45.1	45.6	0	0	0	0	NA	NA	NA	NA
CLL017_T	765	196	0	0	0	0	0	0	0	0	0	0	0	0	0	0	0	0
CLL018_T	2882	144	4	3	0	1	1.3	0	37.2	38.5	1	0	0	1	NA	NA	NA	NA
CLL019_T	4495	246	1	0	0	1	0	0	17.4	17.4	0	0	0	0	2	2	0	0
CLL020_T	3897	319	1	0	0	1	0	0	16.2	16.2	0	0	0	0	NA	NA	NA	NA
CLL021_T	3989	446	4	0	2	4	0	35.6	49.6	49.6	0	1	0	1	12	8	4	0
CLL022_T	3915	300	17	1	0	16	53.7	0	110.6	164.3	0	0	0	0	NA	NA	NA	NA
CLL023_T	2598	132	7	2	0	5	47.9	0	43.6	91.5	0	0	0	0	NA	NA	NA	NA
CLL024_T	3648	132	4	2	0	2	0.5	0	1.6	2.1	0	0	0	0	NA	NA	NA	NA
CLL025_T	2632	194	2	0	0	2	0	0	60.1	60.1	0	0	0	0	12	0	6	6
CLL026_T	3396	314	4	2	0	2	61.8	0	55.5	117.3	1	0	0	1	6	0	2	4
CLL027_T	2793	267	5	2	0	3	56.3	0	24	80.3	0	0	0	0	8	0	4	4
CLL028_T	4865	486	2	1	0	1	0.8	0	5.4	6.2	0	0	0	0	16	8	6	2
CLL029_T	4901	459	0	0	0	0	0	0	0	0	0	0	0	0	4	4	0	0
CLL030_T	3358	297	25	3	1	22	55.4	0	380.3	435.7	0	1	2	3	84	38	26	20
CLL031_T	3818	307	3	0	1	3	0	0.4	11.1	11.1	0	0	0	0	NA	NA	NA	NA
CLL032_T	2918	303	8	1	0	7	6.7	0	182.7	189.4	0	0	0	0	20	0	8	12
CLL033_T	3138	263	4	1	0	3	88.9	0	27	115.9	0	0	0	0	8	8	0	0
CLL034_T	3286	211	2	1	0	1	0.8	0	9.5	10.3	0	0	0	0	0	0	0	0
CLL035_T	6021	643	1	0	0	1	0	0	25.5	25.5	0	0	0	0	0	0	0	0
CLL036_T	4252	387	2	2	0	0	3.1	0	0	3.1	1	0	0	1	8	4	2	2
CLL037_T	2055	207	1	0	0	1	0	0	35.4	35.4	0	0	0	0	8	2	4	2
CLL038_T	2467	236	3	0	0	3	0	0	3.5	3.5	0	0	0	0	4	0	2	2
CLL039_T	3264	300	12	0	3	12	0	131.1	206	206	0	0	1	1	74	34	20	20
CLL040_T	3296	298	8	0	0	8	0	0	42.2	42.2	0	0	0	0	4	2	0	2
CLL041_T	2411	227	1	1	0	0	0	0	0	0	1	0	0	1	NA	NA	NA	NA
CLL042_T	3253	284	0	0	0	0	0	0	0	0	0	0	0	0	2	0	0	2
CLL043_T	1389	253	2	2	0	0	0	0	0	0	2	0	0	2	2	0	2	0
CLL044_T	3064	164	5	2	0	3	102.2	0	62.8	165	0	0	0	0	16	6	6	4
CLL045_T	2489	256	2	2	0	0	0.5	0	0	0.5	1	0	0	1	2	2	0	0
CLL046_T	1857	167	5	1	1	4	0.5	0.4	53.5	54	0	0	0	0	22	10	6	6
CLL047_T	3837	341	1	0	1	1	0	81.9	1.1	1.1	0	0	0	0	4	0	2	2
CLL048_T	4094	357	5	2	0	3	33.9	0	86.8	120.7	0	0	0	0	4	0	2	2
CLL049_T	3150	256	0	0	0	0	0	0	0	0	0	0	0	0	8	4	2	2
CLL050_T	1429	112	4	2	0	2	8	0	32.8	40.8	0	0	0	0	10	2	4	4
CLL051_T	3362	294	3	2	0	1	49.9	0	30.2	80.1	1	0	0	1	2	0	0	2
CLL052_T	3530	347	1	0	0	1	0	0	3	3	0	0	0	0	4	4	0	0
CLL053_T	3208	296	2	0	0	2	0	0	44.1	44.1	0	0	0	0	6	0	4	2
CLL054_T	2981	231	1	1	2	0	0	28.5	0	0	1	0	0	1	2	2	0	0
CLL055_T	4441	310	0	0	0	0	0	0	0	0	0	0	0	0	6	2	2	2
CLL056_T	2128	144	1	1	0	0	0	0	0	0	1	0	0	1	0	0	0	0
CLL057_T	4031	219	3	1	0	2	70.6	0	12.7	83.3	0	0	0	0	8	4	0	4
CLL058_T	4616	335	2	0	0	2	0	0	23.6	23.6	0	0	0	0	6	2	2	2
CLL059_T	2664	235	3	2	0	1	0.3	0	1.2	1.5	1	0	0	1	2	0	2	0
CLL060_T	2095	186	0	0	0	0	0	0	0	0	0	0	0	0	2	2	0	0
CLL061_T	1735	89	2	1	0	1	0	0	1.5	1.5	1	0	0	1	10	0	6	4
CLL062_T	3835	299	0	0	0	0	0	0	0	0	0	0	0	0	6	0	2	4
CLL063_T	2383	201	1	0	0	1	0	0	4.1	4.1	0	0	0	0	6	0	2	4
CLL064_T	3130	344	2	1	1	1	89.9	84.3	15.4	105.3	0	0	0	0	2	2	0	0
CLL065_T	3194	267	1	0	0	1	0	0	3	3	0	0	0	0	2	2	0	0
CLL066_T	3896	1813	1	1	0	0	1.8	0	0	1.8	0	0	0	0	0	0	0	0
CLL067_T	2965	297	0	0	0	0	0	0	0	0	0	0	0	0	0	0	0	0
CLL068_T	1718	132	3	0	0	3	0	0	8.8	8.8	0	0	0	0	8	8	0	0
CLL069_T	2939	466	2	0	0	2	0	0	2.7	2.7	0	0	0	0	16	4	6	6
CLL070_T	3063	259	1	0	0	1	0	0	7.8	7.8	0	0	0	0	14	4	4	6
CLL071_T	2037	140	2	0	0	2	0	0	26.9	26.9	0	0	0	0	8	2	4	2
CLL072_T	4051	297	13	2	0	11	6.7	0	200.5	207.2	1	0	0	1	26	16	6	4
CLL073_T	2571	233	3	3	0	0	0	0	0	0	3	0	0	3	2	2	0	0
CLL074_T	2805	210	5	0	1	5	0	69.5	39	39	0	0	0	0	12	4	4	4
CLL075_T	3589	301	2	2	0	0	0.6	0	0	0.6	1	0	0	1	2	2	0	0
CLL076_T	2549	268	1	0	1	1	0	0.3	5.4	5.4	0	0	0	0	4	0	2	2
CLL077_T	2864	295	0	0	0	0	0	0	0	0	0	0	0	0	2	2	0	0
CLL078_T	1200	125	1	1	0	0	1	0	0	1	0	0	0	0	0	0	0	0
CLL079_T	5463	338	4	2	0	2	87.9	0	28.5	116.4	0	0	0	0	4	0	0	4
CLL080_T	2756	166	3	0	0	3	0	0	1.7	1.7	0	0	0	0	10	6	2	2
CLL081_T	4695	408	1	0	0	1	0	0	6.7	6.7	0	0	0	0	4	0	2	2
CLL082_T	2276	180	3	0	0	3	0	0	41.3	41.3	0	0	0	0	8	0	4	4
CLL083_T	1923	188	1	0	0	1	0	0	0.9	0.9	0	0	0	0	2	2	0	0
CLL084_T	3045	280	5	2	0	3	1.6	0	25.9	27.5	0	0	0	0	8	2	2	4
CLL085_T	2627	234	3	0	0	3	0	0	43.3	43.3	0	0	0	0	12	4	4	4
CLL086_T	3964	414	1	0	1	1	0	39.6	1.8	1.8	0	0	0	0	4	2	2	0
CLL087_T	3393	213	1	0	0	1	0	0	3.6	3.6	0	0	0	0	6	6	0	0
CLL088_T	3475	316	1	0	0	1	0	0	0.9	0.9	0	0	0	0	8	0	4	4
CLL089_T	2583	221	1	1	0	0	0.3	0	0	0.3	0	0	0	0	4	0	2	2
CLL090_T	3166	275	5	1	1	4	52.5	69.9	10.5	63	0	0	0	0	14	4	6	4
CLL091_T	2467	204	4	2	1	2	20.8	73.9	38.5	59.3	0	0	0	0	8	4	2	2
CLL092_T	2907	201	1	1	0	0	0	0	0	0	1	0	0	1	6	2	0	4
CLL093_T	4317	275	3	0	0	3	0	0	39.3	39.3	0	0	0	0	8	6	2	0
CLL094_T	3528	216	6	1	0	5	0	0	56.2	56.2	1	0	0	1	42	26	8	8
CLL095_T	7059	406	1	0	0	1	0	0	1.1	1.1	0	0	0	0	8	0	4	4
CLL096_T	4178	304	1	0	2	1	0	84.4	10	10	0	0	0	0	0	0	0	0
CLL097_T	2832	273	2	0	0	2	0	0	28.3	28.3	0	0	0	0	2	2	0	0
CLL098_T	3167	194	13	3	0	10	43.3	0	107.3	150.6	0	0	0	0	20	8	4	8
CLL099_T	1803	128	3	0	0	3	0	0	6.3	6.3	0	0	0	0	22	20	0	2
CLL100_T	4489	322	2	1	0	1	0.5	0	3.8	4.3	0	0	0	0	4	2	2	0
CLL101_T	2437	164	1	0	0	1	0	0	0.8	0.8	0	0	0	0	2	2	0	0
CLL102_T	3291	237	2	1	0	1	82.8	0	8.7	91.5	0	0	0	0	0	0	0	0
CLL103_T	3461	382	0	0	0	0	0	0	0	0	0	0	0	0	8	0	4	4
CLL104_T	3091	247	1	1	0	0	0	0	0	0	1	0	0	1	8	4	4	0
CLL105_T	2303	190	4	0	0	4	0	0	7.4	7.4	0	0	0	0	10	8	0	2
CLL106_T	3156	285	3	0	0	3	0	0	3.2	3.2	0	0	0	0	12	6	4	2
CLL107_T	3586	172	4	0	0	4	0	0	169.7	169.7	0	0	0	0	NA	NA	NA	NA
CLL108_T	2690	179	5	0	0	5	0	0	126.7	126.7	0	0	0	0	12	0	6	6
CLL109_T	2139	141	2	0	2	2	0	46.7	6.1	6.1	0	0	0	0	28	22	0	6
CLL110_T	2183	146	8	1	0	7	0.3	0	39.4	39.7	0	0	0	0	32	28	2	2
CLL111_T	2728	157	2	0	0	2	0	0	4.7	4.7	0	0	0	0	NA	NA	NA	NA
CLL112_T	2526	152	4	3	0	1	86	0	0.3	86.3	0	0	0	0	2	0	2	0
CLL113_T	1794	110	4	0	0	4	0	0	75.7	75.7	0	0	0	0	10	4	2	4
CLL114_T	2641	130	2	0	0	2	0	0	34.1	34.1	0	0	0	0	6	4	2	0
CLL115_T	2044	140	3	3	0	0	1.1	0	0	1.1	1	0	0	1	0	0	0	0
CLL116_T	1431	93	1	0	0	1	0	0	45.2	45.2	0	0	0	0	2	2	0	0
CLL117_T	1859	147	0	0	1	0	0	82.1	0	0	0	0	0	0	4	0	2	2
CLL118_T	4719	227	3	0	0	3	0	0	47.4	47.4	0	0	0	0	8	4	2	2
CLL119_T	4565	331	2	0	0	2	0	0	2.2	2.2	0	0	0	0	4	2	0	2
CLL120_T	4407	302	2	1	0	1	24.8	0	9.4	34.2	0	0	0	0	2	2	0	0
CLL121_T	5112	259	1	1	0	0	0.3	0	0	0.3	0	0	0	0	8	2	4	2
CLL122_T	2155	142	1	1	0	0	0	0	0	0	1	0	0	1	4	0	2	2
CLL123_T	3099	182	1	1	0	0	0	0	0	0	1	0	0	1	8	4	2	2
CLL124_T	2099	148	4	0	0	4	0	0	25.2	25.2	0	0	0	0	14	6	4	4
CLL125_T	2882	276	0	0	0	0	0	0	0	0	0	0	0	0	4	0	2	2
CLL126_T	2151	133	1	0	0	1	0	0	8.6	8.6	0	0	0	0	12	0	6	6
CLL127_T	1813	116	13	1	0	12	9.9	0	141.8	151.7	0	0	1	1	60	20	22	18
CLL128_T	3913	193	0	0	0	0	0	0	0	0	0	0	0	0	2	2	0	0
CLL129_T	3793	182	1	0	1	1	0	20.6	39.1	39.1	0	0	0	0	10	2	4	4
CLL130_T	2748	223	6	3	0	3	141	0	59	200	0	0	0	0	14	2	4	8
CLL131_T	2936	198	0	0	0	0	0	0	0	0	0	0	0	0	2	0	0	2
CLL132_T	1379	148	2	0	0	2	0	0	38.7	38.7	0	0	0	0	4	0	2	2
CLL133_T	3988	266	1	0	0	1	0	0	4.2	4.2	0	0	0	0	4	0	2	2
CLL134_T	5382	493	10	1	2	9	0	84.9	21.3	21.3	1	1	0	2	52	22	16	14
CLL135_T	4904	296	2	0	0	2	0	0	33.4	33.4	0	0	0	0	6	6	0	0
CLL136_T	2680	214	2	0	0	2	0	0	25.5	25.5	0	0	0	0	0	0	0	0
CLL137_T	3317	274	2	1	0	1	0	0	10.2	10.2	1	0	0	1	8	4	2	2
CLL138_T	4589	352	2	1	0	1	0	0	4.3	4.3	1	0	0	1	2	2	0	0
CLL139_T	4278	258	1	0	2	1	0	2.7	38	38	0	0	0	0	8	4	2	2
CLL140_T	4448	332	1	0	0	1	0	0	2.2	2.2	0	0	0	0	4	0	2	2
CLL141_T	4008	219	1	0	0	1	0	0	0.9	0.9	0	0	0	0	6	2	2	2
CLL142_T	3985	400	1	1	0	0	0	0	0	0	1	0	0	1	6	4	0	2
CLL143_T	3725	192	2	1	0	1	1.4	0	16.6	18	0	0	0	0	6	0	4	2
CLL144_T	2534	176	1	0	1	1	0	69.6	2	2	0	0	0	0	8	0	4	4
CLL145_T	2043	155	1	0	0	1	0	0	2.9	2.9	0	0	0	0	2	0	2	0
CLL146_T	3290	207	1	0	1	1	0	32.6	9.8	9.8	0	0	0	0	0	0	0	0
CLL147_T	3790	261	3	2	0	1	1.3	0	0.8	2.1	1	0	0	1	16	10	4	2
CLL148_T	3986	245	1	0	0	1	0	0	2.9	2.9	0	0	0	0	0	0	0	0
CLL149_T	2418	220	2	1	0	1	0	0	2.2	2.2	1	0	0	1	10	8	2	0
CLL150_T	2704	184	1	1	0	0	0.5	0	0	0.5	0	0	0	0	4	0	2	2
CLL151_T	7747	457	0	0	0	0	0	0	0	0	0	0	0	0	0	0	0	0
CLL152_T	2854	160	1	0	0	1	0	0	2.1	2.1	0	0	0	0	2	2	0	0
CLL153_T	3982	293	2	1	0	1	12.7	0	24.9	37.6	0	0	0	0	8	6	0	2
CLL154_T	3748	190	1	0	0	1	0	0	1	1	0	0	0	0	0	0	0	0
CLL155_T	2435	220	15	0	0	15	0	0	249	249	0	0	0	0	70	16	24	30
CLL156_T	2328	170	13	1	0	12	7	0	72.1	79.1	0	0	0	0	22	4	10	8
CLL157_T	2385	159	1	0	0	1	0	0	22.6	22.6	0	0	0	0	0	0	0	0
CLL158_T	3416	311	1	1	0	0	0.5	0	0	0.5	0	0	0	0	4	2	0	2
CLL159_T	2330	164	2	0	0	2	0	0	29.7	29.7	0	0	0	0	0	0	0	0
CLL160_T	3338	242	0	0	0	0	0	0	0	0	0	0	0	0	14	2	6	6
CLL161_T	2409	177	1	1	1	0	0	37.7	0	0	1	0	0	1	0	0	0	0
CLL162_T	2066	132	0	0	1	0	0	100.1	0	0	0	0	0	0	0	0	0	0
CLL163_T	2785	147	1	0	0	1	0	0	1.9	1.9	0	0	0	0	0	0	0	0
CLL164_T	2354	165	3	0	0	3	0	0	17.3	17.3	0	0	0	0	16	10	4	2
CLL165_T	3757	279	3	1	0	2	0.8	0	5.5	6.3	0	0	0	0	4	2	0	2
CLL166_T	3896	288	4	1	0	3	0.5	0	6.8	7.3	0	0	0	0	12	8	2	2
CLL167_T	6607	470	9	4	0	5	102.5	0	69.1	171.6	3	0	0	3	4	2	0	2
CLL168_T	3358	239	1	0	0	1	0	0	16.3	16.3	0	0	0	0	4	0	2	2
CLL169_T	3269	257	1	0	0	1	0	0	1.8	1.8	0	0	0	0	2	2	0	0
CLL170_T	2716	204	18	0	0	18	0	0	37.6	37.6	0	0	0	0	102	82	10	10
CLL171_T	2962	170	1	0	0	1	0	0	3	3	0	0	0	0	4	0	2	2
CLL172_T	2157	3100	1	0	0	1	0	0	1.1	1.1	0	0	0	0	6	2	2	2
CLL173_T	2336	216	2	1	0	1	33	0	62.8	95.8	0	0	0	0	4	2	2	0
CLL174_T	3613	276	1	0	0	1	0	0	3.5	3.5	0	0	0	0	0	0	0	0
CLL175_T	4393	284	1	0	0	1	0	0	1.3	1.3	0	0	0	0	2	2	0	0
CLL176_T	2935	180	1	0	1	1	0	32.9	4.6	4.6	0	0	0	0	0	0	0	0
CLL177_T	1520	81	3	1	0	2	0.8	0	0.8	1.6	0	0	0	0	6	2	2	2
CLL178_T	2202	164	1	1	0	0	0.5	0	0	0.5	0	0	0	0	2	2	0	0
CLL179_T	2579	169	0	0	0	0	0	0	0	0	0	0	0	0	6	0	4	2
CLL180_T	4066	212	6	0	0	6	0	0	18.7	18.7	0	0	0	0	10	6	2	2
CLL181_T	2497	164	4	2	0	2	76	0	31.6	107.6	0	0	0	0	2	2	0	0
CLL182_T	2258	191	4	1	0	3	0	0	16.8	16.8	1	0	0	1	NA	NA	NA	NA
CLL183_T	3077	137	0	0	0	0	0	0	0	0	0	0	0	0	6	4	0	2
CLL184_T	7747	529	4	0	0	4	0	0	69	69	0	0	0	0	48	24	10	14
CLL185_T	5841	397	1	0	0	1	0	0	0.9	0.9	0	0	0	0	8	2	2	4
CLL186_T	1992	155	1	0	0	1	0	0	1.9	1.9	0	0	0	0	NA	NA	NA	NA
CLL187_T	2204	173	0	0	1	0	0	14.7	0	0	0	0	0	0	6	6	0	0
CLL188_T	3123	314	0	0	0	0	0	0	0	0	0	0	0	0	10	2	4	4
CLL189_T	4335	261	0	0	0	0	0	0	0	0	0	0	0	0	10	4	2	4
CLL190_T	2674	174	2	1	0	1	0	0	0.6	0.6	1	0	0	1	4	4	0	0
CLL191_T	1839	158	1	1	0	0	0	0	0	0	1	0	0	1	6	2	2	2
CLL192_T	3168	253	1	0	0	1	0	0	1.3	1.3	0	0	0	0	2	2	0	0
CLL193_T	2626	157	5	1	0	4	0.4	0	37	37.4	0	0	0	0	18	12	4	2
CLL194_T	4774	352	1	0	0	1	0	0	6	6	0	0	0	0	6	2	2	2
CLL195_T	2257	158	4	0	0	4	0	0	79.6	79.6	0	0	0	0	26	6	10	10
CLL196_T	2684	187	2	1	0	1	0	0	1	1	1	0	0	1	8	2	2	4
CLL197_T	2592	173	2	1	0	1	0.4	0	38.8	39.2	0	0	0	0	8	6	2	0
CLL198_T	5055	270	2	1	0	1	0.4	0	14	14.4	0	0	0	0	8	8	0	0
CLL199_T	2365	160	3	1	0	2	27.7	0	14.2	41.9	0	0	0	0	10	4	4	2
CLL200_T	1935	113	1	0	0	1	0	0	24.4	24.4	0	0	0	0	2	0	0	2
CLL201_T	3172	245	1	1	1	0	0	19.5	0	0	1	0	0	1	NA	NA	NA	NA
CLL202_T	3197	283	4	1	0	3	0	0	2.4	2.4	1	0	0	1	12	6	2	4
CLL203_T	3704	234	1	0	0	1	0	0	1.4	1.4	0	0	0	0	10	4	2	4
CLL204_T	3056	294	2	1	0	1	0	0	2.9	2.9	1	0	0	1	48	4	20	24
CLL205_T	2368	220	3	1	0	2	0.8	0	5.2	6	0	0	0	0	18	8	6	4
CLL206_T	3587	303	1	0	1	1	0	45.6	1.2	1.2	0	0	0	0	6	2	0	4
CLL207_T	2665	249	1	0	0	1	0	0	31.2	31.2	0	0	0	0	10	0	4	6
CLL208_T	5302	407	1	1	1	0	0	0	0	0	1	1	0	2	8	4	2	2
CLL209_T	3579	284	5	1	0	4	35.3	0	37	72.3	0	0	0	0	NA	NA	NA	NA
CLL210_T	2665	210	0	0	0	0	0	0	0	0	0	0	0	0	0	0	0	0
CLL211_T	2743	283	0	0	0	0	0	0	0	0	0	0	0	0	2	0	2	0
CLL212_T	4240	366	1	0	0	1	0	0	4.5	4.5	0	0	0	0	18	6	6	6
CLL213_T	2725	240	2	0	1	2	0	8.8	19.6	19.6	0	0	0	0	2	0	2	0
CLL214_T	5960	357	1	1	0	0	1.2	0	0	1.2	0	0	0	0	6	0	2	4
CLL215_T	2307	109	1	0	1	1	0	0.5	28.9	28.9	0	0	0	0	2	2	0	0
CLL216_T	2573	153	2	0	0	2	0	0	47.8	47.8	0	0	0	0	4	2	2	0
CLL217_T	1719	117	2	0	0	2	0	0	16.5	16.5	0	0	0	0	28	16	6	6
CLL218_T	4375	364	1	0	1	1	0	0.4	11.5	11.5	0	0	0	0	4	0	2	2
CLL219_T	3425	199	0	0	0	0	0	0	0	0	0	0	0	0	4	0	2	2
CLL220_T	2182	159	2	1	0	1	0.5	0	5.5	6	0	0	0	0	2	0	0	2
CLL221_T	6203	547	1	0	0	1	0	0	7.1	7.1	0	0	0	0	10	4	2	4
CLL222_T	3601	275	3	1	0	2	0	0	6.4	6.4	1	0	0	1	70	42	14	14
CLL223_T	2403	232	2	0	0	2	0	0	3.6	3.6	0	0	0	0	0	0	0	0
CLL224_T	2780	195	1	1	0	0	0	0	0	0	1	0	0	1	6	0	2	4
CLL225_T	3991	348	1	0	0	1	0	0	1	1	0	0	0	0	8	0	4	4
CLL226_T	3194	250	1	1	0	0	0	0	0	0	1	0	0	1	4	4	0	0
CLL227_T	11438	557	6	2	0	4	165.2	0	97.6	262.8	0	0	0	0	10	6	2	2
CLL228_T	1787	195	7	0	0	7	0	0	18	18	0	0	0	0	64	42	8	14
CLL229_T	2436	243	1	0	0	1	0	0	1.2	1.2	0	0	0	0	10	4	2	4
CLL230_T	2614	235	1	0	0	1	0	0	2.9	2.9	0	0	0	0	2	2	0	0
CLL231_T	1680	455	11	3	0	8	6.1	0	83.6	89.7	0	0	0	0	8	2	2	4
CLL232_T	1995	227	0	0	0	0	0	0	0	0	0	0	0	0	4	0	2	2
CLL233_T	4249	370	0	0	0	0	0	0	0	0	0	0	0	0	0	0	0	0
CLL234_T	4756	296	0	0	0	0	0	0	0	0	0	0	0	0	2	2	0	0
CLL235_T	6685	536	1	0	0	1	0	0	1.3	1.3	0	0	0	0	0	0	0	0
CLL236_T	1794	158	2	0	0	2	0	0	4	4	0	0	0	0	NA	NA	NA	NA
CLL237_T	3245	258	1	0	0	1	0	0	39.7	39.7	0	0	0	0	60	38	12	10
CLL238_T	3140	190	3	0	0	3	0	0	147.1	147.1	0	0	0	0	14	8	4	2
CLL239_T	3415	250	5	3	0	2	42.9	0	47.5	90.4	0	0	0	0	16	8	4	4
CLL240_T	4232	278	8	1	0	7	2.1	0	128.5	130.6	0	0	0	0	12	6	2	4
CLL241_T	4433	341	1	0	0	1	0	0	1.2	1.2	0	0	0	0	4	4	0	0
CLL242_T	5634	532	2	0	1	2	0	9.1	1.3	1.3	0	0	0	0	6	0	2	4
CLL243_T	963	79	2	1	0	1	0	0	0.6	0.6	1	0	0	1	NA	NA	NA	NA
CLL244_T	5828	480	13	6	0	7	141.1	0	129.3	270.4	0	0	0	0	56	34	10	12
CLL245_T	3434	281	6	0	0	6	0	0	82.3	82.3	0	0	0	0	12	0	6	6
CLL246_T	2134	253	0	0	0	0	0	0	0	0	0	0	0	0	2	2	0	0
CLL247_T	2715	199	2	0	0	2	0	0	43.3	43.3	0	0	0	0	6	0	0	6
CLL248_T	1982	183	1	0	0	1	0	0	2.3	2.3	0	0	0	0	4	0	4	0
CLL249_T	2725	305	2	1	0	1	67	0	15.3	82.3	0	0	0	0	8	2	4	2
CLL250_T	2873	249	2	0	0	2	0	0	30.4	30.4	0	0	0	0	4	4	0	0
CLL251_T	4371	311	9	1	0	8	50.9	0	37.4	88.3	0	0	0	0	30	8	10	12
CLL252_T	4209	249	3	1	1	2	33.5	48.1	33.8	67.3	0	0	0	0	8	2	2	4
CLL253_T	3741	277	0	0	0	0	0	0	0	0	0	0	0	0	2	0	2	0
CLL254_T	4372	388	2	0	0	2	0	0	6.4	6.4	0	0	0	0	NA	NA	NA	NA
CLL255_T	3675	346	4	2	1	2	2	26.8	21.4	23.4	0	0	0	0	2	0	0	2
CLL256_T	4735	381	35	17	0	18	103.4	0	163.3	266.7	0	0	0	0	130	14	58	58
CLL257_T	3623	232	3	1	0	2	1.2	0	23.4	24.6	0	0	0	0	8	2	4	2
CLL258_T	2294	186	1	0	0	1	0	0	1	1	0	0	0	0	2	0	2	0
CLL259_T	2844	232	1	1	0	0	0.9	0	0	0.9	0	0	0	0	0	0	0	0
CLL260_T	4775	449	0	0	0	0	0	0	0	0	0	0	0	0	6	0	4	2
CLL261_T	4942	336	1	0	0	1	0	0	1.6	1.6	0	0	0	0	10	6	2	2
CLL262_T	3553	282	3	0	1	3	0	21.5	9.9	9.9	0	0	0	0	14	0	6	8
CLL263_T	2562	270	5	2	0	3	92.6	0	60.5	153.1	1	0	0	1	14	4	6	4
CLL264_T	4352	483	1	0	1	1	0	0.3	2	2	0	0	0	0	12	6	2	4
CLL265_T	2960	211	2	1	0	1	0.7	0	3.1	3.8	0	0	0	0	2	2	0	0
CLL266_T	5034	384	15	5	0	10	122.1	0	111.2	233.3	0	0	1	1	80	48	18	14
CLL267_T	3051	306	15	2	0	13	1.5	0	247.9	249.4	0	0	0	0	34	20	10	4
CLL268_T	2578	968	1	1	0	0	1.4	0	0	1.4	0	0	0	0	6	0	4	2
CLL269_T	4137	387	10	1	0	9	1	0	107.4	108.4	0	0	0	0	22	6	6	10
CLL270_T	3244	356	2	1	0	1	0.9	0	15.5	16.4	0	0	0	0	2	2	0	0
CLL271_T	1863	156	2	0	1	2	0	0.2	2.2	2.2	0	0	0	0	2	0	2	0
CLL272_T	3440	326	20	6	0	14	159.5	0	84.8	244.3	0	0	0	0	80	6	34	40
CLL273_T	2816	224	2	0	0	2	0	0	82.2	82.2	0	0	0	0	NA	NA	NA	NA
CLL274_T	3423	301	1	0	0	1	0	0	1	1	0	0	0	0	4	4	0	0
CLL275_T	3198	271	1	0	0	1	0	0	0.8	0.8	0	0	0	0	0	0	0	0
CLL276_T	4045	406	1	0	0	1	0	0	1.2	1.2	0	0	0	0	8	0	4	4
CLL277_T	3426	268	0	0	0	0	0	0	0	0	0	0	0	0	4	4	0	0
CLL278_T	2544	238	0	0	0	0	0	0	0	0	0	0	0	0	0	0	0	0
CLL279_T	6274	474	1	1	0	0	0	0	0	0	1	0	0	1	4	4	0	0
CLL280_T	3978	324	1	0	0	1	0	0	15.2	15.2	0	0	0	0	8	2	4	2
CLL281_T	4155	260	4	0	1	4	0	4.7	152.7	152.7	0	0	0	0	NA	NA	NA	NA
CLL282_T	2425	233	1	0	0	1	0	0	19.8	19.8	0	0	0	0	6	2	2	2
CLL283_T	4794	455	15	10	0	5	44.8	0	212.8	257.6	0	0	0	0	20	18	0	2
CLL284_T	3929	319	0	0	0	0	0	0	0	0	0	0	0	0	6	0	2	4
CLL285_T	4003	366	3	2	0	1	1.6	0	1.2	2.8	0	0	0	0	0	0	0	0
CLL286_T	2440	300	1	0	0	1	0	0	3.5	3.5	0	0	0	0	12	8	2	2
CLL287_T	3576	249	3	0	0	3	0	0	23.4	23.4	0	0	0	0	8	6	0	2
CLL288_T	5526	499	1	0	0	1	0	0	35	35	0	0	0	0	6	6	0	0
CLL289_T	5971	556	1	0	0	1	0	0	18.7	18.7	0	0	0	0	4	2	0	2
CLL290_T	3967	318	0	0	0	0	0	0	0	0	0	0	0	0	0	0	0	0
CLL291_T	4422	405	11	1	1	10	0	69.9	41.3	41.3	1	0	0	1	122	96	12	14
CLL292_T	3006	279	1	0	0	1	0	0	2.4	2.4	0	0	0	0	0	0	0	0
CLL293_T	2115	239	3	0	0	3	0	0	5.8	5.8	0	0	0	0	4	4	0	0
CLL294_T	1246	150	4	4	0	0	0.3	0	0	0.3	3	0	0	3	6	0	2	4
CLL295_T	4393	335	2	1	0	1	33.5	0	36.9	70.4	0	0	0	0	4	0	2	2
CLL296_T	2387	297	2	1	0	1	0.5	0	4.4	4.9	0	0	0	0	12	8	2	2
CLL297_T	2169	118	7	3	0	4	1	0	25.1	26.1	1	0	0	1	20	12	4	4
CLL298_T	1942	129	6	2	0	4	3.2	0	30.7	33.9	0	0	0	0	8	6	2	0
CLL299_T	2790	187	3	1	0	2	0	0	32.4	32.4	1	0	0	1	16	12	2	2
CLL300_T	4820	292	3	1	1	2	26.8	77.5	13.3	40.1	0	0	0	0	12	0	8	4
CLL301_T	4151	300	1	0	0	1	0	0	1.7	1.7	0	0	0	0	4	0	2	2
CLL302_T	1869	159	3	2	0	1	26.9	0	10.2	37.1	1	0	0	1	4	4	0	0
CLL303_T	4573	356	1	0	0	1	0	0	1.1	1.1	0	0	0	0	8	0	4	4
CLL304_T	2129	142	1	0	1	1	0	27.3	3	3	0	0	0	0	4	2	0	2
CLL305_T	1371	84	0	0	0	0	0	0	0	0	0	0	0	0	2	2	0	0
CLL306_T	2058	126	1	0	1	1	0	29.7	15.3	15.3	0	0	0	0	0	0	0	0
CLL307_T	1534	85	0	0	0	0	0	0	0	0	0	0	0	0	2	2	0	0
CLL308_T	3177	185	0	0	0	0	0	0	0	0	0	0	0	0	0	0	0	0
CLL309_T	2805	205	3	1	1	2	51.6	32	44.2	95.8	0	0	0	0	6	6	0	0
CLL310_T	2280	190	3	1	0	2	0	0	25.5	25.5	1	0	0	1	4	4	0	0
CLL311_T	1906	124	8	0	0	8	0	0	11.4	11.4	0	0	0	0	24	10	4	10
CLL312_T	3177	241	4	2	0	2	0	0	57.7	57.7	2	0	0	2	2	2	0	0
CLL313_T	4253	301	2	0	0	2	0	0	8.4	8.4	0	0	0	0	12	12	0	0
CLL314_T	3249	179	6	0	0	6	0	0	11.4	11.4	0	0	0	0	24	10	6	8
CLL315_T	2523	199	5	0	0	5	0	0	13.4	13.4	0	0	0	0	24	20	2	2
CLL316_T	2498	180	2	1	0	1	0	0	1.6	1.6	1	0	0	1	4	0	2	2
CLL317_T	2585	171	1	0	0	1	0	0	1	1	0	0	0	0	NA	NA	NA	NA
CLL318_T	1164	66	1	0	0	1	0	0	88.4	88.4	0	0	0	0	0	0	0	0
CLL319_T	1387	61	3	2	0	1	2.7	0	1.6	4.3	0	0	0	0	0	0	0	0
CLL320_T	3888	267	3	0	2	3	0	68.9	6.3	6.3	0	0	0	0	6	2	2	2
CLL321_T	1530	91	1	1	0	0	0	0	0	0	1	0	0	1	2	0	0	2
CLL322_T	3002	247	0	0	0	0	0	0	0	0	0	0	0	0	0	0	0	0
CLL323_T	1518	113	2	0	0	2	0	0	116.1	116.1	0	0	0	0	6	2	2	2
CLL324_T	3446	196	4	1	0	3	90.3	0	60.7	151	0	0	0	0	4	0	2	2
CLL325_T	2119	124	2	1	0	1	0.6	0	15.2	15.8	0	0	0	0	0	0	0	0
CLL326_T	2051	113	3	2	0	1	67.6	0	1.1	68.7	0	0	0	0	16	6	6	4
CLL327_T	2738	180	1	1	0	0	0	0	0	0	1	0	0	1	2	0	2	0
CLL328_T	1116	67	1	0	0	1	0	0	41.2	41.2	0	0	0	0	0	0	0	0
CLL329_T	1510	105	1	1	0	0	1.5	0	0	1.5	0	0	0	0	0	0	0	0
CLL330_T	1765	116	3	0	0	3	0	0	40.8	40.8	0	0	0	0	0	0	0	0
CLL331_T	3266	239	1	0	0	1	0	0	1.6	1.6	0	0	0	0	0	0	0	0
CLL332_T	1847	109	2	0	0	2	0	0	21.8	21.8	0	0	0	0	4	0	2	2
CLL333_T	2352	220	1	0	0	1	0	0	0.8	0.8	0	0	0	0	NA	NA	NA	NA
CLL334_T	2613	217	1	0	1	1	0	54.3	1.5	1.5	0	0	0	0	6	2	2	2
CLL335_T	2934	233	4	1	0	3	34.8	0	30.9	65.7	0	0	0	0	28	10	10	8
CLL336_T	3989	395	2	1	2	1	43.1	90.2	3	46.1	0	0	0	0	4	2	0	2
CLL337_T	3171	285	3	0	0	3	0	0	69.4	69.4	0	0	0	0	2	2	0	0
CLL338_T	3760	425	2	1	1	1	1	1.5	1	2	0	0	0	0	NA	NA	NA	NA
CLL339_T	5155	389	1	0	3	1	0	1.1	1.1	1.1	0	0	0	0	4	0	4	0
CLL340_T	2634	209	1	0	0	1	0	0	3.6	3.6	0	0	0	0	0	0	0	0
CLL341_T	3324	329	1	0	0	1	0	0	2	2	0	0	0	0	2	2	0	0
CLL342_T	2565	246	0	0	0	0	0	0	0	0	0	0	0	0	0	0	0	0
CLL343_T	2512	151	1	0	1	1	0	100.3	29	29	0	0	0	0	10	2	6	2
CLL344_T	4405	1417	1	0	2	1	0	93.7	1.2	1.2	0	0	0	0	2	2	0	0
CLL345_T	2906	237	2	0	0	2	0	0	43	43	0	0	0	0	4	4	0	0
CLL346_T	2029	199	5	1	0	4	7.7	0	189.1	196.8	0	0	0	0	10	4	2	4
CLL347_T	4698	889	1	0	0	1	0	0	1.2	1.2	0	0	0	0	12	2	4	6
CLL348_T	1581	173	1	0	0	1	0	0	40.1	40.1	0	0	0	0	4	2	0	2
CLL349_T	3723	365	6	2	0	4	40.8	0	40.1	80.9	0	0	0	0	12	4	4	4
CLL350_T	5501	586	5	3	2	2	86.8	76.5	12.9	99.7	0	0	0	0	20	2	8	10
CLL351_T	3892	360	1	0	2	1	0	79.6	0.9	0.9	0	0	0	0	0	0	0	0
CLL352_T	4539	260	5	3	0	2	78.4	0	54.8	133.2	0	0	0	0	8	2	4	2
CLL353_T	3287	326	13	2	0	11	35.6	0	196.7	232.3	0	0	0	0	34	22	8	4
CLL354_T	2847	258	1	1	0	0	0	0	0	0	1	0	0	1	4	4	0	0
CLL355_T	3273	204	9	2	0	7	89.4	0	172.3	261.7	0	0	0	0	24	24	0	0
CLL356_T	3089	413	2	2	0	0	0	0	0	0	2	0	0	2	2	2	0	0
CLL357_T	3684	276	2	1	0	1	32.2	0	14.9	47.1	0	0	0	0	10	6	2	2
CLL358_T	3419	462	15	4	2	11	74.1	41.5	140.7	214.8	0	0	0	0	54	38	14	2
CLL359_T	289	171	0	0	0	0	0	0	0	0	0	0	0	0	0	0	0	0
CLL360_T	2922	322	2	1	1	1	2.9	32.3	4.9	7.8	0	0	0	0	0	0	0	0
CLL361_T	1950	169	6	0	0	6	0	0	7.2	7.2	0	0	0	0	32	28	4	0
CLL362_T	4841	560	4	3	0	1	0	0	1	1	3	0	0	3	4	4	0	0
CLL363_T	4032	365	2	1	0	1	0	0	37.1	37.1	1	0	0	1	6	0	2	4
CLL364_T	4137	892	3	2	0	1	1.1	0	1.5	2.6	0	0	0	0	6	4	2	0
CLL365_T	4256	366	2	1	0	1	0.4	0	2.8	3.2	0	0	0	0	24	12	4	8
CLL366_T	4408	415	2	0	0	2	0	0	3.5	3.5	0	0	0	0	8	4	2	2
CLL367_T	2479	259	1	1	0	0	3.5	0	0	3.5	0	0	0	0	6	6	0	0
CLL368_T	2992	261	1	0	0	1	0	0	1	1	0	0	0	0	4	0	2	2
CLL369_T	2221	257	1	0	0	1	0	0	1	1	0	0	0	0	2	2	0	0
CLL370_T	4369	238	5	0	0	5	0	0	41	41	0	0	0	0	16	6	4	6
CLL371_T	5510	372	2	1	1	1	1	0	2	3	0	1	0	1	4	0	2	2
CLL372_T	2298	203	1	0	0	1	0	0	10	10	0	0	0	0	4	0	2	2
CLL373_T	1817	114	4	0	0	4	0	0	10	10	0	0	0	0	8	4	0	4
CLL374_T	2299	150	2	0	0	2	0	0	5	5	0	0	0	0	14	0	6	8
CLL375_T	2423	207	1	0	0	1	0	0	20	20	0	0	0	0	4	0	2	2
CLL376_T	3240	232	14	0	0	14	0	0	189	189	0	0	0	0	8	0	4	4
CLL377_T	4434	305	2	0	0	2	0	0	3	3	0	0	0	0	12	12	0	0
CLL378_T	1944	129	1	0	1	1	0	31	39	39	0	0	0	0	0	0	0	0
CLL379_T	2302	164	2	1	0	1	1	0	38	39	0	0	0	0	10	0	6	4
CLL380_T	3306	287	4	0	0	4	0	0	7	7	0	0	0	0	36	28	2	6
CLL381_T	2252	199	2	1	0	1	90	0	15	105	0	0	0	0	2	2	0	0
CLL382_T	2019	163	7	2	0	5	91	0	67	158	0	0	0	0	20	6	6	8
CLL383_T	2649	160	1	1	0	0	1	0	0	1	0	0	0	0	8	4	2	2
CLL384_T	3438	242	0	0	1	0	0	18	0	0	0	0	0	0	0	0	0	0
CLL385_T	3694	244	0	0	0	0	0	0	0	0	0	0	0	0	12	2	6	4
CLL386_T	1982	113	4	1	0	3	90	0	47	137	0	0	0	0	8	0	6	2
CLL387_T	2283	153	5	2	0	3	67.2	0	5	72.2	0	0	0	0	26	12	8	6
CLL388_T	1799	143	2	1	0	1	0	0	34	34	1	0	0	1	4	0	0	4
CLL389_T	1884	113	1	0	2	1	0	105	1	1	0	1	0	1	2	2	0	0
CLL390_T	2631	233	2	1	0	1	0.2	0	2	2.2	0	0	0	0	8	0	4	4
CLL391_T	1332	135	2	2	0	0	1	0	0	1	1	0	0	1	0	0	0	0
CLL392_T	2325	165	2	1	0	1	1	0	20	21	0	0	0	0	4	0	2	2
CLL393_T	1302	109	1	0	0	1	0	0	28	28	0	0	0	0	0	0	0	0
CLL394_T	1340	96	0	0	0	0	0	0	0	0	0	0	0	0	0	0	0	0
CLL395_T	3650	242	27	4	0	23	72	0	269.2	341.2	0	0	0	0	34	18	8	8
CLL396_T	473	31	4	1	0	3	1	0	30	31	0	0	0	0	0	0	0	0
CLL397_T	2772	191	13	4	0	9	13	0	78	91	0	0	0	0	38	2	20	16
CLL398_T	2521	199	1	0	0	1	0	0	2	2	0	0	0	0	2	0	0	2
CLL399_T	1617	144	4	3	0	1	0	0	2	2	3	0	0	3	4	0	2	2
CLL400_T	3014	163	8	1	0	7	36	0	133.2	169.2	0	0	0	0	8	4	2	2
CLL401_T	1983	145	3	2	0	1	1.2	0	3	4.2	0	0	0	0	0	0	0	0
CLL402_T	2584	213	1	0	0	1	0	0	3	3	0	0	0	0	4	0	2	2
CLL403_T	2836	213	6	1	0	5	58	0	41	99	0	0	0	0	4	0	2	2
CLL404_T	3648	216	2	0	0	2	0	0	59	59	0	0	0	0	6	2	2	2
CLL405_T	2398	182	6	3	0	3	40.4	0	21	61.4	0	0	0	0	6	0	2	4
CLL406_T	3041	311	9	3	0	6	125	0	117	242	0	0	0	0	6	6	0	0
CLL407_T	2323	151	8	0	0	8	0	0	33.4	33.4	0	0	0	0	20	8	8	4
CLL408_T	1845	115	2	2	0	0	3	0	0	3	0	0	0	0	6	0	4	2
CLL409_T	1787	124	5	4	2	1	1.4	74	4	5.4	1	0	0	1	2	0	2	0
CLL410_T	3732	245	4	2	0	2	4	0	36	40	0	0	0	0	0	0	0	0
CLL411_T	1199	63	3	2	0	1	37	0	32	69	0	0	0	0	10	2	2	6
CLL412_T	3670	235	2	0	0	2	0	0	37	37	0	0	0	0	4	0	2	2
CLL413_T	2733	179	1	0	0	1	0	0	2	2	0	0	0	0	2	2	0	0
CLL414_T	2124	141	7	2	0	5	125	0	35	160	0	0	0	0	12	2	6	4
CLL415_T	2264	206	1	0	0	1	0	0	32	32	0	0	0	0	4	0	2	2
CLL416_T	3840	239	1	0	0	1	0	0	2	2	0	0	0	0	4	0	2	2
CLL417_T	2885	174	1	1	0	0	0	0	0	0	1	0	0	1	6	0	4	2
CLL418_T	3119	341	5	3	0	2	0.2	0	4	4.2	2	0	0	2	6	4	0	2
CLL419_T	1905	112	3	1	0	2	2	0	53	55	0	0	0	0	2	0	2	0
CLL420_T	2102	168	0	0	1	0	0	32	0	0	0	0	0	0	2	2	0	0
CLL421_T	3412	286	2	0	0	2	0	0	5	5	0	0	0	0	32	12	10	10
CLL422_T	3506	247	1	0	0	1	0	0	2	2	0	0	0	0	2	2	0	0
CLL423_T	3288	248	2	0	0	2	0	0	3.2	3.2	0	0	0	0	6	2	2	2
CLL424_T	2416	115	3	1	0	2	3	0	27	30	0	0	0	0	8	6	2	0
CLL425_T	1172	89	4	3	0	1	0	0	1	1	3	0	0	3	2	2	0	0
CLL426_T	1390	110	1	0	1	1	0	85	2	2	0	0	0	0	8	4	2	2
CLL427_T	2334	204	0	0	0	0	0	0	0	0	0	0	0	0	4	0	2	2
CLL428_T	2542	148	2	1	0	1	0	0	39	39	1	0	0	1	10	8	2	0
CLL429_T	1457	104	4	0	0	4	0	0	14	14	0	0	0	0	8	4	2	2
CLL430_T	1945	176	1	1	0	0	0	0	0	0	1	0	0	1	10	0	6	4
CLL431_T	3252	160	1	0	0	1	0	0	23	23	0	0	0	0	12	2	6	4
CLL432_T	3337	190	2	0	1	2	0	0	16	16	0	1	0	1	6	2	2	2
CLL433_T	3057	168	14	0	0	14	0	0	26.2	26.2	0	0	0	0	10	6	0	4
CLL434_T	1828	100	2	1	1	1	0	65	0.2	0.2	1	0	0	1	4	4	0	0
CLL435_T	3303	250	2	1	0	1	0.2	0	4	4.2	0	0	0	0	2	0	0	2
CLL436_T	3291	219	2	0	0	2	0	0	7	7	0	0	0	0	2	0	2	0
CLL437_T	2191	146	0	0	0	0	0	0	0	0	0	0	0	0	14	4	6	4
CLL438_T	2287	133	4	1	0	3	50	0	66	116	0	0	0	0	0	0	0	0
CLL439_T	1628	111	2	1	0	1	2	0	4	6	0	0	0	0	0	0	0	0
CLL440_T	2072	156	5	2	0	3	114	0	60	174	0	0	0	0	18	2	8	8
CLL441_T	3393	222	5	0	0	5	0	0	177	177	0	0	0	0	14	2	6	6
CLL442_T	1974	152	4	1	0	3	25	0	58	83	0	0	0	0	10	6	2	2
CLL443_T	1992	127	9	0	0	9	0	0	41	41	0	0	0	0	58	52	4	2
CLL444_T	2210	122	3	1	0	2	75	0	27.2	102.2	0	0	0	0	10	4	4	2
CLL445_T	1912	151	2	0	0	2	0	0	27.2	27.2	0	0	0	0	6	2	2	2
CLL446_T	2298	173	2	1	0	1	0.2	0	5	5.2	0	0	0	0	0	0	0	0
CLL447_T	4011	223	1	0	0	1	0	0	3	3	0	0	0	0	2	2	0	0
CLL448_T	2691	227	3	1	0	2	0	0	7	7	1	0	0	1	8	4	2	2
CLL449_T	1579	117	15	3	0	12	48	0	73	121	0	0	0	0	46	14	16	16
CLL450_T	3097	280	2	1	0	1	0.2	0	2	2.2	0	0	0	0	2	0	0	2
CLL451_T	1056	61	3	0	0	3	0	0	7	7	0	0	0	0	4	4	0	0
CLL452_T	1682	108	1	0	0	1	0	0	3	3	0	0	0	0	12	2	4	6
CLL453_T	1634	110	0	0	0	0	0	0	0	0	0	0	0	0	2	0	0	2
CLL454_T	1890	157	4	3	0	1	55.2	0	32	87.2	0	0	0	0	6	2	2	2
CLL455_T	1047	48	2	1	0	1	67	0	27	94	0	0	0	0	2	0	2	0
CLL456_T	1344	87	2	1	0	1	0	0	6	6	1	0	0	1	0	0	0	0
CLL457_T	1210	77	1	1	0	0	0	0	0	0	1	0	0	1	4	2	2	0
CLL458_T	1186	88	4	2	0	2	3	0	19	22	1	0	0	1	4	0	2	2
CLL459_T	2016	162	0	0	0	0	0	0	0	0	0	0	0	0	10	0	6	4
CLL460_T	1737	140	1	0	0	1	0	0	20	20	0	0	0	0	8	4	2	2
CLL461_T	4302	373	7	2	0	5	78	0	95	173	0	0	0	0	28	10	8	10
CLL462_T	1239	43	2	0	0	2	0	0	48	48	0	0	0	0	6	2	2	2
CLL463_T	2699	146	0	0	0	0	0	0	0	0	0	0	0	0	4	2	0	2
CLL464_T	2357	159	4	3	0	1	4	0	12	16	0	0	0	0	4	0	0	4
CLL465_T	2359	147	1	1	0	0	0	0	0	0	1	0	0	1	0	0	0	0
CLL466_T	2028	152	1	0	0	1	0	0	2	2	0	0	0	0	6	0	4	2
CLL467_T	2776	210	5	1	0	4	95	0	54	149	0	0	0	0	12	0	6	6
CLL468_T	2014	145	1	1	0	0	0	0	0	0	1	0	0	1	4	2	0	2
CLL469_T	2869	197	1	0	1	1	0	0	5	5	0	1	0	1	4	2	0	2
CLL470_T	3164	232	13	1	0	12	80	0	71	151	0	0	0	0	44	16	14	14
CLL471_T	1631	86	3	2	0	1	1	0	10	11	1	0	0	1	0	0	0	0
CLL472_T	2147	156	1	0	0	1	0	0	6	6	0	0	0	0	0	0	0	0
CLL473_T	2548	247	1	0	0	1	0	0	1	1	0	0	0	0	8	4	2	2
CLL474_T	1457	113	3	1	0	2	1	0	80	81	0	0	0	0	2	0	2	0
CLL475_T	752	65	3	2	0	1	0.2	0	10	10.2	1	0	0	1	2	0	2	0
CLL476_T	1700	105	3	1	0	2	0	0	5	5	1	0	0	1	4	2	2	0
CLL477_T	2945	159	0	0	1	0	0	75	0	0	0	0	0	0	4	4	0	0
CLL478_T	3452	353	2	2	0	0	0.2	0	0	0.2	1	0	0	1	8	4	2	2
CLL479_T	3494	267	2	0	0	2	0	0	18	18	0	0	0	0	0	0	0	0
CLL480_T	3078	220	5	1	0	4	0	0	17.2	17.2	1	0	0	1	2	0	2	0
CLL481_T	4292	362	3	0	0	3	0	0	5	5	0	0	0	0	12	0	6	6
CLL482_T	2971	204	5	0	0	5	0	0	69	69	0	0	0	0	6	4	2	0
CLL483_T	3537	274	1	0	0	1	0	0	5	5	0	0	0	0	0	0	0	0
CLL484_T	1809	164	5	3	0	2	0	0	3	3	3	0	0	3	6	6	0	0
CLL485_T	3114	236	2	1	1	1	1	78	2	3	0	0	0	0	2	0	2	0
SNV = single nucleotide variant, indels = small insersion/deletion, CNA = copy number alteration, cnLOH = copy-neutral loss of heterozygocity, SV = structural variant, NA = not available

## Sheet: Table S4
Table S4. ﻿List of patient IDs for which we have performed additonal experiments on a second sample
WGS data timepoint 1	WGS data timepoint 2 (taken at relapse)	RNA-seq data matching the WGS timepoint 1	ATAC-seq data matching the WGS timepoint 1
n=485	n=25	n=73	n=24
CLL001_T	CLL001_T
CLL007_T	CLL007_T
CLL009_T	CLL009_T
CLL020_T	CLL020_T
CLL032_T	CLL032_T
CLL048_T	CLL048_T
CLL059_T	CLL059_T
CLL083_T	CLL083_T
CLL090_T	CLL090_T
CLL097_T	CLL097_T
CLL135_T	CLL135_T	CLL135_T
CLL148_T	CLL148_T
CLL179_T	CLL179_T
CLL184_T	CLL184_T	CLL184_T	CLL184_T
CLL248_T	CLL248_T
CLL259_T	CLL259_T
CLL262_T	CLL262_T
CLL265_T	CLL265_T
CLL275_T	CLL275_T
CLL282_T	CLL282_T
CLL335_T	CLL335_T	CLL335_T
CLL338_T	CLL338_T
CLL343_T	CLL343_T
CLL364_T	CLL364_T
CLL365_T	CLL365_T
CLL002_T		CLL002_T
CLL019_T		CLL019_T
CLL022_T		CLL022_T
CLL026_T		CLL026_T
CLL031_T		CLL031_T
CLL035_T		CLL035_T	CLL035_T
CLL038_T		CLL038_T
CLL042_T		CLL042_T	CLL042_T
CLL043_T		CLL043_T
CLL051_T		CLL051_T
CLL052_T		CLL052_T	CLL052_T
CLL055_T		CLL055_T	CLL055_T
CLL062_T		CLL062_T	CLL062_T
CLL063_T		CLL063_T
CLL073_T		CLL073_T
CLL079_T		CLL079_T
CLL081_T		CLL081_T	CLL081_T
CLL084_T		CLL084_T
CLL085_T		CLL085_T
CLL086_T		CLL086_T	CLL086_T
CLL088_T		CLL088_T
CLL095_T		CLL095_T
CLL096_T		CLL096_T
CLL100_T		CLL100_T	CLL100_T
CLL104_T		CLL104_T
CLL106_T		CLL106_T
CLL107_T		CLL107_T
CLL121_T		CLL121_T	CLL121_T
CLL125_T		CLL125_T
CLL142_T		CLL142_T
CLL149_T		CLL149_T
CLL153_T		CLL153_T
CLL158_T		CLL158_T
CLL175_T		CLL175_T	CLL175_T
CLL178_T		CLL178_T	CLL178_T
CLL194_T		CLL194_T
CLL211_T		CLL211_T
CLL212_T		CLL212_T	CLL212_T
CLL213_T		CLL213_T
CLL225_T		CLL225_T
CLL229_T		CLL229_T	CLL229_T
CLL233_T		CLL233_T
CLL239_T		CLL239_T	CLL239_T
CLL241_T		CLL241_T
CLL250_T		CLL250_T	CLL250_T
CLL255_T		CLL255_T
CLL260_T		CLL260_T	CLL260_T
CLL266_T		CLL266_T
CLL270_T		CLL270_T
CLL271_T		CLL271_T
CLL276_T		CLL276_T
CLL279_T		CLL279_T
CLL283_T		CLL283_T
CLL289_T		CLL289_T
CLL301_T		CLL301_T
CLL313_T		CLL313_T
CLL320_T		CLL320_T
CLL341_T		CLL341_T
CLL349_T		CLL349_T
CLL351_T		CLL351_T
CLL356_T		CLL356_T
CLL363_T		CLL363_T
CLL366_T		CLL366_T
CLL413_T		CLL413_T
CLL420_T		CLL420_T
CLL422_T		CLL422_T	CLL422_T
CLL433_T		CLL433_T
CLL461_T		CLL461_T	CLL461_T
CLL464_T		CLL464_T	CLL464_T
CLL473_T		CLL473_T
CLL036_T			CLL036_T
CLL067_T			CLL067_T
CLL190_T			CLL190_T
CLL221_T			CLL221_T
CLL003_T
CLL004_T
CLL005_T
CLL006_T
CLL008_T
CLL010_T
CLL011_T
CLL012_T
CLL013_T
CLL014_T
CLL015_T
CLL016_T
CLL017_T
CLL018_T
CLL021_T
CLL023_T
CLL024_T
CLL025_T
CLL027_T
CLL028_T
CLL029_T
CLL030_T
CLL033_T
CLL034_T
CLL037_T
CLL039_T
CLL040_T
CLL041_T
CLL044_T
CLL045_T
CLL046_T
CLL047_T
CLL049_T
CLL050_T
CLL053_T
CLL054_T
CLL056_T
CLL057_T
CLL058_T
CLL060_T
CLL061_T
CLL064_T
CLL065_T
CLL066_T
CLL068_T
CLL069_T
CLL070_T
CLL071_T
CLL072_T
CLL074_T
CLL075_T
CLL076_T
CLL077_T
CLL078_T
CLL080_T
CLL082_T
CLL087_T
CLL089_T
CLL091_T
CLL092_T
CLL093_T
CLL094_T
CLL098_T
CLL099_T
CLL101_T
CLL102_T
CLL103_T
CLL105_T
CLL108_T
CLL109_T
CLL110_T
CLL111_T
CLL112_T
CLL113_T
CLL114_T
CLL115_T
CLL116_T
CLL117_T
CLL118_T
CLL119_T
CLL120_T
CLL122_T
CLL123_T
CLL124_T
CLL126_T
CLL127_T
CLL128_T
CLL129_T
CLL130_T
CLL131_T
CLL132_T
CLL133_T
CLL134_T
CLL136_T
CLL137_T
CLL138_T
CLL139_T
CLL140_T
CLL141_T
CLL143_T
CLL144_T
CLL145_T
CLL146_T
CLL147_T
CLL150_T
CLL151_T
CLL152_T
CLL154_T
CLL155_T
CLL156_T
CLL157_T
CLL159_T
CLL160_T
CLL161_T
CLL162_T
CLL163_T
CLL164_T
CLL165_T
CLL166_T
CLL167_T
CLL168_T
CLL169_T
CLL170_T
CLL171_T
CLL172_T
CLL173_T
CLL174_T
CLL176_T
CLL177_T
CLL180_T
CLL181_T
CLL182_T
CLL183_T
CLL185_T
CLL186_T
CLL187_T
CLL188_T
CLL189_T
CLL191_T
CLL192_T
CLL193_T
CLL195_T
CLL196_T
CLL197_T
CLL198_T
CLL199_T
CLL200_T
CLL201_T
CLL202_T
CLL203_T
CLL204_T
CLL205_T
CLL206_T
CLL207_T
CLL208_T
CLL209_T
CLL210_T
CLL214_T
CLL215_T
CLL216_T
CLL217_T
CLL218_T
CLL219_T
CLL220_T
CLL222_T
CLL223_T
CLL224_T
CLL226_T
CLL227_T
CLL228_T
CLL230_T
CLL231_T
CLL232_T
CLL234_T
CLL235_T
CLL236_T
CLL237_T
CLL238_T
CLL240_T
CLL242_T
CLL243_T
CLL244_T
CLL245_T
CLL246_T
CLL247_T
CLL249_T
CLL251_T
CLL252_T
CLL253_T
CLL254_T
CLL256_T
CLL257_T
CLL258_T
CLL261_T
CLL263_T
CLL264_T
CLL267_T
CLL268_T
CLL269_T
CLL272_T
CLL273_T
CLL274_T
CLL277_T
CLL278_T
CLL280_T
CLL281_T
CLL284_T
CLL285_T
CLL286_T
CLL287_T
CLL288_T
CLL290_T
CLL291_T
CLL292_T
CLL293_T
CLL294_T
CLL295_T
CLL296_T
CLL297_T
CLL298_T
CLL299_T
CLL300_T
CLL302_T
CLL303_T
CLL304_T
CLL305_T
CLL306_T
CLL307_T
CLL308_T
CLL309_T
CLL310_T
CLL311_T
CLL312_T
CLL314_T
CLL315_T
CLL316_T
CLL317_T
CLL318_T
CLL319_T
CLL321_T
CLL322_T
CLL323_T
CLL324_T
CLL325_T
CLL326_T
CLL327_T
CLL328_T
CLL329_T
CLL330_T
CLL331_T
CLL332_T
CLL333_T
CLL334_T
CLL336_T
CLL337_T
CLL339_T
CLL340_T
CLL342_T
CLL344_T
CLL345_T
CLL346_T
CLL347_T
CLL348_T
CLL350_T
CLL352_T
CLL353_T
CLL354_T
CLL355_T
CLL357_T
CLL358_T
CLL359_T
CLL360_T
CLL361_T
CLL362_T
CLL367_T
CLL368_T
CLL369_T
CLL370_T
CLL371_T
CLL372_T
CLL373_T
CLL374_T
CLL375_T
CLL376_T
CLL377_T
CLL378_T
CLL379_T
CLL380_T
CLL381_T
CLL382_T
CLL383_T
CLL384_T
CLL385_T
CLL386_T
CLL387_T
CLL388_T
CLL389_T
CLL390_T
CLL391_T
CLL392_T
CLL393_T
CLL394_T
CLL395_T
CLL396_T
CLL397_T
CLL398_T
CLL399_T
CLL400_T
CLL401_T
CLL402_T
CLL403_T
CLL404_T
CLL405_T
CLL406_T
CLL407_T
CLL408_T
CLL409_T
CLL410_T
CLL411_T
CLL412_T
CLL414_T
CLL415_T
CLL416_T
CLL417_T
CLL418_T
CLL419_T
CLL421_T
CLL423_T
CLL424_T
CLL425_T
CLL426_T
CLL427_T
CLL428_T
CLL429_T
CLL430_T
CLL431_T
CLL432_T
CLL434_T
CLL435_T
CLL436_T
CLL437_T
CLL438_T
CLL439_T
CLL440_T
CLL441_T
CLL442_T
CLL443_T
CLL444_T
CLL445_T
CLL446_T
CLL447_T
CLL448_T
CLL449_T
CLL450_T
CLL451_T
CLL452_T
CLL453_T
CLL454_T
CLL455_T
CLL456_T
CLL457_T
CLL458_T
CLL459_T
CLL460_T
CLL462_T
CLL463_T
CLL465_T
CLL466_T
CLL467_T
CLL468_T
CLL469_T
CLL470_T
CLL471_T
CLL472_T
CLL474_T
CLL475_T
CLL476_T
CLL477_T
CLL478_T
CLL479_T
CLL480_T
CLL481_T
CLL482_T
CLL483_T
CLL484_T
CLL485_T

## Sheet: Table S5
Table S5. 58 candidate driver genes identified in the cohort
gene	pathway	Discovery method 1a	Discovery method 1b	Discovery method 2	Number of discovery methods where gene was detected	number of sample mutated in this cohort	percent of sample muated in this cohort	number of sample muated in Landau et al.	percent of sample muated in Landau et al.	number of sample muated in Puente et al.	percent of sample muated in Puente et al.
IRF2BP2	unknown	yes	yes	yes	2	21	4.3299	2	0.371747	1	0.197628
CCDC30	unknown	no	yes	no	1	13	2.68041	0	0	1	0.197628
DBR1	unknown	no	yes	no	1	10	2.06186	0	0	0	0
FIP1L1	RNA and ribosome processing	no	yes	no	1	10	2.06186	0	0	1	0.197628
LUC7L2	unknown	no	yes	yes	2	10	2.06186	0	0	3	0.592885
BRD7	DNA damage & cell cycle	no	yes	no	1	8	1.64948	4	0.743494	1	0.197628
HSPA8	MAPK-ERK, RNA and ribosome processing	no	yes	no	1	8	1.64948	1	0.185874	0	0
RFX7	unknown	yes	yes	no	1	7	1.4433	4	0.743494	2	0.395257
CYP11B1	unknown	no	yes	no	1	6	1.23711	2	0.371747	1	0.197628
ZC3H18	unknown	no	no	yes	1	6	1.23711	5	0.929368	3	0.592885
ZFPM1	unknown	no	no	yes	1	6	1.23711	0	0	0	0
EWSR1	RNA and ribosome processing	no	yes	no	1	5	1.03093	5	0.929368	1	0.197628
NCBP1	RNA and ribosome processing	no	yes	no	1	5	1.03093	1	0.185874	0	0
NCBP2	RNA and ribosome processing	no	yes	no	1	5	1.03093	1	0.185874	1	0.197628
PCM1	DNA damage & cell cycle	no	no	yes	1	5	1.03093	1	0.185874	2	0.395257
SMCHD1	unknown	no	no	yes	1	5	1.03093	2	0.371747	2	0.395257
SF3B1	RNA and ribosome processing	yes	yes	no	1	87	17.9381	113	21.0037	41	8.10277
TP53	DNA damage & cell cycle	yes	yes	yes	2	61	12.5773	39	7.24907	15	2.96443
IGLL5	unknown	no	yes	no	1	60	12.3711	12	2.23048	26	5.13834
NOTCH1	Notch signaling	yes	yes	no	1	58	11.9588	42	7.80669	48	9.48617
ATM	DNA damage & cell cycle, TP53 regulation	yes	yes	yes	2	57	11.7526	82	15.2416	31	6.12648
POT1	DNA damage & cell cycle	yes	yes	yes	2	33	6.80412	35	6.50558	17	3.35968
BIRC3	Inflammatory pathway, NFKB	yes	yes	yes	1	32	6.59794	19	3.5316	9	1.77866
RPS15	RNA and ribosome processing	yes	yes	no	1	28	5.7732	23	4.27509	4	0.790514
MGA	MYC related, RNA and ribosome processing	yes	yes	yes	2	25	5.15464	17	3.15985	12	2.37154
DDX3X	Inflammatory pathway, RNA and ribosome processing	yes	yes	no	1	24	4.94845	13	2.41636	12	2.37154
XPO1	RNA and ribosome processing	yes	yes	yes	2	23	4.74227	24	4.46097	9	1.77866
NFKBIE	NFKB	yes	yes	no	1	22	4.53608	2	0.371747	5	0.988142
EGR2	Inflammatory pathway, NFKB, B-cell signaling pathway	yes	yes	no	1	22	4.53608	17	3.15985	9	1.77866
CHD2	Chromatin modification	yes	yes	yes	2	21	4.3299	27	5.01859	24	4.74308
MYD88	Inflammatory pathway, B-cell signaling pathway	yes	yes	no	1	20	4.12371	16	2.97398	18	3.55731
MED12	RNA and ribosome processing	no	yes	no	1	18	3.71134	9	1.67286	6	1.18577
BRAF	DNA damage & cell cycle, MAPK-ERK	yes	yes	no	1	16	3.29897	20	3.71747	10	1.97628
FUBP1	MYC related, RNA and ribosome processing	yes	yes	no	1	15	3.09278	9	1.67286	4	0.790514
FBXW7	MYC related, Notch signaling	yes	yes	yes	2	14	2.8866	12	2.23048	5	0.988142
ZMYM3	Chromatin modification	no	yes	no	1	13	2.68041	11	2.04461	7	1.3834
BCOR	Inflammatory pathway, B-cell signaling pathway	yes	yes	no	1	12	2.47423	12	2.23048	6	1.18577
KRAS	DNA damage & cell cycle, Inflammatory pathway, MAPK-ERK, B-cell signaling pathway	yes	yes	no	1	12	2.47423	14	2.60223	3	0.592885
NXF1	RNA and ribosome processing	yes	yes	no	1	12	2.47423	9	1.67286	5	0.988142
SAMHD1	Inflammatory pathway	yes	yes	yes	2	12	2.47423	11	2.04461	1	0.197628
ZNF292	RNA and ribosome processing	no	yes	yes	2	12	2.47423	6	1.11524	13	2.56917
CREBBP	Notch signaling	no	yes	no	1	11	2.26804	3	0.557621	3	0.592885
IRF4	Inflammatory pathway, B-cell signaling pathway	no	yes	yes	2	11	2.26804	10	1.85874	6	1.18577
FAM50A	unknown	no	yes	no	1	10	2.06186	5	0.929368	1	0.197628
BIRC6	TP53 regulation	no	yes	no	1	10	2.06186	6	1.11524	3	0.592885
CCND2	DNA damage & cell cycle	yes	yes	no	1	10	2.06186	3	0.557621	7	1.3834
ARID1A	Chromatin modification	no	yes	no	1	9	1.85567	7	1.30112	7	1.3834
PTPN11	DNA damage & cell cycle, MYC related	no	yes	no	1	9	1.85567	7	1.30112	5	0.988142
SNX18	unknown	no	yes	no	1	9	1.85567	6	1.11524	2	0.395257
ASXL1	Chromatin modification	no	yes	no	1	8	1.64948	5	0.929368	5	0.988142
IKZF3	Chromatin modification, B-cell signaling pathway	no	yes	no	1	8	1.64948	11	2.04461	4	0.790514
SPEN	Notch signaling	yes	yes	no	1	8	1.64948	8	1.48699	6	1.18577
RPSA	RNA and ribosome processing	no	yes	no	1	7	1.4433	0	0	1	0.197628
SETD2	Chromatin modification	no	no	yes	1	7	1.4433	7	1.30112	3	0.592885
BTG2	DNA damage & cell cycle, TP53 regulation	no	yes	no	1	6	1.23711	0	0	4	0.790514
TRAF3	Inflammatory pathway, NFKB	no	yes	no	1	6	1.23711	5	0.929368	4	0.790514
BRCC3	DNA damage & cell cycle	no	yes	no	1	6	1.23711	6	1.11524	1	0.197628
DLC1	unknown	no	no	yes	1	5	1.03093	3	0.557621	3	0.592885
Discovery method 1A selected genes with FDR below significance threshold for two out of four algorithms.
Discovery method 1B combined p-value of four algorithms using two methods (weighted Stouffer and weighted Harmonic mean), and genes with FDR below significance threshold for at least one result were selected.
Discovery method 2, CNAs were used to define minimally affected regions (by CN loss or CN gain). Then, genes included in such loci were selected as candidate drivers if they presented at least 5 SNVs/indels impacting the coding sequence focality and recurrence scores greater than threshold and mechanism of action of gene in agreement with the type with CNAs (CN loss for TSG and CN gain for oncoge…
Landau = CLL cohort from Landau et al. Nature. 2015 (n = 538) (10.1038/nature15395)
Puente = CLL and MBL cohort from Puente et al. Nature. 2015 (n = 506) (10.1038/nature14666)
Gene name in red font were previously found in less than 1% of cohort WES/WGS cohorts and are designated as "novel".

## Sheet: Table S6
Table S6. 74 distinct regions were affected by recurrent CNAs (>=4 samples)
event	region	chrom	start hg38	end hg38	cytoband	peak height	size region (MB)	number of genes	hotspot gene	novel/known	SNP array validation	literature	size region (MB)	reference	comment
loss	chr1:205800000-207100000	chr1	205800000	207100000	1q32.1	4	1.3	29	unknown	novel	NA	1q32.1	0.318686	https://doi.org/10.1002/cncr.23270
loss	chr1:225500000-226400000	chr1	225500000	226400000	1q42.12	11	0.9	17	unknown	novel	yes	1q32.3-q42	19.2361	https://doi.org/10.1002/cncr.23270
loss	chr1:234400000-235200000	chr1	234400000	235200000	1q42.2-q42.3	8	0.8	13	unknown	novel	NA	1q32.3-q42	19.2361	https://doi.org/10.1002/cncr.23270	only one patient, not recurrent in this study
loss	chr1:26700000-27200000	chr1	26700000	27200000	1p36.11	4	0.5	12	unknown	novel	NA				only one patient, not recurrent in this study
loss	chr1:36000000-37600000	chr1	36000000	37600000	1p34.3	4	1.6	25	unknown	novel	yes
loss	chr10:102700000-102900000	chr10	102700000	102900000	10q24.32	18	0.2	8	unknown	novel	yes	10q24.31–q25.1	0.36	https://doi.org/10.1038/onc.2012.411	Also reported in https://doi.org/10.3324/haematol.2010.039768
loss	chr10:88900000-91100000	chr10	88900000	91100000	10q23.31	9	2.2	38	unknown	novel	NA	10q23.31	0.72784	https://doi.org/10.1002/cncr.23270
gain	chr10:46300000-46700000	chr10	46300000	46700000	10q11.22	8	0.4	10	unknown	novel	yes				only one patient, not recurrent in this study
loss	chr10:122900000-125000000	chr10	122900000	125000000	10q26.13	9	2.1	20	unknown	novel	yes
loss	chr11:108000000-108400000	chr11	108000000	108400000	11q22.3	77	0.4	5	ATM, BIRC3	known	yes	11q13.5–q23.3	1.01	https://doi.org/10.1038/onc.2012.411
loss	chr13:49900000-50200000	chr13	49900000	50200000	13q14.2	253	0.3	9	DLEU2,MIR16-1,MIR15A	known	yes	13q13.2–q31.1	0.425	https://doi.org/10.1038/onc.2012.411	only one patient, not recurrent in this study
loss	chr14:70900000-75100000	chr14	70900000	75100000	14q24.2-q24.3	19	4.2	55	unknown	known	yes	14q24.3	0.461658		only one patient, not recurrent in this study
loss	chr14:38300000-39200000	chr14	38300000	39200000	14q21.1	4	0.9	7	unknown	novel	partial_validation				only one patient, not recurrent in this study
loss	chr14:90900000-92100000	chr14	90900000	92100000	14q32.11-q32.12	17	1.2	11	unknown	novel	NA
loss	chr15:41400000-42100000	chr15	41400000	42100000	15q15.1	14	0.7	20	MGA	known	partial_validation	15q15.1	0.07048	https://doi.org/10.1182/blood-2012-04-423517	only one patient, not recurrent in this study
loss	chr15:39900000-40900000	chr15	39900000	40900000	15q15.1	15	1	35	unknown	novel	partial_validation	15q15.1	1.8546	https://doi.org/10.1038/leu.2012.13
gain	chr15:30000000-30400000	chr15	30000000	30400000	15q13.2	9	0.4	10	unknown	novel	NA	15p13.2-p13.3	2.68694	https://doi.org/10.1002/cncr.23270
loss	chr15:30100000-30600000	chr15	30100000	30600000	15q13.2	11	0.5	15	unknown	novel	NA				only one patient, not recurrent in this study
gain	chr15:85100000-85700000	chr15	85100000	85700000	15q25.3	4	0.6	5	unknown	novel	partial_validation
loss	chr15:92900000-100500000	chr15	92900000	100500000	15q26.1-q26.3	4	7.6	43	unknown	novel	yes
gain	chr16:16200000-16800000	chr16	16200000	16800000	16p13.11-p12.3	13	0.6	27	unknown	novel	yes	16p	21.3683	https://doi.org/10.1158/1078-0432.CCR-11-2342	only one patient, not recurrent in this study
gain	chr16:22300000-22600000	chr16	22300000	22600000	16p12.2	5	0.3	9	unknown	novel	NA	16p	21.3683	https://doi.org/10.1158/1078-0432.CCR-11-2342
loss	chr16:88500000-89100000	chr16	88500000	89100000	16q24.2-q24.3	6	0.6	24	unknown	novel	yes
loss	chr17:7600000-8400000	chr17	7600000	8400000	17p13.1	44	0.8	44	TP53	known	yes	17p13.3–p11.1	0.73148	https://doi.org/10.1158/1078-0432.CCR-11-2342
gain	chr17:46000000-46400000	chr17	46000000	46400000	17q21.31	11	0.4	7	unknown	novel	NA	17q21.32–q25.3	1.236	https://doi.org/10.1038/onc.2012.411
m	chr17:19900000-20300000	chr17	19900000	20300000	17p11.2	4	0.4	2	unknown	novel	NA	17p11.2-pter	21.9502	https://doi.org/10.1002/cncr.23270
gain	chr17:20900000-21900000	chr17	20900000	21900000	17p11.2	7	1	11	unknown	novel	NA	17p11.2-pter	21.9502	https://doi.org/10.1002/cncr.23270	only one patient, not recurrent in this study
loss	chr17:30000000-31500000	chr17	30000000	31500000	17q11.2	6	1.5	26	unknown	novel	NA
loss	chr18:100000-6600000	chr18	100000	6600000	18p11.32-p11.31	21	6.5	49	unknown	known	yes	18p11.32–p11.21	1.058	https://doi.org/10.1038/onc.2012.411
gain	chr18:63000000-63700000	chr18	63000000	63700000	18q21.22	11	0.7	8	BCL2	known	yes	18q	26.051	https://doi.org/10.1158/1078-0432.CCR-11-2342
gain	chr19:42700000-43000000	chr19	42700000	43000000	19q13.2-q13.31	14	0.3	7	unknown	novel	NA
loss	chr2:224200000-225100000	chr2	224200000	225100000	2q36.1-q36.2	5	0.9	4	unknown	novel	NA	2q36.2	0.534972	https://doi.org/10.1038/leu.2012.13
loss	chr2:37100000-38400000	chr2	37100000	38400000	2p22.2	6	1.3	16	unknown	novel	yes	2p22.2-p22.1	2.36311	https://doi.org/10.1002/cncr.23270
gain	chr2:60000000-61600000	chr2	60000000	61600000	2p16.1-p15	26	1.6	15	XPO1	known	yes	2p16.3	37.2629	https://doi.org/10.1158/1078-0432.CCR-11-2342
loss	chr2:110100000-112500000	chr2	110100000	112500000	2q13-q14.1	4	2.4	34	unknown	novel	yes
loss	chr20:36300000-37600000	chr20	36300000	37600000	20q11.23	5	1.3	20	SAMHD1	known	NA	20q11.23	0.328941	https://doi.org/10.1038/leu.2012.13
loss	chr20:8900000-11100000	chr20	8900000	11100000	20p12.3-p12.2	12	2.2	15	unknown	novel	partial_validation	20p12.3–p12.1	11.396	https://doi.org/10.1038/onc.2012.411	only one patient, not recurrent in this study
loss	chr20:50600000-51100000	chr20	50600000	51100000	20q13.13	4	0.5	10	unknown	novel	yes
gain	chr21:25900000-46100000	chr21	25900000	46100000	21q21.3-q22.3	6	20.2	299	unknown	novel	yes
gain	chr3:169900000-172600000	chr3	169900000	172600000	3q26.2-q26.31	12	2.7	23	unknown	novel	partial_validation	3q26		https://doi.org/10.1158/1078-0432.CCR-11-2342
gain	chr3:174000000-175300000	chr3	174000000	175300000	3q26.31	12	1.3	4	unknown	novel	partial_validation	3q26		https://doi.org/10.1158/1078-0432.CCR-11-2342
loss	chr3:47000000-48300000	chr3	47000000	48300000	3p21.31	17	1.3	22	SETD2	known	yes	3p21.31	2.25599	https://doi.org/10.1182/blood-2012-04-423517
loss	chr3:1900000-4100000	chr3	1900000	4100000	3p27-p26.2	6	2.2	8	unknown	novel	NA	3p26.2	7.26868	https://doi.org/10.1158/1078-0432.CCR-11-2342	only one patient, not recurrent in this study
loss	chr3:9300000-12100000	chr3	9300000	12100000	3p25.3-25.2	6	2.8	48	unknown	novel	NA	3p14.2	85.1635	https://doi.org/10.1158/1078-0432.CCR-11-2342	Also reported in https://doi.org/10.1038/onc.2012.411
loss	chr3:51600000-52100000	chr3	51600000	52100000	3p21.2	9	0.5	22	unknown	novel	NA	3p14.2	85.1635	https://doi.org/10.1158/1078-0432.CCR-11-2342
gain	chr3:142000000-142500000	chr3	142000000	142500000	3q23	7	0.5	4	unknown	novel	partial_validation
gain	chr3:182300000-186000000	chr3	182300000	186000000	3q26.33-q27.2	12	3.7	61	unknown	novel	partial_validation
loss	chr4:1300000-10100000	chr4	1300000	10100000	4p16.3-p16.1	16	8.8	126	unknown	novel	yes	4p14-pter	34.9798	https://doi.org/10.1002/cncr.23270
loss	chr4:24900000-27100000	chr4	24900000	27100000	4p15.2	15	2.2	16	unknown	novel	partial_validation	4p14-pter	34.9798	https://doi.org/10.1002/cncr.23270
loss	chr4:75900000-76300000	chr4	75900000	76300000	4q21.1	5	0.4	12	unknown	novel	NA				only one patient, not recurrent in this study
loss	chr4:78200000-84100000	chr4	78200000	84100000	4q21.1-q21.23	5	5.9	41	unknown	novel	NA				only one patient, not recurrent in this study
loss	chr4:152300000-152800000	chr4	152300000	152800000	4q31.3	5	0.5	8	FBXW7	novel	yes				only one patient, not recurrent in this study. Also detected in one sample in https://doi.org/10.1158/1078-0432.CCR-11-2342 under 5q14.3 loss chr5:86,702,690-132,661,780
loss	chr5:89900000-90300000	chr5	89900000	90300000	5q14.3	6	0.4	2	unknown	novel	partial_validation	5q14.3-q31.3	40.0991	https://doi.org/10.1002/cncr.23270
gain	chr6:300000-2100000	chr6	300000	2100000	6p25.3	4	1.8	12	IRF4	novel	partial_validation	6p25.3	1.39066	https://doi.org/10.1182/blood-2012-04-423517
loss	chr6:86900000-89000000	chr6	86900000	89000000	6q15	15	2.1	17	unknown	known	partial_validation	6q15	5.2	https://doi.org/10.3109/10428199109103374	Also reported in https://doi.org/10.1182/blood-2012-04-423517
loss	chr6:138200000-139500000	chr6	138200000	139500000	6q23.3-q24.1	18	1.3	15	unknown	novel	yes	6q23.3–q27	10.635	https://doi.org/10.1038/onc.2012.411
loss	chr6:105500000-107400000	chr6	105500000	107400000	6q21	21	1.9	13	unknown	novel	yes	6q16.2q27	71.906	https://doi.org/10.3324/haematol.2010.039768
loss	chr6:156400000-157000000	chr6	156400000	157000000	6q25.3	18	0.6	2	unknown	novel	partial_validation	6q16.2q27	71.906	https://doi.org/10.3324/haematol.2010.039768
loss	chr6:15400000-17200000	chr6	15400000	17200000	6p22.3	4	1.8	8	unknown	novel	partial_validation
loss	chr6:24200000-27100000	chr6	24200000	27100000	6p22.3-p22.2	4	2.9	74	unknown	novel	yes				only one patient, not recurrent in this study
loss	chr6:36200000-37100000	chr6	36200000	37100000	6p21.31-p21.2	4	0.9	19	unknown	novel	partial_validation
loss	chr6:52800000-53900000	chr6	52800000	53900000	6p12.2-p12.1	5	1.1	16	unknown	novel	partial_validation				only one patient, not recurrent in this study
loss	chr6:66900000-69600000	chr6	66900000	69600000	6q12-q13	5	2.7	4	unknown	novel	yes
loss	chr7:139000000-139500000	chr7	139000000	139500000	7q34	4	0.5	9	unknown	novel	yes	7q34	0.267957	https://doi.org/10.1158/1078-0432.CCR-11-2342
loss	chr7:124600000-127800000	chr7	124600000	127800000	7q31.33-q32.1	5	3.2	16	POT1	novel	partial_validation	7q32.1-q32.3	1.27343	https://doi.org/10.1002/cncr.23270
loss	chr7:73900000-75100000	chr7	73900000	75100000	7q11.23	6	1.2	18	unknown	novel	NA
gain	chr8:126200000-127600000	chr8	126200000	127600000	8q24.13-q24.21	26	1.4	11	unknown	known	yes	8q24.21	0.292	https://doi.org/10.1038/onc.2012.411
loss	chr8:8200000-9100000	chr8	8200000	9100000	8p23.1	24	0.9	8	unknown	novel	partial_validation	8p23.1	18.65	https://doi.org/10.1158/1078-0432.CCR-11-2342
loss	chr8:13300000-20600000	chr8	13300000	20600000	8p22-p21.3	24	7.3	33	unknown	known	yes	8p11.2p23.3	43.2	https://doi.org/10.3324/haematol.2010.039768
loss	chr8:22900000-24000000	chr8	22900000	24000000	8p21.3-p21.2	24	1.1	18	unknown	known	partial_validation	8p11.2p23.3	43.2	https://doi.org/10.3324/haematol.2010.039768
loss	chr8:59600000-61100000	chr8	59600000	61100000	8q12.1-q12.2	7	1.5	5	unknown	novel	NA	8p11.2p23.3	43.2	https://doi.org/10.3324/haematol.2010.039768	only one patient, not recurrent in this study
loss	chr9:68300000-73700000	chr9	68300000	73700000	9q21.11-q21.13	10	5.4	36	unknown	novel	yes	9q21.11-qter	73.3947	https://doi.org/10.1002/cncr.23270
loss	chr9:128400000-128900000	chr9	128400000	128900000	9q34.11	7	0.5	16	unknown	novel	NA	9q21.11-qter	73.3947	https://doi.org/10.1002/cncr.23270	only one patient, not recurrent in this study. Also reported in https://doi.org/10.1182/blood-2012-04-423517 in one patient
loss	chr9:21000000-22900000000	chr9	21000000	22900000	9p21.3	13	1.9	28	CDKN2A,CDKN2B	novel	partial_validation				only one patient, not recurrent in this study
The peak height is calculated using Bedtools genomecov which calculates the height of stacked CNAs across the whole genome to detect minimally overlapping regions (MORs).
partial_validation: only a subset of samples defining the region with recurrent CNAs had sufficient material to perform SNP array. The actual breakpoint could therefore not be validated precisely.

## Sheet: Table S7
Table S7. Validation of CNAs detected by WGS using SNP arrays
chromosome	start_hg38	end_hg38	Event	Length_bp	Agreement of WGS pipeline and SNP array	SNParray detection
chr1	10000	27005154	Heterozygousgain	27331645	yes	yes
chr1	23450000	23510000	CN Loss	60000	no	no
chr1	36123869	37599382	Heterozygousloss	1475513	yes	yes
chr1	81516831	83693914	Heterozygousloss	2177081	yes	yes
chr1	89085796	89493565	Heterozygousloss	407645	yes	yes
chr1	111050520	111423866	Heterozygousloss	373346	yes	yes
chr1	116457460	117149373	Heterozygousloss	691913	yes	yes
chr1	153032526	153484092	Heterozygousgain	451566	yes	yes
chr1	225624006	226283199	Heterozygousloss	659192	yes	yes
chr10	26788930	38861404	Heterozygousloss	12076676	yes	yes
chr10	46400000	47000000	CN Gain	600000	no	no
chr10	49447732	49572562	Heterozygousloss	124830	yes	yes
chr10	49975083	50784666	Heterozygousloss	809583	yes	yes
chr10	102102506	117729727	CN Loss	15627221	no	no
chr10	102870818	104387115	Heterozygousloss	1516298	yes	yes
chr10	122778049	124887259	Heterozygousloss	2038263	yes	yes
chr11	76769332	123590243	Heterozygousloss	46980575	yes	yes
chr11	77036410	114774780	Heterozygousloss	37898048	yes	yes
chr11	77153742	116824326	Heterozygousloss	39830254	yes	yes
chr11	79308225	114747879	Heterozygousloss	35599331	yes	yes
chr11	79773426	89674915	Heterozygousloss	9923613	no	no
chr11	81778819	96554363	Heterozygousloss	14797668	yes	yes
chr11	83059067	135076622	Heterozygousloss	52236407	yes	yes
chr11	83920871	123992222	Heterozygousloss	40231015	yes	yes
chr11	87010636	116015769	Heterozygousloss	29164809	yes	yes
chr11	87363836	116306383	Heterozygousloss	29102222	yes	yes
chr11	90382061	92728859	Heterozygousloss	2346796	yes	yes
chr11	92728857	104643870	Heterozygousgain	12052575	yes	yes
chr11	94785228	114639959	Heterozygousloss	19992287	yes	yes
chr11	95694939	115352213	Heterozygousloss	19794829	yes	yes
chr11	96568080	117677092	Heterozygousloss	21108717	yes	yes
chr11	96568080	116007369	Heterozygousloss	19438997	yes	yes
chr11	99137660	113850926	CN Loss	14713266	no	no
chr11	101986943	115860844	Heterozygousloss	13873888	yes	yes
chr11	103897752	116826085	Heterozygousloss	12928321	yes	yes
chr11	104643870	123107566	Heterozygousloss	18463676	yes	yes
chr11	106482031	120010848	Heterozygousloss	13528799	yes	yes
chr11	108054879	108776345	Heterozygousloss	721466	yes	yes
chr11	123107566	125203475	Heterozygousgain	2095097	yes	yes
chr11	125242855	128310153	Heterozygousloss	3067297	yes	yes
chr11	128310153	133122517	Heterozygousgain	4812364	yes	yes
chr11	133122517	135076622	Heterozygousloss	1999515	yes	yes
chr12	0	133275309	CN Gain	133275309	no	no
chr12	45000	133265309	Heterozygousgain	133851895	yes	yes
chr12	45000	133265309	Heterozygousgain	133851895	yes	yes
chr12	45000	133265309	Heterozygousgain	133851895	yes	yes
chr12	45000	133265309	Heterozygousgain	133851895	yes	yes
chr12	45000	133265309	Heterozygousgain	133851895	yes	yes
chr12	45000	133265309	Heterozygousgain	133851895	yes	yes
chr12	45000	133265309	Heterozygousgain	133851895	yes	yes
chr12	45000	133265309	Heterozygousgain	133851895	yes	yes
chr12	45000	133265309	Heterozygousgain	133851895	yes	yes
chr12	45000	133265309	Heterozygousgain	133851895	yes	yes
chr12	45000	133265309	Heterozygousgain	133851895	yes	yes
chr12	45000	133265309	Heterozygousgain	133851895	yes	yes
chr12	45000	133265309	Heterozygousgain	133851895	yes	yes
chr12	45000	133265309	Heterozygousgain	133851895	yes	yes
chr12	45000	133265309	Heterozygousgain	133851895	yes	yes
chr12	54653	26269344	Heterozygousgain	26258458	yes	yes
chr12	7248427	13386879	Heterozygousloss	6138790	yes	yes
chr12	55800000	56600000	CN Loss	800000	no	no
chr12	121206727	123558767	Heterozygousloss	2398784	yes	yes
chr13	18481158	23984744	Heterozygousgain	5503585	yes	yes
chr13	18593819	20987160	Heterozygousloss	2393340	yes	yes
chr13	23984744	28048574	Heterozygousloss	4063828	yes	yes
chr13	28048574	35422777	Heterozygousgain	7374203	yes	yes
chr13	35422777	43885633	Heterozygousloss	8462855	yes	yes
chr13	39777844	40835083	Heterozygousloss	1057238	yes	yes
chr13	40812110	43969626	Heterozygousloss	3157516	yes	yes
chr13	40822504	41257771	Heterozygousloss	435267	yes	yes
chr13	41865902	42732327	Heterozygousloss	866425	yes	yes
chr13	43331380	49761604	Heterozygousloss	6430224	yes	yes
chr13	43885633	47545529	Heterozygousgain	3659895	yes	yes
chr13	44473616	51504201	Heterozygousloss	7030585	yes	yes
chr13	46129094	50991492	Heterozygousloss	4862399	yes	yes
chr13	46179212	46705221	Heterozygousloss	526009	yes	yes
chr13	46336772	50921756	Heterozygousloss	4584985	yes	yes
chr13	46353371	50105658	Heterozygousloss	3752288	yes	yes
chr13	46368901	62816878	Heterozygousloss	16447975	yes	yes
chr13	46694120	52130256	Heterozygousloss	5436137	yes	yes
chr13	46834906	50927678	Heterozygousloss	4092773	yes	yes
chr13	46987182	76244318	Heterozygousloss	29257137	yes	yes
chr13	46999380	52455943	Heterozygousloss	5456563	yes	yes
chr13	47007298	71498817	Heterozygousloss	24491516	yes	yes
chr13	47545529	62662450	Heterozygousloss	15116919	yes	yes
chr13	47745168	63879645	Heterozygousloss	16134475	yes	yes
chr13	48000000	49400000	CN Loss	1400000	no	no
chr13	48076110	48193997	Heterozygousloss	117887	yes	yes
chr13	48095622	48333496	Heterozygousloss	237874	yes	yes
chr13	48096599	51049096	Heterozygousloss	2952497	yes	yes
chr13	48167613	52037831	Heterozygousloss	3870218	yes	yes
chr13	48211286	52136806	Heterozygousloss	3925520	yes	yes
chr13	48236505	50947714	Heterozygousloss	2711209	yes	yes
chr13	48266318	49272277	Heterozygousloss	1005959	yes	yes
chr13	48266318	52160864	Heterozygousloss	3894545	yes	yes
chr13	48291474	48616601	Heterozygousloss	325127	yes	yes
chr13	48324510	51880824	Heterozygousloss	3556314	yes	yes
chr13	48438536	50900126	Homozygousloss	2461590	yes	yes
chr13	48546442	50907324	Heterozygousloss	2360882	yes	yes
chr13	48632079	50998621	Heterozygousloss	2366542	yes	yes
chr13	48637612	52309536	Heterozygousloss	3671923	yes	yes
chr13	48772006	50870478	Heterozygousloss	2098472	yes	yes
chr13	48796484	49211653	Homozygousloss	415169	yes	yes
chr13	48890026	51155916	Heterozygousloss	2265890	yes	yes
chr13	49004196	51065400	Heterozygousloss	2061204	yes	yes
chr13	49100000	51000000	CN Loss	1900000	no	no
chr13	49222248	51070680	CN Loss	1848432	no	no
chr13	49242387	51135106	Heterozygousloss	1892719	yes	yes
chr13	49250429	51788087	Heterozygousloss	2537658	yes	yes
chr13	49250429	51022189	Heterozygousloss	1771760	yes	yes
chr13	49339778	51264787	Heterozygousloss	1925009	yes	yes
chr13	49361447	50883797	CN Loss	1522350	no	no
chr13	49404393	51105963	Heterozygousloss	1701570	yes	yes
chr13	49432855	51042824	Heterozygousloss	1609969	yes	yes
chr13	49446726	51125296	Heterozygousloss	1678570	yes	yes
chr13	49569420	50776852	Heterozygousloss	1207432	yes	yes
chr13	49600000	51100000	CN Loss	1500000	no	no
chr13	49708284	51390768	Heterozygousloss	1682484	yes	yes
chr13	49800000	51000000	CN Loss	1200000	no	no
chr13	49801579	50997920	Homozygousloss	1196341	yes	yes
chr13	49825966	51033888	Heterozygousloss	1207922	yes	yes
chr13	49853469	51057983	Heterozygousloss	1204514	yes	yes
chr13	49887489	51093492	Heterozygousloss	1206003	yes	yes
chr13	49890055	51057983	Heterozygousloss	1167928	yes	yes
chr13	49893393	50954382	Heterozygousloss	1060989	yes	yes
chr13	49910786	51055229	Heterozygousloss	1144443	yes	yes
chr13	49910786	51055229	Heterozygousloss	1144443	yes	yes
chr13	49914288	50849633	Homozygousloss	935345	yes	yes
chr13	49932656	50963456	Homozygousloss	1030800	yes	yes
chr13	49934206	51415223	Heterozygousloss	1481017	yes	yes
chr13	49934206	51067637	Heterozygousloss	1133431	yes	yes
chr13	49956087	50823036	Heterozygousloss	866949	yes	yes
chr13	49957787	51070152	Homozygousloss	1112366	yes	yes
chr13	49959127	50876281	Homozygousloss	917154	yes	yes
chr13	49966594	51832061	Heterozygousloss	1865467	yes	yes
chr13	50000000	50900000	CN Loss	900000	no	no
chr13	50000000	50900000	CN Loss	900000	no	no
chr13	50005339	50908604	Heterozygousloss	903265	yes	yes
chr13	50010231	50922569	Heterozygousloss	912338	yes	yes
chr13	50012702	50988370	Heterozygousloss	975668	yes	yes
chr13	50014371	50423511	Homozygousloss	409140	yes	yes
chr13	50014511	50780582	Heterozygousloss	766071	yes	yes
chr13	50014511	50780582	Heterozygousloss	766071	yes	yes
chr13	50029844	51063630	Heterozygousloss	1033786	yes	yes
chr13	50045776	50873957	Homozygousloss	828181	yes	yes
chr13	50129162	50812137	Heterozygousloss	682975	yes	yes
chr13	50163948	50490376	Homozygousloss	326428	yes	yes
chr13	50873957	51007515	Heterozygousloss	133558	yes	yes
chr13	62662450	87577362	Heterozygousgain	24993034	yes	yes
chr13	87189427	95493363	Heterozygousloss	8303935	yes	yes
chr13	87577362	92137883	Heterozygousgain	4560519	yes	yes
chr13	92137883	114344403	Heterozygousloss	22379742	yes	yes
chr13	111300000	111900000	CN Loss	600000	no	no
chr14	34363405	39098634	Heterozygousloss	4735227	yes	yes
chr14	68791733	105345003	Heterozygousloss	36552890	yes	yes
chr14	68792865	106881350	Heterozygousloss	38089958	yes	yes
chr14	68795720	105585476	Heterozygousloss	36789376	yes	yes
chr14	68796096	106617772	Heterozygousloss	37810972	yes	yes
chr15	3010000	30500000	CN Loss	27490000	no	no
chr15	23376495	43813739	CN Loss	20437244	no	no
chr15	30100000	30600000	CN Gain	500000	no	no
chr15	30100000	30800000		700000	no	no
chr15	30200000	30600000	CN Loss	400000	no	no
chr15	31681350	32622392	CN Gain	941042	no	no
chr15	72858601	73253822	Heterozygousgain	395221	yes	yes
chr15	80217242	92910380	Heterozygousgain	12944026	yes	yes
chr15	90355072	101981189	Heterozygousloss	11633088	yes	yes
chr15	90590992	90842812	Heterozygousloss	251818	yes	yes
chr15	90923366	101981189	Heterozygousloss	11064796	yes	yes
chr15	92926648	101981189	Heterozygousloss	9061514	yes	yes
chr16	15391429	17907474	Heterozygousgain	2516045	yes	yes
chr16	22400000	22700000	CN Gain	300000	no	no
chr16	46381083	65671903	Heterozygousloss	19293201	yes	yes
chr16	76901268	77625899	Heterozygousgain	724631	yes	yes
chr16	77536867	77956099	Heterozygousgain	419232	yes	yes
chr16	87854982	90228345	Heterozygousgain	2451058	yes	yes
chr16	88324533	90096809	CN Loss	1772276	no	no
chr16	88560279	89913650	Heterozygousloss	1353371	yes	yes
chr16	162000000	167000000	CN Gain	5000000	no	no
chr17	150208	16465122	Heterozygousloss	16368436	yes	yes
chr17	150208	19025075	Heterozygousloss	18928388	yes	yes
chr17	150208	21656496	Heterozygousloss	21563440	yes	yes
chr17	150208	20954236	Heterozygousloss	20857549	yes	yes
chr17	14197816	15582065	Heterozygousgain	1384246	yes	yes
chr17	26941070	27642503	Heterozygousloss	701433	yes	yes
chr17	28717434	29136232	Heterozygousloss	418798	yes	yes
chr17	29182183	29353351	Heterozygousloss	171168	yes	yes
chr18	0	15400000	CN Loss	15400000	no	no
chr18	0	53200000	CN Loss	53200000	no	no
chr18	10000	80259271	Heterozygousgain	78077248	yes	yes
chr18	10000	15400036	Heterozygousloss	15400035	yes	yes
chr18	10000	15400036	Heterozygousloss	15400035	yes	yes
chr18	10000	14797891	Heterozygousloss	14797890	yes	yes
chr18	10000	15400036	Heterozygousloss	15400035	yes	yes
chr18	21817493	31507540	Heterozygousloss	9690049	yes	yes
chr18	44102558	53483988	Heterozygousloss	9327835	yes	yes
chr18	61288847	68736971	Heterozygousgain	7448128	yes	yes
chr18	68736971	80030774	Heterozygousloss	11386566	yes	yes
chr18	72624292	73793380	Heterozygousloss	1169088	yes	yes
chr19	0	58617616	CN Gain	58617616	no	no
chr19	0	58617616	CN Gain	58617616	no	no
chr2	10000	40122319	Heterozygousgain	40349459	no	no
chr2	10000	88831752	Heterozygousgain	89131265	yes	yes
chr2	10000	67012763	Heterozygousgain	67239895	yes	yes
chr2	10000	92116185	Heterozygousgain	92304211	yes	yes
chr2	10262610	16112492	Heterozygousgain	5849878	yes	yes
chr2	36678686	39020049	Heterozygousloss	2341361	yes	yes
chr2	36991721	39029910	Heterozygousloss	2038187	yes	yes
chr2	37052118	38260146	Heterozygousloss	1208027	yes	yes
chr2	40572002	48624137	Heterozygousloss	8052134	no	no
chr2	57999831	61514164	Heterozygousgain	3514333	yes	yes
chr2	70117235	86895991	Heterozygousloss	16778747	no	no
chr2	82525881	82960488	Heterozygousgain	434607	yes	yes
chr2	110634682	112438198	Heterozygousloss	1803516	yes	yes
chr2	168076861	170040560	Heterozygousloss	1963699	yes	yes
chr20	79359	26336285	Heterozygousloss	26316921	yes	yes
chr20	17462490	18289606	Heterozygousloss	827115	yes	yes
chr20	50301298	51488017	Heterozygousloss	1186719	yes	yes
chr21	12966638	18229759	Heterozygousloss	5263117	yes	yes
chr21	13200000	46709983	CN Gain	33509983	no	no
chr21	18843143	26159922	Heterozygousloss	7316779	yes	yes
chr22	8200000	18900000	CN Loss	10700000	no	no
chr22	18400000	19000000		600000	no	no
chr22	23357767	24620213	Heterozygousgain	1316226	yes	yes
chr22	25300000	25500000	CN Gain	200000	no	no
chr3	46365227	48186347	Heterozygousloss	1821119	yes	yes
chr3	127208845	198164697	Heterozygousgain	70963880	yes	yes
chr3	162708558	198164697	Heterozygousgain	35465222	yes	yes
chr4	10000	18765590	Heterozygousloss	18767213	yes	yes
chr4	10000	36612760	Heterozygousloss	36614382	yes	yes
chr4	126930359	129857041	Heterozygousgain	2926682	yes	yes
chr4	152406496	153411624	Heterozygousloss	1005128	yes	yes
chr4	153471053	153580883	Heterozygousloss	109830	yes	yes
chr5	45790736	46097454	Heterozygousloss	306718	yes	yes
chr5	46202677	46404460	Heterozygousloss	201783	yes	yes
chr5	85400000	106700000	CN Loss	21300000	no	no
chr5	85438740	105174103	Heterozygousloss	19775246	yes	yes
chr5	88885045	119001243	Heterozygousloss	30156076	yes	yes
chr5	149886041	151463765	Heterozygousloss	1577722	yes	yes
chr5	151478081	181426770	Heterozygousgain	29996129	yes	yes
chr5	161151059	181273259	Heterozygousgain	20122194	yes	yes
chr6	60000	44863670	Heterozygousgain	44831407	yes	yes
chr6	9254929	28679639	Heterozygousloss	19392254	yes	yes
chr6	46072445	51859426	Heterozygousgain	5684042	yes	yes
chr6	62393333	71644620	Heterozygousloss	9251085	yes	yes
chr6	71644620	84372256	Heterozygousgain	12727651	yes	yes
chr6	91268021	91389448	Heterozygousloss	121427	yes	yes
chr6	91671329	155966807	Heterozygousloss	63906894	yes	yes
chr6	104956505	109365025	Heterozygousloss	4281848	yes	yes
chr6	105208821	170745979	Heterozygousloss	65458371	yes	yes
chr6	140613578	170745979	Heterozygousloss	30180352	yes	yes
chr6	147570521	151352366	Heterozygousloss	3781844	yes	yes
chr6	156101175	157082791	CN Loss	981616	no	no
chr6	156691996	156838426	Heterozygousloss	146430	yes	yes
chr6	158637681	158986746	Heterozygousloss	349065	yes	yes
chr6	163398713	170745979	Heterozygousloss	7295322	yes	yes
chr7	57000000	57500000	CN Gain	500000	no	no
chr7	63956604	65200598	Heterozygousloss	1243994	yes	yes
chr7	65200598	65375543	Heterozygousgain	179480	yes	yes
chr7	65627403	68237778	Heterozygousgain	2610449	yes	yes
chr7	65730585	66998117	Heterozygousgain	1267552	yes	yes
chr7	68237778	68725960	Heterozygousloss	488182	yes	yes
chr7	69029146	70425764	Heterozygousloss	1396617	yes	yes
chr7	93244035	94233995	Heterozygousgain	989959	yes	yes
chr7	114011604	116130592	Heterozygousloss	2118987	yes	yes
chr7	116130592	116559628	Heterozygousgain	429036	yes	yes
chr7	116559628	159335973	Heterozygousloss	42938981	yes	yes
chr7	139113037	139634311	Heterozygousloss	521274	yes	yes
chr7	765200000	65700000	CN Gain	-699500000	no	no
chr8	0	39300000	CN Loss	39300000	no	no
chr8	60000	36351501	Heterozygousloss	36209019	yes	yes
chr8	33103880	33851489	Heterozygousgain	747609	yes	yes
chr8	83255576	145078636	Heterozygousgain	62196211	yes	yes
chr8	94506596	145078636	Heterozygousloss	50845198	yes	yes
chr8	99262515	145078636	Heterozygousgain	46089279	yes	yes
chr8	102030086	145078636	Heterozygousgain	43321708	yes	yes
chr8	126263176	127702360	Heterozygousgain	1439184	yes	yes
chr8	127323651	127720781	Heterozygousloss	397131	yes	yes
chr9	10000	2720504	Heterozygousloss	2720504	yes	yes
chr9	6691807	100800000		94108193	no	no
chr9	68346434	73547643	Heterozygousloss	5201209	yes	yes
					yes	no

## Sheet: Table S8
Table S8. Genes identified as candidate driver genes affected by both CNAs and SNVs/indels
event	region	cytoband	peak height	size region (MB)	number of genes	Hotspot gene(s)	N of SNVs +indels
Loss	chr11:108000000-108400000	11q22.3	77	0.4	5	ATM, BIRC3	78,36
Loss	chr17:7600000-8400000	17p13.1	44	0.8	44	TP53	77
Gain	chr2:60000000-61600000	2p16.1-p15	26	1.6	15	XPO1	23
Loss	chr8:13300000-20600000	8p22-p21.3	24	7.3	33	PCM1, DLC1	5,5
Loss	chr18:100000-6600000	18p11.32-p11.31	21	6.5	49	SMCHD1	5
Loss	chr3:47000000-48300000	3p21.31	17	1.3	22	SETD2	7
Loss	chr6:86900000-89000000	6q15	15	2.1	17	ZNF292	12
Loss	chr15:41400000-42100000	15q15.1	14	0.7	20	MGA	27
Loss	chr1:234400000-235200000	1q42.2-q42.3	8	0.8	13	IRF2BP2	23
Loss	chr16:88500000-89100000	16q24.2-q24.3	6	0.6	24	ZFPM1, ZC3H18	6, 9
Loss	chr20:36300000-37600000	20q11.23	5	1.3	20	SAMHD1	14
Loss	chr4:152300000-152800000	4q31.3	5	0.5	8	FBXW7	14
Loss	chr7:124600000-127800000	7q31.33-q32.1	5	3.2	16	POT1	38
Gain	chr6:300000-2100000	6p25.3	4	1.8	12	IRF4	11
Loss	chr15:92900000-100500000	15q26.1-q26.3	4	7.6	43	CHD2	24
Loss	chr7:139000000-139500000	7q34	4	0.5	9	LUC7L2	9,10
In red: newly defined genes in a loci recurrently affected by CNA
In green: previously defined hotspot gene of a loci reccurently affected by a CNA in the literature
The peak height is calculated using Bedtools genomecov which calculates the height of stacked CNAs across the whole genome to detect minimally overlapping regions (MORs).

## Sheet: Table S9
Table S9. Gene prioritisation based on MutComFocal and number of SNVs/indels in genes occuring in the 74 distinct regions were affected by recurrent CNAs
Hg38 coordinates	cytoband	previously described loci in CLL	event	size region (MB)	peak height	number of genes	gene with significant scores	Combined recurrence and focality scores for loss+mutation/gain+mutation	n functional SNV/indel	Classification	notes on mechanism of action of protein
chr13:49900000-50200000	13q14.2	known	CN loss	0.4	253	9	no_gene	NA	NA	NA
chr11:108000000-108400000	11q22.3	known	CN loss	0.4	77	5	ATM	0.137216	79	Robust
chr11:108000000-108400000	11q22.3	known	CN loss	0.4	77	5	NPAT	0	3	Permissive
chr17:7600000-8400000	17p13.1	known	CN loss	0.8	44	44	TP53	0.0108226	77	Robust
chr17:7600000-8400000	17p13.1	known	CN loss	0.8	44	44	ARHGEF15	0.000933042	4	Permissive
chr17:7600000-8400000	17p13.1	known	CN loss	0.8	44	44	DNAH2	0.000403472	3	Permissive
chr2:60000000-61600000	2p16.1-p15	known	CN gain	1.6	26	15	KIAA1841	0.00379242	1	Permissive
chr2:60000000-61600000	2p16.1-p15	known	CN gain	1.6	26	15	XPO1	0.0313211	23	Robust
chr8:126200000-127600000	8q24.13-q24.21	known	CN gain	1.4	26	11	no_gene	NA	NA	NA
chr8:22900000-24000000	8p21.3-p21.2	known	CN loss	1.1	24	18	no_gene	NA	NA	NA
chr8:13300000-20600000	8p22-p21.3	known	CN loss	7.3	24	33	DLC1	0.000895219	5	Robust
chr8:13300000-20600000	8p22-p21.3	known	CN loss	7.3	24	33	PCM1	0.00065482	5	Robust
chr8:8200000-9100000	8p23.1	novel	CN loss	0.9	24	8	no_gene	NA	NA	NA
chr18:100000-6600000	18p11.32-p11.31	known	CN loss	6.5	21	49	SMCHD1	0.0023894	5	Robust
chr18:100000-6600000	18p11.32-p11.31	known	CN loss	6.5	21	49	L3MBTL4	0.00104731	3	Permissive
chr18:100000-6600000	18p11.32-p11.31	known	CN loss	6.5	21	49	EPB41L3	0.000629873	3	Permissive
chr18:100000-6600000	18p11.32-p11.31	known	CN loss	6.5	21	49	MYOM1	0.000578238	3	Permissive
chr6:105500000-107400000	6q21	novel	CN loss	1.9	21	13	QRSL1	0.000425071	2	Permissive
chr14:70900000-75100000	14q24.2-q24.3	known	CN loss	4.2	19	55	RGS6	0.00145383	4	Permissive
chr14:70900000-75100000	14q24.2-q24.3	known	CN loss	4.2	19	55	PAPLN	0.00129923	4	Permissive
chr14:70900000-75100000	14q24.2-q24.3	known	CN loss	4.2	19	55	ELMSAN1	0.000975131	3	Permissive
chr14:70900000-75100000	14q24.2-q24.3	known	CN loss	4.2	19	55	YLPM1	0.000971679	3	Permissive
chr14:70900000-75100000	14q24.2-q24.3	known	CN loss	4.2	19	55	SIPA1L1	0.000716748	2	Permissive
chr14:70900000-75100000	14q24.2-q24.3	known	CN loss	4.2	19	55	LTBP2	0.000574958	2	Permissive
chr10:102700000-102900000	10q24.32	novel	CN loss	0.2	18	8	CYP17A1	0.000383684	2	Permissive
chr6:138200000-139500000	6q23.3-q24.1	novel	CN loss	1.3	18	15	NHSL1	0.000435252	2	Permissive
chr3:47000000-48300000	3p21.31	known	CN loss	1.3	17	22	SETD2	0.00114037	7	Robust
chr3:47000000-48300000	3p21.31	known	CN loss	1.3	17	22	NBEAL2	0.00039073	2	Permissive
chr14:90900000-92100000	14q32.11-q32.12	novel	CN loss	1.2	17	11	TRIP11	0.000759728	2	Permissive
chr14:90900000-92100000	14q32.11-q32.12	novel	CN loss	1.2	17	11	CCDC88C	0.000753139	2	Permissive
chr14:90900000-92100000	14q32.11-q32.12	novel	CN loss	1.2	17	11	CATSPERB	0.000519091	2	Permissive
chr6:86900000-89000000	6q15	known	CN loss	2.1	16	17	ZNF292	0.00189152	12	Robust
chr6:86900000-89000000	6q15	known	CN loss	2.1	16	17	SPACA1	0.000435684	1	Permissive
chr4:1300000-10100000	4p16.3-p16.1	novel	CN loss	8.8	16	126	NSD2	0.000963882	5	Robust	omitted, potential oncogene
chr4:1300000-10100000	4p16.3-p16.1	novel	CN loss	8.8	16	126	AFAP1	0.000757737	2	Permissive
chr4:1300000-10100000	4p16.3-p16.1	novel	CN loss	8.8	16	126	CPZ	0.000633624	1	Permissive
chr4:1300000-10100000	4p16.3-p16.1	novel	CN loss	8.8	16	126	PPP2R2C	0.000526811	2	Permissive
chr4:1300000-10100000	4p16.3-p16.1	novel	CN loss	8.8	16	126	JAKMIP1	0.000428124	1	Permissive
chr4:1300000-10100000	4p16.3-p16.1	novel	CN loss	8.8	16	126	KIAA0232	0.000411658	2	Permissive
chr4:1300000-10100000	4p16.3-p16.1	novel	CN loss	8.8	16	126	WFS1	0.000383783	2	Permissive
chr15:39900000-40900000	15q15.1	novel	CN loss	1	15	35	VPS18	0.000701273	3	Permissive
chr15:39900000-40900000	15q15.1	novel	CN loss	1	15	35	EIF2AK4	0.000600044	2	Permissive
chr4:24900000-27100000	4p15.2	novel	CN loss	2.2	15	16	no_gene	NA	NA	NA
chr6:156400000-157000000	6q25.3	novel	CN loss	0.6	15	2	ARID1B	0.00247214	4	Permissive
chr15:41400000-42100000	15q15.1	known	CN loss	0.7	14	20	MGA	0.00264782	27	Robust
chr15:41400000-42100000	15q15.1	known	CN loss	0.7	14	20	SPTBN5	0.000420724	4	Permissive
chr15:41400000-42100000	15q15.1	known	CN loss	0.7	14	20	PLA2G4E	0.000395583	2	Permissive
chr19:42700000-43000000	19q13.2-q13.31	novel	CN gain	0.3	14	7	PSG6	0.00513988	2	Permissive
chr19:42700000-43000000	19q13.2-q13.31	novel	CN gain	0.3	14	7	PSG3	0.0016288	2	Permissive
chr16:16200000-16800000	16p13.11-p12.3	novel	CN gain	0.6	13	27	ABCC6	0.0232468	2	Permissive
chr9:21000000-22900000000	9p21.3	novel	CN loss	1.9	13	28	no_gene	NA	NA	NA
chr20:8900000-11100000	20p12.3-p12.2	novel	CN loss	2.2	12	15	no_gene	NA	NA	NA
chr3:169900000-172600000	3q26.2-q26.31	novel	CN gain	2.7	12	23	SLC7A14	0.00116972	4	Permissive
chr3:169900000-172600000	3q26.2-q26.31	novel	CN gain	2.7	12	23	TNIK	0.000852451	3	Permissive
chr3:169900000-172600000	3q26.2-q26.31	novel	CN gain	2.7	12	23	PRKCI	0.000464882	2	Permissive
chr3:174000000-175300000	3q26.31	novel	CN gain	1.3	12	4	NAALADL2	0.00261725	3	Permissive
chr3:174000000-175300000	3q26.31	novel	CN gain	1.3	12	4	NLGN1	0.000554607	2	Permissive
chr3:182300000-186000000	3q26.33-q27.2	novel	CN gain	3.7	12	61	SENP2	0.000989334	1	Permissive
chr3:182300000-186000000	3q26.33-q27.2	novel	CN gain	3.7	12	61	ATP11B	0.000659556	2	Permissive
chr3:182300000-186000000	3q26.33-q27.2	novel	CN gain	3.7	12	61	ECE2	0.000624222	2	Permissive
chr3:182300000-186000000	3q26.33-q27.2	novel	CN gain	3.7	12	61	IGF2BP2	0.000562562	3	Permissive
chr3:182300000-186000000	3q26.33-q27.2	novel	CN gain	3.7	12	61	KLHL24	0.000506851	3	Permissive
chr3:182300000-186000000	3q26.33-q27.2	novel	CN gain	3.7	12	61	ABCF2	0	0	Permissive
chr3:182300000-186000000	3q26.33-q27.2	novel	CN gain	3.7	12	61	KLHL6	0.0013	10	Robust	omitted, potential TSG
chr15:30100000-30600000	15q13.2	novel	CN loss	0.5	11	15	CHRNA7	0.0097932	2	Permissive
chr15:30100000-30600000	15q13.2	novel	CN loss	0.5	11	15	CHRFAM7A	0.00197197	1	Permissive
chr17:46000000-46400000	17q21.31	novel	CN gain	0.4	11	7	no_gene	NA	NA	NA
chr18:63000000-63700000	18q21.22	known	CN gain	0.7	11	8	SERPINB13	0.00344003	2	Permissive
chr1:225500000-226400000	1q42.12	novel	CN loss	0.9	11	17	SRP9	0.000441665	2	Permissive
chr15:30000000-30400000	15q13.2	novel	CN gain	0.4	9	10	CHRFAM7A	0.0137705	1	Permissive
chr15:30000000-30400000	15q13.2	novel	CN gain	0.4	9	10	CHRNA7	0.00105225	2	Permissive
chr10:88900000-91100000	10q23.31	novel	CN loss	2.2	9	38	no_gene	NA	NA	NA
chr10:122900000-125000000	10q26.13	novel	CN loss	2.1	9	20	no_gene	NA	NA	NA
chr3:51600000-52100000	3p21.2	novel	CN loss	0.5	9	22	no_gene	NA	NA	NA
chr10:46300000-46700000	10q11.22	novel	CN gain	0.4	8	10	no_gene	NA	NA	NA
chr1:234400000-235200000	1q42.2-q42.3	novel	CN loss	0.8	8	13	IRF2BP2	0.0119	23	Robust
chr9:68300000-73700000	9q21.11-q21.13	novel	CN loss	5.4	8	36	no_gene	NA	NA	NA
chr17:20900000-21900000	17p11.2	novel	CN gain	1	7	11	KCNJ12	0.00392745	2	Permissive
chr17:20900000-21900000	17p11.2	novel	CN gain	1	7	11	MAP2K3	0.00379009	2	Permissive
chr3:142000000-142500000	3q23	novel	CN gain	0.5	7	4	no_gene	NA	NA	NA
chr8:59600000-61100000	8q12.1-q12.2	novel	CN loss	1.5	7	5	CHD7	0.00125091	5	Robust	omitted, potential oncogene
chr9:128400000-128900000	9q34.11	novel	CN loss	0.5	7	16	no_gene	NA	NA	NA
chr16:88500000-89100000	16q24.2-q24.3	novel	CN loss	0.6	6	24	ZC3H18	0.0025346	9	Robust
chr16:88500000-89100000	16q24.2-q24.3	novel	CN loss	0.6	6	24	ZFPM1	0.00160976	6	Robust
chr16:88500000-89100000	16q24.2-q24.3	novel	CN loss	0.6	6	24	PIEZO1	0.00129298	1	Permissive
chr17:30000000-31500000	17q11.2	novel	CN loss	1.5	6	26	no_gene	NA	NA	NA
chr21:25900000-46100000	21q21.3-q22.3	novel	CN gain	20.2	6	299	no_gene	NA	NA	NA
chr2:37100000-38400000	2p22.2	novel	CN loss	1.3	6	16	no_gene	NA	NA	NA
chr3:9300000-12100000	3p25.3-25.2	novel	CN loss	2.8	6	48	no_gene	NA	NA	NA
chr3:1900000-4100000	3p27-p26.2	novel	CN loss	2.2	6	8	CNTN4	0.000484817	2	Permissive
chr5:89900000-90300000	5q14.3	novel	CN loss	0.4	6	2	no_gene	NA	NA	NA
chr7:73900000-75100000	7q11.23	novel	CN loss	1.2	6	18	GTF2IRD1	0.000642918	3	Permissive
chr7:73900000-75100000	7q11.23	novel	CN loss	1.2	6	18	ELN	0.000565216	2	Permissive
chr7:73900000-75100000	7q11.23	novel	CN loss	1.2	6	18	NCF1	0.000378873	2	Permissive
chr16:22300000-22600000	16p12.2	novel	CN gain	0.3	5	9	no_gene	NA	NA	NA
chr20:36300000-37600000	20q11.23	novel	CN loss	1.3	5	20	SAMHD1	0.0014905	14	Robust
chr2:224200000-225100000	2q36.1-q36.2	novel	CN loss	0.9	5	4	DOCK10	0.00178645	3	Permissive
chr4:75900000-76300000	4q21.1	novel	CN loss	0.4	5	12	no_gene	NA	NA	NA
chr4:78200000-84100000	4q21.1-q21.23	novel	CN loss	5.9	5	41	no_gene	NA	NA	NA
chr4:152300000-152800000	4q31.3	novel	CN loss	0.5	5	8	FBXW7	0.00262325	14	Robust
chr6:52800000-53900000	6p12.2-p12.1	novel	CN loss	1.1	5	16	no_gene	NA	NA	NA
chr6:66900000-69600000	6q12-q13	novel	CN loss	2.7	5	4	no_gene	NA	NA	NA
chr7:124600000-127800000	7q31.33-q32.1	novel	CN loss	3.2	5	16	POT1	0.000552115	38	Robust
chr15:85100000-85700000	15q25.3	novel	CN gain	0.6	4	5	no_gene	NA	NA	NA
chr14:38300000-39200000	14q21.1	novel	CN loss	0.9	4	7	no_gene	NA	NA	NA
chr17:19900000-20300000	17p11.2	novel	CN gain	0.4	4	2	no_gene	NA	NA	NA
chr15:92900000-100500000	15q26.1-q26.3	novel	CN loss	7.6	4	43	CHD2	0.00305002	24	Robust
chr1:36000000-37600000	1p34.3	novel	CN loss	1.6	4	25	no_gene	NA	NA	NA
chr1:26700000-27200000	1p36.11	novel	CN loss	0.5	4	12	no_gene	0.000554607	2	Permissive
chr1:205800000-207100000	1q32.1	novel	CN loss	1.3	4	29	no_gene	NA	NA	NA
chr20:50600000-51100000	20q13.13	novel	CN loss	0.5	4	10	MOCS3	0.00110424	3	Permissive
chr20:50600000-51100000	20q13.13	novel	CN loss	0.5	4	10	ADNP	0.00106236	2	Permissive
chr20:50600000-51100000	20q13.13	novel	CN loss	0.5	4	10	KCNG1	0.000878151	2	Permissive
chr2:110100000-112500000	2q13-q14.1	novel	CN loss	2.4	4	34	BCL2L11	0.00108735	1	Permissive
chr6:300000-2100000	6p25.3	novel	CN gain	1.8	4	12	IRF4	0.0089862	11	Robust
chr6:36200000-37100000	6p21.31-p21.2	novel	CN loss	0.9	4	19	no_gene	NA	NA	NA
chr6:15400000-17200000	6p22.3	novel	CN loss	1.8	4	8	no_gene	NA	NA	NA
chr6:24200000-27100000	6p22.3-p22.2	novel	CN loss	2.9	4	74	no_gene	NA	NA	NA
chr6:300000-2100000	6p25.3	novel	CN gain	1.8	4	12	FOXQ1	0.00254854	3	Permissive
chr7:139000000-139500000	7q34	novel	CN loss	0.5	4	9	LUC7L2	0.00730695	10	Robust
Classification = Permissive indicate genes that fullfil every criteria for Discovery Method 2 except the minimum number of SNVs/indels (>=5)
Classification = Robust indicate fenes that fullfil all criteria for Discovery Method 2 and therefore are considered candidate drivers
The peak height is calculated using Bedtools genomecov which calculates the height of stacked CNAs across the whole genome to detect minimally overlapping regions (MORs).

[truncated: 17 more sheets: Table S10, Table S11, Table S12, Table S13, Table S14, Table S15, Table S16, Table S17, Table S18, Table S19, Table S20, Table S21, Table S22, Table S23, Table S24, Table S25, Table S26]
