# Supplementary material for: Whole-genome sequencing of chronic lymphocytic leukemia identifies subgroups with distinct biological and clinical features
Source: Nat Genet. 2022 Nov 4;54(11):1675–89. doi: 10.1038/s41588-022-01211-y (PMC9649442; doi:10.1038/s41588-022-01211-y)
Supplement: Source Data Fig. 1 — Individual datapoints. [file 41588_2022_1211_MOESM5_ESM.xlsx]

## Sheet: fig1b
gene	Discovery.methods.1a	Discovery.methods.1b	Discovery.methods.2	Discovery.method	n_sample_485	pct_sample_485	n_sample_Landau	pct_sample_Landau	n_sample_Puente	pct_sample_Puente	n_sample_Burns	pct_sample_Burns	Number_discovery_methods	group
ARID1A	no	yes	no	method 1	9	1.86	7	1.3	7	1.38	1	2.17	1	known
ASXL1	no	yes	no	method 1	8	1.65	5	0.93	5	0.99	0	0	1	known
ATM	yes	yes	yes	methods_1&2	57	11.75	82	15.24	31	6.13	6	13.04	2	known
BCOR	yes	yes	no	method 1	12	2.47	12	2.23	6	1.19	0	0	1	known
BIRC3	yes	yes	no	method 1	32	6.6	19	3.53	9	1.78	1	2.17	1	known
BIRC6	no	yes	no	method 1	10	2.06	6	1.12	3	0.59	0	0	1	known
BRAF	yes	yes	no	method 1	16	3.3	20	3.72	10	1.98	2	4.35	1	known
BRCC3	no	yes	no	method 1	6	1.24	6	1.12	1	0.2	0	0	1	known
BRD7	no	yes	no	method 1	8	1.65	4	0.74	1	0.2	0	0	1	novel
BTG2	no	yes	no	method 1	6	1.24	0	0	4	0.79	0	0	1	novel
CCDC30	no	yes	no	method 1	13	2.68	0	0	1	0.2	0	0	1	novel
CCND2	yes	yes	no	method 1	10	2.06	3	0.56	7	1.38	0	0	1	known
CHD2	yes	yes	yes	methods_1&2	21	4.33	27	5.02	24	4.74	0	0	2	known
CREBBP	no	yes	no	method 1	11	2.27	3	0.56	3	0.59	0	0	1	novel
CYP11B1	no	yes	no	method 1	6	1.24	2	0.37	1	0.2	0	0	1	novel
DBR1	no	yes	no	method 1	10	2.06	0	0	0	0	0	0	1	novel
DDX3X	yes	yes	no	method 1	24	4.95	13	2.42	12	2.37	2	4.35	1	known
DLC1	no	no	yes	method 2	5	1.03	3	0.56	3	0.59	0	0	1	novel
EGR2	yes	yes	no	method 1	22	4.54	17	3.16	9	1.78	2	4.35	1	known
EWSR1	no	yes	no	method 1	5	1.03	5	0.93	1	0.2	1	2.17	1	novel
FAM50A	no	yes	no	method 1	10	2.06	5	0.93	1	0.2	0	0	1	novel
FBXW7	yes	yes	yes	methods_1&2	14	2.89	12	2.23	5	0.99	1	2.17	2	known
FIP1L1	no	yes	no	method 1	10	2.06	0	0	1	0.2	0	0	1	novel
FUBP1	yes	yes	no	method 1	15	3.09	9	1.67	4	0.79	0	0	1	known
HSPA8	no	yes	no	method 1	8	1.65	1	0.19	0	0	0	0	1	novel
IGLL5	no	yes	no	method 1	60	12.37	12	2.23	26	5.14	5	10.87	1	known
IKZF3	no	yes	no	method 1	8	1.65	11	2.04	4	0.79	3	6.52	1	known
IRF2BP2	yes	yes	yes	methods_1&2	21	4.33	2	0.37	1	0.2	1	2.17	2	novel
IRF4	no	yes	yes	methods_1&2	11	2.27	10	1.86	6	1.19	1	2.17	2	known
KRAS	yes	yes	no	method 1	12	2.47	14	2.6	3	0.59	0	0	1	known
LUC7L2	no	yes	yes	methods_1&2	10	2.06	0	0	3	0.59	0	0	2	novel
MED12	no	yes	no	method 1	18	3.71	9	1.67	6	1.19	2	4.35	1	known
MGA	yes	yes	yes	methods_1&2	25	5.15	17	3.16	12	2.37	0	0	2	known
MYD88	yes	yes	no	method 1	20	4.12	16	2.97	18	3.56	2	4.35	1	known
NCBP1	no	yes	no	method 1	5	1.03	1	0.19	0	0	0	0	1	novel
NCBP2	no	yes	no	method 1	5	1.03	1	0.19	1	0.2	0	0	1	novel
NFKBIE	yes	yes	no	method 1	22	4.54	2	0.37	5	0.99	0	0	1	known
NOTCH1	yes	yes	no	method 1	58	11.96	42	7.81	48	9.49	1	2.17	1	known
NXF1	yes	yes	no	method 1	12	2.47	9	1.67	5	0.99	1	2.17	1	known
PCM1	no	no	yes	method 2	5	1.03	1	0.19	2	0.4	0	0	1	novel
POT1	yes	yes	yes	methods_1&2	33	6.8	35	6.51	17	3.36	1	2.17	2	known
PTPN11	no	yes	no	method 1	9	1.86	7	1.3	5	0.99	1	2.17	1	known
RFX7	yes	yes	no	method 1	7	1.44	4	0.74	2	0.4	0	0	1	novel
RPS15	yes	yes	no	method 1	28	5.77	23	4.28	4	0.79	2	4.35	1	known
RPSA	no	yes	no	method 1	7	1.44	0	0	1	0.2	0	0	1	novel
SAMHD1	yes	yes	yes	methods_1&2	12	2.47	11	2.04	1	0.2	2	4.35	2	known
SETD2	no	no	yes	method 2	7	1.44	7	1.3	3	0.59	0	0	1	known
SF3B1	yes	yes	no	method 1	87	17.94	113	21	41	8.1	14	30.43	1	known
SMCHD1	no	no	yes	method 2	5	1.03	2	0.37	2	0.4	0	0	1	novel
SNX18	no	yes	no	method 1	9	1.86	6	1.12	2	0.4	1	2.17	1	known
SPEN	yes	yes	no	method 1	8	1.65	8	1.49	6	1.19	1	2.17	1	known
TP53	yes	yes	yes	methods_1&2	61	12.58	39	7.25	15	2.96	8	17.39	2	known
TRAF3	no	yes	no	method 1	6	1.24	5	0.93	4	0.79	0	0	1	novel
XPO1	yes	yes	yes	methods_1&2	23	4.74	24	4.46	9	1.78	1	2.17	2	known
ZC3H18	no	yes	yes	methods_1&2	6	1.24	5	0.93	3	0.59	0	0	2	novel
ZFPM1	no	no	yes	method 2	6	1.24	0	0	0	0	0	0	1	novel
ZMYM3	no	yes	no	method 1	13	2.68	11	2.04	7	1.38	0	0	1	known
ZNF292	no	yes	no	method 1	12	2.47	6	1.12	13	2.57	0	0	1	known

## Sheet: fig1c
region	chr	start	end	event	cytoband	peak.height	Type	Hg38.coordinates	cytoband.1	Gene	previously.described.loci.in.CLL	colour
chr1:234400000-235200000	chr1	234400000	235200000	1	1q42.2-q42.3	8	CNloss	chr1:234400000-235200000	1q42.2-q42.3	IRF2BP2	novel	gold3
chr15:92900000-100500000	chr15	92900000	100500000	1	15q26.1-q26.3	4	CNloss	chr15:92900000-100500000	15q26.1-q26.3	CHD2	novel	gold3
chr16:88500000-89100000	chr16	88500000	89100000	1	16q24.2-q24.3	6	CNloss	chr16:88500000-89100000	16q24.2-q24.3	ZFPM1-ZC3H18	novel	gold3
chr18:100000-6600000	chr18	100000	6600000	1	18p11.32-p11.31	21	CNloss	chr18:100000-6600000	18p11.32-p11.31	SMCHD1	known	gold3
chr6:86900000-89000000	chr6	86900000	89000000	1	6q15	15	CNloss	chr6:86900000-89000000	6q15	ZNF292	known	gold3
chr7:139000000-139500000	chr7	139000000	139500000	1	7q34	4	CNloss	chr7:139000000-139500000	7q34	LUC7L2	novel	gold3
chr8:13300000-20600000	chr8	13300000	20600000	1	8p22-p21.3	24	CNloss	chr8:13300000-20600000	8p22-p21.3	DLC1-PCM1	novel	gold3
chr1:205800000-207100000	chr1	205800000	207100000	1	1q32.1	4	CNloss	chr1:205800000-207100000	1q32.1		novel	darkslategray4
chr1:225500000-226400000	chr1	225500000	226400000	1	1q42.12	11	CNloss	chr1:225500000-226400000	1q42.12		novel	darkslategray4
chr1:26700000-27200000	chr1	26700000	27200000	1	1p36.11	4	CNloss	chr1:26700000-27200000	1p36.11		novel	darkslategray4
chr1:36000000-37600000	chr1	36000000	37600000	1	1p34.3	4	CNloss	chr1:36000000-37600000	1p34.3		novel	darkslategray4
chr10:102700000-102900000	chr10	102700000	102900000	1	10q24.32	18	CNloss	chr10:102700000-102900000	10q24.32		novel	darkslategray4
chr10:122900000-125000000	chr10	122900000	125000000	1	10q26.13	9	CNloss	chr10:122900000-125000000	10q26.13		novel	darkslategray4
chr10:46300000-46700000	chr10	46300000	46700000	3	10q11.22	8	CNgain	chr10:46300000-46700000	10q11.22		novel	darkslategray4
chr10:88900000-91100000	chr10	88900000	91100000	1	10q23.31	9	CNloss	chr10:88900000-91100000	10q23.31		novel	darkslategray4
chr11:108000000-108400000	chr11	108000000	108400000	1	11q22.3	77	CNloss	chr11:108000000-108400000	11q22.3	ATM	known	darkslategray4
chr13:49900000-50200000	chr13	49900000	50200000	1	13q14.2	253	CNloss	chr13:49900000-50200000	13q14.2		known	darkslategray4
chr14:38300000-39200000	chr14	38300000	39200000	1	14q21.1	4	CNloss	chr14:38300000-39200000	14q21.1		novel	darkslategray4
chr14:70900000-75100000	chr14	70900000	75100000	1	14q24.2-q24.3	19	CNloss	chr14:70900000-75100000	14q24.2-q24.3		known	darkslategray4
chr14:90900000-92100000	chr14	90900000	92100000	1	14q32.11-q32.12	17	CNloss	chr14:90900000-92100000	14q32.11-q32.12		novel	darkslategray4
chr15:30000000-30400000	chr15	30000000	30400000	3	15q13.2_1	9	CNgain	chr15:30000000-30400000	15q13.2		novel	darkslategray4
chr15:30100000-30600000	chr15	30100000	30600000	1	15q13.2_2	11	CNloss	chr15:30100000-30600000	15q13.2		novel	darkslategray4
chr15:39900000-40900000	chr15	39900000	40900000	1	15q15.1_1	15	CNloss	chr15:39900000-40900000	15q15.1		novel	darkslategray4
chr15:41400000-42100000	chr15	41400000	42100000	1	15q15.1_2	14	CNloss	chr15:41400000-42100000	15q15.1	MGA	known	darkslategray4
chr15:85100000-85700000	chr15	85100000	85700000	3	15q25.3	4	CNgain	chr15:85100000-85700000	15q25.3		novel	darkslategray4
chr16:16200000-16800000	chr16	16200000	16800000	3	16p13.11-p12.3	13	CNgain	chr16:16200000-16800000	16p13.11-p12.3		novel	darkslategray4
chr16:22300000-22600000	chr16	22300000	22600000	3	16p12.2	5	CNgain	chr16:22300000-22600000	16p12.2		novel	darkslategray4
chr17:19900000-20300000	chr17	19900000	20300000	3	17p11.2_1	4	CNgain	chr17:19900000-20300000	17p11.2		novel	darkslategray4
chr17:20900000-21900000	chr17	20900000	21900000	3	17p11.2_2	7	CNgain	chr17:20900000-21900000	17p11.2		novel	darkslategray4
chr17:30000000-31500000	chr17	30000000	31500000	1	17q11.2	6	CNloss	chr17:30000000-31500000	17q11.2		novel	darkslategray4
chr17:46000000-46400000	chr17	46000000	46400000	3	17q21.31	11	CNgain	chr17:46000000-46400000	17q21.31		novel	darkslategray4
chr17:7600000-8400000	chr17	7600000	8400000	1	17p13.1	44	CNloss	chr17:7600000-8400000	17p13.1	TP53	known	darkslategray4
chr18:63000000-63700000	chr18	63000000	63700000	3	18q21.22	11	CNgain	chr18:63000000-63700000	18q21.22		known	darkslategray4
chr19:42700000-43000000	chr19	42700000	43000000	3	19q13.2-q13.31	14	CNgain	chr19:42700000-43000000	19q13.2-q13.31		novel	darkslategray4
chr2:110100000-112500000	chr2	110100000	112500000	1	2q13-q14.1	4	CNloss	chr2:110100000-112500000	2q13-q14.1		novel	darkslategray4
chr2:224200000-225100000	chr2	224200000	225100000	1	2q36.1-q36.2	5	CNloss	chr2:224200000-225100000	2q36.1-q36.2		novel	darkslategray4
chr2:37100000-38400000	chr2	37100000	38400000	1	2p22.2	6	CNloss	chr2:37100000-38400000	2p22.2		novel	darkslategray4
chr2:60000000-61600000	chr2	60000000	61600000	3	2p16.1-p15	26	CNgain	chr2:60000000-61600000	2p16.1-p15	XPO1	known	darkslategray4
chr20:36300000-37600000	chr20	36300000	37600000	1	20q11.23	5	CNloss	chr20:36300000-37600000	20q11.23	SAMHD1	novel	darkslategray4
chr20:50600000-51100000	chr20	50600000	51100000	1	20q13.13_2	4	CNloss	chr20:50600000-51100000	20q13.13		novel	darkslategray4
chr20:8900000-11100000	chr20	8900000	11100000	1	20p12.3-p12.2	12	CNloss	chr20:8900000-11100000	20p12.3-p12.2		novel	darkslategray4
chr21:25900000-46100000	chr21	25900000	46100000	3	21q21.3-q22.3	6	CNgain	chr21:25900000-46100000	21q21.3-q22.3		novel	darkslategray4
chr3:142000000-142500000	chr3	142000000	142500000	3	3q23	7	CNgain	chr3:142000000-142500000	3q23		novel	darkslategray4
chr3:169900000-172600000	chr3	169900000	172600000	3	3q26.2-q26.31	12	CNgain	chr3:169900000-172600000	3q26.2-q26.31		novel	darkslategray4
chr3:174000000-175300000	chr3	174000000	175300000	3	3q26.31	12	CNgain	chr3:174000000-175300000	3q26.31		novel	darkslategray4
chr3:182300000-186000000	chr3	182300000	186000000	3	3q26.33-q27.2	12	CNgain	chr3:182300000-186000000	3q26.33-q27.2		novel	darkslategray4
chr3:1900000-4100000	chr3	1900000	4100000	1	3p27-p26.2	6	CNloss	chr3:1900000-4100000	3p27-p26.2		novel	darkslategray4
chr3:47000000-48300000	chr3	47000000	48300000	1	3p21.31	17	CNloss	chr3:47000000-48300000	3p21.31	SETD2	known	darkslategray4
chr3:51600000-52100000	chr3	51600000	52100000	1	3p21.2	9	CNloss	chr3:51600000-52100000	3p21.2		novel	darkslategray4
chr3:9300000-12100000	chr3	9300000	12100000	1	3p25.3-25.2	6	CNloss	chr3:9300000-12100000	3p25.3-25.2		novel	darkslategray4
chr4:1300000-10100000	chr4	1300000	10100000	1	4p16.3-p16.1	16	CNloss	chr4:1300000-10100000	4p16.3-p16.1	NSD2	novel	darkslategray4
chr4:152300000-152800000	chr4	152300000	152800000	1	4q31.3	5	CNloss	chr4:152300000-152800000	4q31.3	FBXW7	novel	darkslategray4
chr4:24900000-27100000	chr4	24900000	27100000	1	4p15.2	15	CNloss	chr4:24900000-27100000	4p15.2		novel	darkslategray4
chr4:75900000-76300000	chr4	75900000	76300000	1	4q21.1	5	CNloss	chr4:75900000-76300000	4q21.1		novel	darkslategray4
chr4:78200000-84100000	chr4	78200000	84100000	1	4q21.1-q21.23	5	CNloss	chr4:78200000-84100000	4q21.1-q21.23		novel	darkslategray4
chr5:89900000-90300000	chr5	89900000	90300000	1	5q14.3	6	CNloss	chr5:89900000-90300000	5q14.3		novel	darkslategray4
chr6:105500000-107400000	chr6	105500000	107400000	1	6q21	21	CNloss	chr6:105500000-107400000	6q21		novel	darkslategray4
chr6:138200000-139500000	chr6	138200000	139500000	1	6q23.3-q24.1	18	CNloss	chr6:138200000-139500000	6q23.3-q24.1		novel	darkslategray4
chr6:15400000-17200000	chr6	15400000	17200000	1	6p22.3	4	CNloss	chr6:15400000-17200000	6p22.3		novel	darkslategray4
chr6:156400000-157000000	chr6	156400000	157000000	1	6q25.3	18	CNloss	chr6:156400000-157000000	6q25.3		novel	darkslategray4
chr6:24200000-27100000	chr6	24200000	27100000	1	6p22.3-p22.2	4	CNloss	chr6:24200000-27100000	6p22.3-p22.2		novel	darkslategray4
chr6:300000-2100000	chr6	300000	2100000	3	6p25.3	4	CNgain	chr6:300000-2100000	6p25.3	IRF4	novel	darkslategray4
chr6:36200000-37100000	chr6	36200000	37100000	1	6p21.31-p21.2	4	CNloss	chr6:36200000-37100000	6p21.31-p21.2		novel	darkslategray4
chr6:52800000-53900000	chr6	52800000	53900000	1	6p12.2-p12.1	5	CNloss	chr6:52800000-53900000	6p12.2-p12.1		novel	darkslategray4
chr6:66900000-69600000	chr6	66900000	69600000	1	6q12-q13	5	CNloss	chr6:66900000-69600000	6q12-q13		novel	darkslategray4
chr7:124600000-127800000	chr7	124600000	127800000	1	7q31.33-q32.1	5	CNloss	chr7:124600000-127800000	7q31.33-q32.1	POT1	novel	darkslategray4
chr7:73900000-75100000	chr7	73900000	75100000	1	7q11.23	6	CNloss	chr7:73900000-75100000	7q11.23		novel	darkslategray4
chr8:126200000-127600000	chr8	126200000	127600000	3	8q24.13-q24.21	26	CNgain	chr8:126200000-127600000	8q24.13-q24.21		known	darkslategray4
chr8:22900000-24000000	chr8	22900000	24000000	1	8p21.3-p21.2	24	CNloss	chr8:22900000-24000000	8p21.3-p21.2		known	darkslategray4
chr8:59600000-61100000	chr8	59600000	61100000	1	8q12.1-q12.2	7	CNloss	chr8:59600000-61100000	8q12.1-q12.2	CHD7	novel	darkslategray4
chr8:8200000-9100000	chr8	8200000	9100000	1	8p23.1	24	CNloss	chr8:8200000-9100000	8p23.1		novel	darkslategray4
chr9:128400000-128900000	chr9	128400000	128900000	1	9q34.11	7	CNloss	chr9:128400000-128900000	9q34.11		novel	darkslategray4
chr9:21000000-22900000000	chr9	21000000	22900000	1	9p21.3	13	CNloss	chr9:21000000-22900000000	9p21.3		novel	darkslategray4
chr9:68300000-73700000	chr9	68300000	73700000	1	9q21.11-q21.13	10	CNloss	chr9:68300000-73700000	9q21.11-q21.13		novel	darkslategray4

## Sheet: fig1d
region	chrom	start	end	novel.known	event	size.MOR	peak.height	cytoband	number.of.genes	hotspotgene	gene	MutComFocal_tier	MutComFocal_score	n_mutation	group	gene.1	previously.reported.affected.by.SNV.indel.and.CNA.in.CLL	X	confirming.contradicting.evidence	annotation2
chr16:16200000-16800000	chr16	16200000	16800000	novel	CN.gain	0.6	15	16p13.11-p12.3	27	.	ABCC6	1	0.0232468	2	not_candidate	ABCC6	no	TRUE	confirming	ABCC6
chr3:182300000-186000000	chr3	182300000	186000000	novel	CN.gain	3.7	12	3q26.33-q27.2	61	.	ABCF2	NA	0	0	not_candidate	ABCF2	no	TRUE	confirming	ABCF2
chr20:50600000-51100000	chr20	50600000	51100000	novel	CN.loss	0.5	4	20q13.13	10	.	ADNP	NA	0.00106236	2	not_candidate	ADNP	no	TRUE	confirming	ADNP
chr4:1300000-10100000	chr4	1300000	10100000	novel	CN.loss	8.8	16	4p16.3-p16.1	126	.	AFAP1	NA	0.000757737	2	not_candidate	AFAP1	no	TRUE	unknown	AFAP1
chr17:7600000-8400000	chr17	7600000	8400000	known	CN.loss	0.8	45	17p13.1	44	TP53	ARHGEF15	NA	0.000933042	4	not_candidate	ARHGEF15	no	TRUE	contradicting	ARHGEF15
chr6:156400000-157000000	chr6	156400000	157000000	novel	CN.loss	0.6	15	6q25.3	2	ARID1B	ARID1B	2	0.00247214	4	not_candidate	ARID1B	no	TRUE	confirming	ARID1B
chr3:182300000-186000000	chr3	182300000	186000000	novel	CN.gain	3.7	12	3q26.33-q27.2	61	.	ATP11B	NA	0.000659556	2	not_candidate	ATP11B	no	TRUE	confirming	ATP11B
chr2:110100000-112500000	chr2	110100000	112500000	novel	CN.loss	2.4	4	2q13-q14.1	34	.	BCL2L11	NA	0.00108735	1	not_candidate	BCL2L11	no	TRUE	confirming	BCL2L11
chr15:92900000-100500000	chr15	92900000	100500000	novel	CN.loss	7.6	4	15q26.1-q26.3	43	.	CHD2	2	0.00305002	24	candidate02	CHD2	no	TRUE	confirming	CHD2
chr14:90900000-92100000	chr14	90900000	92100000	novel	CN.loss	1.2	18	14q32.11-q32.12	11	.	CATSPERB	NA	0.000519091	2	not_candidate	CATSPERB	no	TRUE	unknown	CATSPERB
chr14:90900000-92100000	chr14	90900000	92100000	novel	CN.loss	1.2	18	14q32.11-q32.12	11	.	CCDC88C	NA	0.000753139	2	not_candidate	CCDC88C	no	TRUE	unknown	CCDC88C
chr8:59600000-61100000	chr8	59600000	61100000	novel	CN.loss	1.5	7	8q12.1-q12.2	5	.	CHD7	2	0.00125091	5	not_candidate	CHD7	no	TRUE	contradicting	CHD7
chr8:13300000-20600000	chr8	13300000	20600000	known	CN.loss	7.3	24	8p22-p21.3	33	.	DLC1	2	0.000895219	5	candidate02	DLC1	no	TRUE	confirming	DLC1
chr15:30000000-30400000	chr15	30000000	30400000	novel	CN.gain	0.4	9	15q13.2	10	.	CHRFAM7A	1	0.0137705	1	not_candidate	CHRFAM7A	no	TRUE	unknown	CHRFAM7A
chr15:30100000-30600000	chr15	30100000	30600000	novel	CN.loss	0.5	11	15q13.2	15	.	CHRFAM7A	2	0.00197197	1	not_candidate	CHRFAM7A	no	TRUE	unknown	CHRFAM7A
chr15:30000000-30400000	chr15	30000000	30400000	novel	CN.gain	0.4	9	15q13.2	10	.	CHRNA7	1	0.0097932	2	not_candidate	CHRNA7	no	TRUE	contradicting	CHRNA7
chr15:30100000-30600000	chr15	30100000	30600000	novel	CN.loss	0.5	11	15q13.2	15	.	CHRNA7	NA	0.00105225	2	not_candidate	CHRNA7	no	TRUE	contradicting	CHRNA7
chr3:1900000-4100000	chr3	1900000	4100000	novel	CN.loss	2.2	6	3p27-p26.2	8	.	CNTN4	2	0.000484817	2	not_candidate	CNTN4	no	TRUE	unknown	CNTN4
chr4:1300000-10100000	chr4	1300000	10100000	novel	CN.loss	8.8	16	4p16.3-p16.1	126	.	CPZ	NA	0.000633624	1	not_candidate	CPZ	no	TRUE	unknown	CPZ
chr10:102700000-102900000	chr10	102700000	102900000	novel	CN.loss	0.2	18	10q24.32	8	.	CYP17A1	2	0.000383684	2	not_candidate	CYP17A1	no	TRUE	unknown	CYP17A1
chr1:234400000-235200000	chr1	234400000	235200000	novel	CN.loss	0.8	8	1q42.2-q42.3	13	.	IRF2BP2	1	0.0119	23	candidate02	IRF2BP2	no	TRUE	unknown	IRF2BP2
chr17:7600000-8400000	chr17	7600000	8400000	known	CN.loss	0.8	45	17p13.1	44	TP53	DNAH2	NA	0.000403472	3	not_candidate	DNAH2	NA	TRUE	NA	DNAH2
chr2:224200000-225100000	chr2	224200000	225100000	novel	CN.loss	0.9	5	2q36.1-q36.2	4	.	DOCK10	2	0.00178645	3	not_candidate	DOCK10	NA	TRUE	NA	DOCK10
chr3:182300000-186000000	chr3	182300000	186000000	novel	CN.gain	3.7	12	3q26.33-q27.2	61	.	ECE2	NA	0.000624222	2	not_candidate	ECE2	NA	TRUE	NA	ECE2
chr15:39900000-40900000	chr15	39900000	40900000	novel	CN.loss	1	14	15q15.1	35	.	EIF2AK4	NA	0.000600044	2	not_candidate	EIF2AK4	NA	TRUE	NA	EIF2AK4
chr14:70900000-75100000	chr14	70900000	75100000	known	CN.loss	4.2	20	14q24.2-q24.3	55	.	ELMSAN1	NA	0.000975131	3	not_candidate	ELMSAN1	NA	TRUE	NA	ELMSAN1
chr7:73900000-75100000	chr7	73900000	75100000	novel	CN.loss	1.2	6	7q11.23	18	.	ELN	NA	0.000565216	2	not_candidate	ELN	NA	TRUE	NA	ELN
chr18:100000-6600000	chr18	100000	6600000	known	CN.loss	6.5	22	18p11.32-p11.31	49	.	EPB41L3	NA	0.000629873	3	not_candidate	EPB41L3	NA	TRUE	NA	EPB41L3
chr7:139000000-139500000	chr7	139000000	139500000	novel	CN.loss	0.5	4	7q34	9	.	LUC7L2	1	0.00730695	10	candidate02	LUC7L2	no	TRUE	confirming	LUC7L2
chr6:300000-2100000	chr6	300000	2100000	novel	CN.gain	1.8	4	6p25.3	12	IRF4	FOXQ1	NA	0.00254854	3	not_candidate	FOXQ1	NA	TRUE	NA	FOXQ1
chr7:73900000-75100000	chr7	73900000	75100000	novel	CN.loss	1.2	6	7q11.23	18	.	GTF2IRD1	2	0.000642918	3	not_candidate	GTF2IRD1	NA	TRUE	NA	GTF2IRD1
chr3:182300000-186000000	chr3	182300000	186000000	novel	CN.gain	3.7	12	3q26.33-q27.2	61	.	IGF2BP2	NA	0.000562562	3	not_candidate	IGF2BP2	NA	TRUE	NA	IGF2BP2
chr8:13300000-20600000	chr8	13300000	20600000	known	CN.loss	7.3	24	8p22-p21.3	33	.	PCM1	2	0.00065482	5	candidate02	PCM1	no	TRUE	unknown	PCM1
chr3:182300000-186000000	chr3	182300000	186000000	novel	CN.gain	3.7	12	3q26.33-q27.2	61	.	KLHL6	1	0.00242708	10	not_candidate	KLHL6	no	TRUE	contradicting	KLHL6
chr4:1300000-10100000	chr4	1300000	10100000	novel	CN.loss	8.8	16	4p16.3-p16.1	126	.	JAKMIP1	NA	0.000428124	1	not_candidate	JAKMIP1	NA	TRUE	NA	JAKMIP1
chr20:50600000-51100000	chr20	50600000	51100000	novel	CN.loss	0.5	4	20q13.13	10	.	KCNG1	NA	0.000878151	2	not_candidate	KCNG1	NA	TRUE	NA	KCNG1
chr17:20900000-21900000	chr17	20900000	21900000	novel	CN.gain	1	7	17p11.2	11	.	KCNJ12	1	0.00392745	2	not_candidate	KCNJ12	NA	TRUE	NA	KCNJ12
chr4:1300000-10100000	chr4	1300000	10100000	novel	CN.loss	8.8	16	4p16.3-p16.1	126	.	KIAA0232	NA	0.000411658	2	not_candidate	KIAA0232	NA	TRUE	NA	KIAA0232
chr2:60000000-61600000	chr2	60000000	61600000	known	CN.gain	1.6	24	2p16.1-p15	15	XPO1	KIAA1841	NA	0.00379242	1	not_candidate	KIAA1841	NA	TRUE	NA	KIAA1841
chr3:182300000-186000000	chr3	182300000	186000000	novel	CN.gain	3.7	12	3q26.33-q27.2	61	.	KLHL24	NA	0.000506851	3	not_candidate	KLHL24	NA	TRUE	NA	KLHL24
chr18:100000-6600000	chr18	100000	6600000	known	CN.loss	6.5	22	18p11.32-p11.31	49	.	SMCHD1	2	0.0023894	5	candidate02	SMCHD1	no	TRUE	confirming	SMCHD1
chr18:100000-6600000	chr18	100000	6600000	known	CN.loss	6.5	22	18p11.32-p11.31	49	.	L3MBTL4	NA	0.00104731	3	not_candidate	L3MBTL4	no	TRUE	NA	L3MBTL4
chr14:70900000-75100000	chr14	70900000	75100000	known	CN.loss	4.2	20	14q24.2-q24.3	55	.	LTBP2	NA	0.000574958	2	not_candidate	LTBP2	NA	TRUE	NA	LTBP2
chr4:1300000-10100000	chr4	1300000	10100000	novel	CN.loss	8.8	16	4p16.3-p16.1	126	.	NSD2	2	0.000963882	5	not_candidate	NSD2	no	TRUE	contradicting	NSD2
chr17:20900000-21900000	chr17	20900000	21900000	novel	CN.gain	1	7	17p11.2	11	.	MAP2K3	NA	0.00379009	2	not_candidate	MAP2K3	NA	TRUE	NA	MAP2K3
chr16:88500000-89100000	chr16	88500000	89100000	novel	CN.loss	0.6	6	16q24.2-q24.3	24	.	ZC3H18	2	0.0025346	9	candidate02	ZC3H18	no	TRUE	confirming	ZC3H18
chr20:50600000-51100000	chr20	50600000	51100000	novel	CN.loss	0.5	4	20q13.13	10	.	MOCS3	2	0.00110424	3	not_candidate	MOCS3	NA	TRUE	NA	MOCS3
chr18:100000-6600000	chr18	100000	6600000	known	CN.loss	6.5	22	18p11.32-p11.31	49	.	MYOM1	NA	0.000578238	3	not_candidate	MYOM1	NA	TRUE	NA	MYOM1
chr3:174000000-175300000	chr3	174000000	175300000	novel	CN.gain	1.3	12	3q26.31	4	.	NAALADL2	1	0.00261725	3	not_candidate	NAALADL2	NA	TRUE	NA	NAALADL2
chr3:47000000-48300000	chr3	47000000	48300000	known	CN.loss	1.3	18	3p21.31	22	SETD2	NBEAL2	NA	0.00039073	2	not_candidate	NBEAL2	NA	TRUE	NA	NBEAL2
chr7:73900000-75100000	chr7	73900000	75100000	novel	CN.loss	1.2	6	7q11.23	18	.	NCF1	NA	0.000378873	2	not_candidate	NCF1	NA	TRUE	NA	NCF1
chr6:138200000-139500000	chr6	138200000	139500000	novel	CN.loss	1.3	19	6q23.3-q24.1	15	.	NHSL1	2	0.000435252	2	not_candidate	NHSL1	NA	TRUE	NA	NHSL1
chr3:174000000-175300000	chr3	174000000	175300000	novel	CN.gain	1.3	12	3q26.31	4	.	NLGN1	NA	0.000554607	2	not_candidate	NLGN1	NA	TRUE	NA	NLGN1
chr11:108000000-108400000	chr11	108000000	108400000	known	CN.loss	0.4	78	11q22.3	5	ATM	NPAT	NA	0	3	not_candidate	NPAT	NA	TRUE	NA	NPAT
chr16:88500000-89100000	chr16	88500000	89100000	novel	CN.loss	0.6	6	16q24.2-q24.3	24	.	ZFPM1	2	0.00160976	6	candidate02	ZFPM1	no	TRUE	unknown	ZFPM1
chr14:70900000-75100000	chr14	70900000	75100000	known	CN.loss	4.2	20	14q24.2-q24.3	55	.	PAPLN	NA	0.00129923	4	not_candidate	PAPLN	NA	TRUE	NA	PAPLN
chr6:86900000-89000000	chr6	86900000	89000000	known	CN.loss	2.1	16	6q15	17	.	ZNF292	2	0.00189152	12	candidate01	ZNF292	no	TRUE	confirming	ZNF292
chr16:88500000-89100000	chr16	88500000	89100000	novel	CN.loss	0.6	6	16q24.2-q24.3	24	.	PIEZO1	NA	0.00129298	1	not_candidate	PIEZO1	NA	TRUE	NA	PIEZO1
chr15:41400000-42100000	chr15	41400000	42100000	known	CN.loss	0.7	14	15q15.1	20	MGA	PLA2G4E	NA	0.000395583	2	not_candidate	PLA2G4E	NA	TRUE	NA	PLA2G4E
chr4:152300000-152800000	chr4	152300000	152800000	novel	CN.loss	0.5	5	4q31.3	8	FBXW7	FBXW7	2	0.00262325	14	candidate02	FBXW7	yes	TRUE	confirming	FBXW7
chr4:1300000-10100000	chr4	1300000	10100000	novel	CN.loss	8.8	16	4p16.3-p16.1	126	.	PPP2R2C	NA	0.000526811	2	not_candidate	PPP2R2C	NA	TRUE	NA	PPP2R2C
chr3:169900000-172600000	chr3	169900000	172600000	novel	CN.gain	2.7	12	3q26.2-q26.31	23	.	PRKCI	NA	0.000464882	2	not_candidate	PRKCI	NA	TRUE	NA	PRKCI
chr19:42700000-43000000	chr19	42700000	43000000	novel	CN.gain	0.3	14	19q13.2-q13.31	7	.	PSG3	NA	0.0016288	2	not_candidate	PSG3	NA	TRUE	NA	PSG3
chr19:42700000-43000000	chr19	42700000	43000000	novel	CN.gain	0.3	14	19q13.2-q13.31	7	.	PSG6	1	0.00513988	2	not_candidate	PSG6	NA	TRUE	NA	PSG6
chr6:105500000-107400000	chr6	105500000	107400000	novel	CN.loss	1.9	22	6q21	13	.	QRSL1	2	0.000425071	2	not_candidate	QRSL1	NA	TRUE	NA	QRSL1
chr14:70900000-75100000	chr14	70900000	75100000	known	CN.loss	4.2	20	14q24.2-q24.3	55	.	RGS6	2	0.00145383	4	not_candidate	RGS6	NA	TRUE	NA	RGS6
chr6:300000-2100000	chr6	300000	2100000	novel	CN.gain	1.8	4	6p25.3	12	IRF4	IRF4	1	0.0089862	11	candidate02	IRF4	yes	TRUE	confirming	IRF4
chr3:182300000-186000000	chr3	182300000	186000000	novel	CN.gain	3.7	12	3q26.33-q27.2	61	.	SENP2	NA	0.000989334	1	not_candidate	SENP2	NA	TRUE	contradicting	SENP2
chr18:63000000-63700000	chr18	63000000	63700000	known	CN.gain	0.7	11	18q21.22	8	.	SERPINB13	1	0.00344003	2	not_candidate	SERPINB13	NA	TRUE	NA	SERPINB13
chr11:108000000-108400000	chr11	108000000	108400000	known	CN.loss	0.4	78	11q22.3	5	ATM	ATM	1	0.137216	79	candidate01	ATM	yes	TRUE	confirming	ATM
chr14:70900000-75100000	chr14	70900000	75100000	known	CN.loss	4.2	20	14q24.2-q24.3	55	.	SIPA1L1	NA	0.000716748	2	not_candidate	SIPA1L1	NA	TRUE	NA	SIPA1L1
chr3:169900000-172600000	chr3	169900000	172600000	novel	CN.gain	2.7	12	3q26.2-q26.31	23	.	SLC7A14	1	0.00116972	4	not_candidate	SLC7A14	NA	TRUE	NA	SLC7A14
chr15:41400000-42100000	chr15	41400000	42100000	known	CN.loss	0.7	14	15q15.1	20	MGA	MGA	2	0.00264782	27	candidate01	MGA	yes	TRUE	confirming	MGA
chr6:86900000-89000000	chr6	86900000	89000000	known	CN.loss	2.1	16	6q15	17	.	SPACA1	NA	0.000435684	1	not_candidate	SPACA1	NA	TRUE	NA	SPACA1
chr15:41400000-42100000	chr15	41400000	42100000	known	CN.loss	0.7	14	15q15.1	20	MGA	SPTBN5	NA	0.000420724	4	not_candidate	SPTBN5	NA	TRUE	NA	SPTBN5
chr1:225500000-226400000	chr1	225500000	226400000	novel	CN.loss	0.9	11	1q42.12	17	.	SRP9	2	0.000441665	2	not_candidate	SRP9	NA	TRUE	NA	SRP9
chr3:169900000-172600000	chr3	169900000	172600000	novel	CN.gain	2.7	12	3q26.2-q26.31	23	.	TNIK	NA	0.000852451	3	not_candidate	TNIK	NA	TRUE	NA	TNIK
chr7:124600000-127800000	chr7	124600000	127800000	novel	CN.loss	3.2	5	7q31.33-q32.1	16	POT1	POT1	2	0.000552115	38	candidate01	POT1	yes	TRUE	confirming	POT1
chr14:90900000-92100000	chr14	90900000	92100000	novel	CN.loss	1.2	18	14q32.11-q32.12	11	.	TRIP11	2	0.000759728	2	not_candidate	TRIP11	NA	TRUE	NA	TRIP11
chr15:39900000-40900000	chr15	39900000	40900000	novel	CN.loss	1	14	15q15.1	35	.	VPS18	2	0.000701273	3	not_candidate	VPS18	NA	TRUE	NA	VPS18
chr4:1300000-10100000	chr4	1300000	10100000	novel	CN.loss	8.8	16	4p16.3-p16.1	126	.	WFS1	NA	0.000383783	2	not_candidate	WFS1	NA	TRUE	NA	WFS1
chr20:36300000-37600000	chr20	36300000	37600000	novel	CN.loss	1.3	4	20q11.23	20	SAMHD1	SAMHD1	2	0.0014905	14	candidate01	SAMHD1	yes	TRUE	confirming	SAMHD1
chr14:70900000-75100000	chr14	70900000	75100000	known	CN.loss	4.2	20	14q24.2-q24.3	55	.	YLPM1	NA	0.000971679	3	not_candidate	YLPM1	NA	TRUE	NA	YLPM1
chr3:47000000-48300000	chr3	47000000	48300000	known	CN.loss	1.3	18	3p21.31	22	SETD2	SETD2	2	0.00114037	7	candidate01	SETD2	yes	TRUE	confirming	SETD2
chr17:7600000-8400000	chr17	7600000	8400000	known	CN.loss	0.8	45	17p13.1	44	TP53	TP53	1	0.0108226	77	candidate01	TP53	yes	TRUE	confirming	TP53
chr2:60000000-61600000	chr2	60000000	61600000	known	CN.gain	1.6	24	2p16.1-p15	15	XPO1	XPO1	1	0.0313211	23	candidate01	XPO1	yes	TRUE	confirming	XPO1
chr1:26700000-27200000	chr1	26700000	27200000	novel	CN.loss	0.5	4	1p36.11	12	ARID1A	no_gene	NA	NA	NA	NA	NA	NA	FALSE	NA	no_gene
chr1:36000000-37600000	chr1	36000000	37600000	novel	CN.loss	1.6	4	1p34.3	25	.	no_gene	NA	NA	NA	NA	NA	NA	FALSE	NA	no_gene
chr1:205800000-207100000	chr1	205800000	207100000	novel	CN.loss	1.3	4	1q32.1	29	.	no_gene	NA	NA	NA	NA	NA	NA	FALSE	NA	no_gene
chr10:46300000-46700000	chr10	46300000	46700000	novel	CN.gain	0.4	8	10q11.22	10	.	no_gene	NA	NA	NA	NA	NA	NA	FALSE	NA	no_gene
chr10:88900000-91100000	chr10	88900000	91100000	novel	CN.loss	2.2	9	10q23.31	38	.	no_gene	NA	NA	NA	NA	NA	NA	FALSE	NA	no_gene
chr10:122900000-125000000	chr10	122900000	125000000	novel	CN.loss	2.1	9	10q26.13	20	.	no_gene	NA	NA	NA	NA	NA	NA	FALSE	NA	no_gene
chr13:49900000-50200000	chr13	49900000	50200000	known	CN.loss	0.3	255	13q14.2	9	DLEU2,MIR16-1,MIR15A,DLEU1	no_gene	NA	NA	NA	NA	NA	NA	FALSE	NA	no_gene
chr14:38300000-39200000	chr14	38300000	39200000	novel	CN.loss	0.9	4	14q21.1	7	.	no_gene	NA	NA	NA	NA	NA	NA	FALSE	NA	no_gene
chr15:85100000-85700000	chr15	85100000	85700000	novel	CN.gain	0.6	4	15q25.3	5	.	no_gene	NA	NA	NA	NA	NA	NA	FALSE	NA	no_gene
chr16:22300000-22600000	chr16	22300000	22600000	novel	CN.gain	0.3	6	16p12.2	9	.	no_gene	NA	NA	NA	NA	NA	NA	FALSE	NA	no_gene
chr17:19900000-20300000	chr17	19900000	20300000	novel	CN.gain	0.4	7	17p11.2	2	.	no_gene	NA	NA	NA	NA	NA	NA	FALSE	NA	no_gene
chr17:30000000-31500000	chr17	30000000	31500000	novel	CN.loss	1.5	6	17q11.2	26	.	no_gene	NA	NA	NA	NA	NA	NA	FALSE	NA	no_gene
chr17:46000000-46400000	chr17	46000000	46400000	novel	CN.gain	0.4	11	17q21.31	7	.	no_gene	NA	NA	NA	NA	NA	NA	FALSE	NA	no_gene
chr2:37100000-38400000	chr2	37100000	38400000	novel	CN.loss	1.3	6	2p22.2	16	.	no_gene	NA	NA	NA	NA	NA	NA	FALSE	NA	no_gene
chr20:8900000-11100000	chr20	8900000	11100000	novel	CN.loss	2.2	12	20p12.3-p12.2	15	.	no_gene	NA	NA	NA	NA	NA	NA	FALSE	NA	no_gene
chr20:47900000-49100000	chr20	47900000	49100000	novel	CN.loss	1.2	4	20q13.13	7	.	no_gene	NA	NA	NA	NA	NA	NA	FALSE	NA	no_gene
chr21:25900000-46100000	chr21	25900000	46100000	novel	CN.gain	20.2	7	21q21.3-q22.3	299	.	no_gene	NA	NA	NA	NA	NA	NA	FALSE	NA	no_gene
chr3:9300000-12100000	chr3	9300000	12100000	novel	CN.loss	2.8	6	3p25.3-25.2	48	.	no_gene	NA	NA	NA	NA	NA	NA	FALSE	NA	no_gene
chr3:51600000-52100000	chr3	51600000	52100000	novel	CN.loss	0.5	9	3p21.2	22	.	no_gene	NA	NA	NA	NA	NA	NA	FALSE	NA	no_gene
chr3:142000000-142500000	chr3	142000000	142500000	novel	CN.gain	0.5	6	3q23	4	.	no_gene	NA	NA	NA	NA	NA	NA	FALSE	NA	no_gene
chr4:24900000-27100000	chr4	24900000	27100000	novel	CN.loss	2.2	15	4p15.2	16	.	no_gene	NA	NA	NA	NA	NA	NA	FALSE	NA	no_gene
chr4:75900000-76300000	chr4	75900000	76300000	novel	CN.loss	0.4	5	4q21.1	12	.	no_gene	NA	NA	NA	NA	NA	NA	FALSE	NA	no_gene
chr4:78200000-84100000	chr4	78200000	84100000	novel	CN.loss	5.9	5	4q21.1-q21.23	41	.	no_gene	NA	NA	NA	NA	NA	NA	FALSE	NA	no_gene
chr5:89900000-90300000	chr5	89900000	90300000	novel	CN.loss	0.4	6	5q14.3	2	.	no_gene	NA	NA	NA	NA	NA	NA	FALSE	NA	no_gene
chr5:161000000-181100000	chr5	161000000	181100000	known	CN.gain	20.1	4	5q34-q35.3	191	.	no_gene	NA	NA	NA	NA	NA	NA	FALSE	NA	no_gene
chr6:15400000-17200000	chr6	15400000	17200000	novel	CN.loss	1.8	4	6p22.3	8	.	no_gene	NA	NA	NA	NA	NA	NA	FALSE	NA	no_gene
chr6:24200000-27100000	chr6	24200000	27100000	novel	CN.loss	2.9	4	6p22.3-p22.2	74	.	no_gene	NA	NA	NA	NA	NA	NA	FALSE	NA	no_gene
chr6:36200000-37100000	chr6	36200000	37100000	novel	CN.loss	0.9	4	6p21.31-p21.2	19	.	no_gene	NA	NA	NA	NA	NA	NA	FALSE	NA	no_gene
chr6:52800000-53900000	chr6	52800000	53900000	novel	CN.loss	1.1	5	6p12.2-p12.1	16	.	no_gene	NA	NA	NA	NA	NA	NA	FALSE	NA	no_gene
chr6:66900000-69600000	chr6	66900000	69600000	novel	CN.loss	2.7	5	6q12-q13	4	.	no_gene	NA	NA	NA	NA	NA	NA	FALSE	NA	no_gene
chr8:8200000-9100000	chr8	8200000	9100000	novel	CN.loss	0.9	24	8p23.1	8	.	no_gene	NA	NA	NA	NA	NA	NA	FALSE	NA	no_gene
chr8:22900000-24000000	chr8	22900000	24000000	known	CN.loss	1.1	24	8p21.3-p21.2	18	.	no_gene	NA	NA	NA	NA	NA	NA	FALSE	NA	no_gene
chr8:126200000-127600000	chr8	126200000	127600000	known	CN.gain	1.4	26	8q24.13-q24.21	11	.	no_gene	NA	NA	NA	NA	NA	NA	FALSE	NA	no_gene
chr9:21000000-22900000000	chr9	21000000	22900000	novel	CN.loss	1.9	12	9p21.3	28	CDKN2A,CDKN2B	no_gene	NA	NA	NA	NA	NA	NA	FALSE	NA	no_gene
chr9:68300000-73700000	chr9	68300000	73700000	novel	CN.loss	5.4	8	9q21.11-q21.13	36	.	no_gene	NA	NA	NA	NA	NA	NA	FALSE	NA	no_gene
chr9:128400000-128900000	chr9	128400000	128900000	novel	CN.loss	0.5	7	9q34.11	16	.	no_gene	NA	NA	NA	NA	NA	NA	FALSE	NA	no_gene

## Sheet: fig1e
gene_partners	n_samples
chr14_WDHD1_chr22_AC007326.2	12
chr6_ARHGAP18_chr5_CTNND2	11
chr8_intergenic_chr10_AC023282.1	9
chr10_SORCS3_chr13_chr13q14.2	8
chr18_AC079062.1_chr2_intergenic	8
chr9_BMS1P14, AMYH02020865.1_chr7_intergenic	7
chr1_AC104454.2_chrX_intergenic	6
chr16_ACSM2B_chr5_Intergenic	6
chr2_KRT18P52_chr1_AK2_AL020995.1	6
chr11_intergenic_chrX_TMEM255A	5
chr11_intergenic_chr14_IGH	5
chr14_AL049828.2_chr6_intergenic	5
chr18_BCL2_chr2_IGK_chr14_IGH_chr22_IGL	5
chr19_intergenic_chr14_IGH	5
chr20_GGTLC1_chr22_intergenic	5
chr20_ANKRD20A21P_chr9_intergenic	4
chr18_DCC_chr4_intergenic	4
chr13_ENOX1_chr15_TYRO3	4
chr12_KMT5A_chr2AC027612.1	4
chr11_AP000446.1_chr17_intergenic	4
