# Supplementary material for: Whole-genome sequencing of chronic lymphocytic leukemia identifies subgroups with distinct biological and clinical features
Source: Nat Genet. 2022 Nov 4;54(11):1675–89. doi: 10.1038/s41588-022-01211-y (PMC9649442; doi:10.1038/s41588-022-01211-y)
Supplement: Source Data Fig. 4 — Individual datapoints. [file 41588_2022_1211_MOESM8_ESM.xlsx]

## Sheet: fig4c
gene	region_f	anotation_source	method	AID_PERCENT	APOBEC_PERCENT	OTHER_PERCENT	n_sample	previously_reported	known_enhancers	samples	samples_annot	Target_gene	FDR.1
BCL2	5UTR	GENCODE	hotspot_mutdensity	50	0	50	6	Puente_et_al._2015-Mosquera_Orgueira_et_al._2020	NA	CLL	2	COSMIC	1.01e-06
BCL6	promoter	CLLdataset1_TAD_Expression_H3k27ac_correlation	both	11.9048	5.78231	82.3129	128	Puente_et_al._2015-Mosquera_Orgueira_et_al._2020,_Rheinbay_et_al._2020	NA	CLL	2	COSMIC	1.15e-15
BCL6_1	enhancer	CLLdataset2_ExpressionH3k27ac_correlation	hotspot_mutdensity	26.9231	1.92308	71.1538	36	no_data	enhancer	CLL	2	COSMIC	1.15e-15
BCL6_2	enhancer	CLLdataset2_ExpressionH3k27ac_correlation	hotspot_mutdensity	20	6.66667	73.3333	8	no_data	enhancer	CLL	2	COSMIC	5.87e-16
BCL6_3	enhancer	CLLdataset1_TAD_Expression_H3k27ac_correlation	both	20	0	80	7	no_data	enhancer	CLL	2	COSMIC	1.88e-06
BCL6_4	enhancer	CLLdataset1_TAD_Expression_H3k27ac_correlation	hotspot_mutdensity	27.2727	0	72.7273	8	no_data	enhancer	CLL	2	COSMIC	0.00189
BIRC3	promoter	CLLdataset1_TAD_Expression_H3k27ac_correlation	hotspot_mutdensity	22.2222	4.44444	73.3333	31	Puente_et_al._2015-Mosquera_Orgueira_et_al._2020,_Rheinbay_et_al._2020	NA	CLL	2	CLL_driver	1.15e-15
BMPR1A	3UTR	GENCODE	hotspot_mutdensity	0	0	100	7	no_data	NA	CLL	2	COSMIC	NA
BTG2	promoter	CLLdataset1_TAD_Expression_H3k27ac_correlation	both	26.5152	4.54545	68.9394	84	Puente_2015	NA	CLL	2	CLL_driver	1.15e-15
CCND1	promoter	CLLdataset1_TAD_Expression_H3k27ac_correlation	hotspot_mutdensity	20	2.85714	77.1429	5	no_data	NA	CLL	2	COSMIC	1.15e-15
CIITA	promoter	CLLdataset1_TAD_Expression_H3k27ac_correlation	hotspot_mutdensity	50	6.25	43.75	10	Rheinbay_et_al._2020	NA	CLL	2	COSMIC	3.51e-14
CXCR4	promoter	CLLdataset1_TAD_Expression_H3k27ac_correlation	both	31.5789	5.26316	63.1579	28	Puente_et_al._2015-Mosquera_Orgueira_et_al._2020	NA	CLL	2	COSMIC	1.15e-15
EPHA7	3UTR	GENCODE	hotspot_mutdensity	12.5	12.5	75	8	no_data	NA	CLL	2	COSMIC	0.00378
EPS15	enhancer	CLLdataset1_TAD_Expression_H3k27ac_correlation,_CLLdataset2_ExpressionH3k27ac_correlation	hotspot_mutdensity	14.2857	14.2857	71.4286	6	no_data	enhancer	CLL	2	COSMIC	2e-08
EZR	promoter	CLLdataset1_TAD_Expression_H3k27ac_correlation	hotspot_mutdensity	11.7647	0	88.2353	12	no_data	NA	CLL	2	COSMIC	1.15e-15
IGLL5	5UTR	GENCODE	hotspot_mutdensity	43.3	6.7	50	28	no_data	NA	CLL	2	CLL_driver	0.208
IKZF3	promoter	CLLdataset1_TAD_Expression_H3k27ac_correlation	hotspot_mutdensity	6.25	6.25	87.5	12	no_data	NA	CLL	2	CLL_driver	8.16e-13
IRF4	promoter	CLLdataset1_TAD_Expression_H3k27ac_correlation	hotspot_mutdensity	44.4444	0	55.5556	9	no_data	NA	CLL	2	CLL_driver	4.06e-07
KAT7	3UTR	GENCODE	discovery_algorithms	0	0	100	3	no_data	NA	CLL	2	COSMIC	0.0457
LPP	promoter	CLLdataset1_TAD_Expression_H3k27ac_correlation	hotspot_mutdensity	20	0	80	8	Puente_et_al._2015-Mosquera_Orgueira_et_al._2020,_Rheinbay_et_al._2020	NA	CLL	2	COSMIC	1.58e-13
MALAT1	promoter	CLLdataset1_TAD_Expression_H3k27ac_correlation	hotspot_mutdensity	40	0	60	9	Puente_et_al._2015-Mosquera_Orgueira_et_al._2020;_Rheinbay_et_al._2020	NA	CLL	2	COSMIC	6.33e-14
NOTCH1	3UTR	GENCODE	both	0	0	100	16	Puente_et_al._2015-Mosquera_Orgueira_et_al._2020	NA	CLL	2	CLL_driver	0.0457
PAX5.	promoter	CLLdataset1_TAD_Expression_H3k27ac_correlation	hotspot_mutdensity	18.75	0	81.25	12	Rheinbay_et_al._2020	NA	CLL	2	COSMIC	1.46e-07
PAX5*	enhancer	CLLdataset3_TAD	hotspot_mutdensity	18.1818	0	81.8182	6	Puente_et_al._2015-Mosquera_Orgueira_et_al._2020	enhancer	CLL	2	COSMIC	1.7e-09
POU2AF1	promoter	CLLdataset1_TAD_Expression_H3k27ac_correlation	hotspot_mutdensity	15.3846	7.69231	76.9231	9	no_data	NA	CLL	2	COSMIC	1.15e-15
RHOH	promoter	CLLdataset1_TAD_Expression_H3k27ac_correlation	hotspot_mutdensity	15.7895	5.26316	78.9474	12	Rheinbay_et_al._2020	NA	CLL	2	COSMIC	0.00016
SGK1	promoter	CLLdataset1_TAD_Expression_H3k27ac_correlation	hotspot_mutdensity	50	0	50	4	Rheinbay_et_al._2020	NA	CLL	2	COSMIC	2.04e-11
TCL1A	promoter	CLLdataset1_TAD_Expression_H3k27ac_correlation	hotspot_mutdensity	11.3636	1.13636	87.5	53	Puente_et_al._2015-Mosquera_Orgueira_et_al._2020	NA	CLL	2	COSMIC	1.15e-15
TP53	5UTR	GENCODE	discovery_algorithms	100	0	0	2	no_data	NA	CLL	2	CLL_driver	0.0608

## Sheet: fig4d
gene	region_f	anotation_source	method	AID_PERCENT	APOBEC_PERCENT	OTHER_PERCENT	n_sample	previously_reported	known_enhancers	samples_annot	Target_gene	FDR.1
ADAM10	3UTR	GENCODE	discovery_algorithms	0	0	100	4	no_data	NA	2	other	0.0487
APPL1	promoter	CLLdataset1_TAD_Expression_H3k27ac_correlation	hotspot_mutdensity	0	0	100	5	no_data	NA	2	other	4.48e-09
ARRDC2	enhancer	CLLdataset2_ExpressionH3k27ac_correlation	hotspot_mutdensity	0	0	100	15	no_data	enhancer	2	other	1.15e-15
ATAD1	promoter	CLLdataset1_TAD_Expression_H3k27ac_correlation	hotspot_mutdensity	0	0	100	3	no_data	NA	2	other	6e-07
ATP6V0A1	promoter	CLLdataset1_TAD_Expression_H3k27ac_correlation	discovery_algorithms	0	0	100	3	no_data	NA	2	other	0.0761
BACH2.	5UTR	GENCODE	hotspot_mutdensity	37.5	0	62.5	7	Puente_et_al._2015-Mosquera_Orgueira_et_al._2020	NA	2	other	1.98e-15
BACH2	promoter	CLLdataset1_TAD_Expression_H3k27ac_correlation	both	24.0385	1.92308	74.0385	59	Puente_et_al._2015-Mosquera_Orgueira_et_al._2020	NA	2	other	1.15e-15
BLK	promoter	CLLdataset1_TAD_Expression_H3k27ac_correlation	hotspot_mutdensity	12.5	0	87.5	8	no_data	NA	2	other	0.00481
C1orf116	enhancer	CLLdataset2_ExpressionH3k27ac_correlation	hotspot_mutdensity	0	0	100	6	no_data	enhancer	2	other	1.32e-05
CD83	promoter	CLLdataset1_TAD_Expression_H3k27ac_correlation	hotspot_mutdensity	28.5714	0	71.4286	10	no_data	NA	2	other	1.15e-15
CDT1_	5UTR	GENCODE	hotspot_mutdensity	0	0	100	8	no_data	NA	2	other	NA
CLPX	3UTR	GENCODE	hotspot_mutdensity	0	0	100	10	no_data	NA	2	other	NA
CLUAP1	3UTR	GENCODE	discovery_algorithms	0	28.6	71.4	5	no_data	NA	2	other	0.0457
CLVS2	3UTR	GENCODE	hotspot_mutdensity	0	0	100	7	no_data	NA	2	other	0.0044
CROCC	promoter	CLLdataset1_TAD_Expression_H3k27ac_correlation	both	0	0	100	7	no_data	NA	2	other	2.42e-08
DAND5	3UTR	GENCODE	hotspot_mutdensity	0	0	100	6	no_data	NA	2	other	NA
DGKA	promoter	CLLdataset1_TAD_Expression_H3k27ac_correlation	hotspot_mutdensity	0	0	100	10	no_data	NA	2	other	1.03e-06
DNAJC16	enhancer	CLLdataset1_TAD_Expression_H3k27ac_correlation	both	0	0	100	9	no_data	enhancer	2	other	0.0765
DTX1.	5UTR	GENCODE	hotspot_mutdensity	35.7	7.1	57.2	12	Rheinbay_et_al._2020	NA	2	other	1.15e-15
DTX1	promoter	CLLdataset1_TAD_Expression_H3k27ac_correlation	hotspot_mutdensity	20.6897	3.44828	75.8621	43	Rheinbay_et_al._2020	NA	2	other	1.15e-15
EDEM1	promoter	CLLdataset1_TAD_Expression_H3k27ac_correlation	hotspot_mutdensity	16.6667	0	83.3333	7	no_data	NA	2	other	1.15e-15
ETS1	promoter	CLLdataset1_TAD_Expression_H3k27ac_correlation	hotspot_mutdensity	13.3333	6.66667	80	8	no_data	NA	2	other	0.088
FANK1	promoter	CLLdataset1_TAD_Expression_H3k27ac_correlation	hotspot_mutdensity	0	0	100	11	no_data	NA	2	other	4.11e-07
FBXO10	promoter	CLLdataset1_TAD_Expression_H3k27ac_correlation	hotspot_mutdensity	20	0	80	5	no_data	NA	2	other	1.9e-11
GATA6	3UTR	GENCODE	hotspot_mutdensity	0	0	100	8	no_data	NA	2	other	1.94e-08
GOLGA8M	promoter	CLLdataset1_TAD_Expression_H3k27ac_correlation	discovery_algorithms	0	0	100	3	no_data	NA	2	other	0.0761
GRHPR_1	enhancer	CLLdataset1_TAD_Expression_H3k27ac_correlation,_CLLdataset2_ExpressionH3k27ac_correlation	both	22.2222	11.1111	66.6667	5	no_data	SE	2	other	1.35e-06
GRHPR_2	enhancer	CLLdataset1_TAD_Expression_H3k27ac_correlation	hotspot_mutdensity	0	0	100	12	no_data	enhancer	2	other	6e-12
GRHPR_3	enhancer	CLLdataset2_ExpressionH3k27ac_correlation	hotspot_mutdensity	30	0	70	8	no_data	enhancer	2	other	5.05e-05
H2AC12*	promoter	CLLdataset1_TAD_Expression_H3k27ac_correlation	hotspot_mutdensity	16.6667	0	83.3333	6	no_data	NA	2	other	2.17e-05
IL4R	promoter	CLLdataset1_TAD_Expression_H3k27ac_correlation	hotspot_mutdensity	14.2857	42.8571	42.8571	5	no_data	NA	2	other	9.93e-08
IRAG2	promoter	CLLdataset1_TAD_Expression_H3k27ac_correlation	hotspot_mutdensity	22.2222	0	77.7778	6	no_data	NA	2	other	6.67e-08
IRF8	promoter	CLLdataset1_TAD_Expression_H3k27ac_correlation	hotspot_mutdensity	0	4.7619	95.2381	14	no_data	NA	2	other	1.15e-15
ITGAE	promoter	GENCODE_Proximity	hotspot_mutdensity	42.8571	0	57.1429	6	no_data	NA	2	other	1.15e-15
KLHL6	promoter	CLLdataset1_TAD_Expression_H3k27ac_correlation	hotspot_mutdensity	8.33333	8.33333	83.3333	7	Puente_et_al._2015-Mosquera_Orgueira_et_al._2020	NA	2	other	2.21e-15
LINC01991_1	promoter	GENCODE_Proximity	hotspot_mutdensity	14.2857	14.2857	71.4286	5	no_data	NA	2	other	9.61e-08
LINC01991_2	promoter	CLLdataset1_TAD_Expression_H3k27ac_correlation	hotspot_mutdensity	0	0	100	5	no_data	NA	2	other	5.43e-05
LTB	promoter	CLLdataset1_TAD_Expression_H3k27ac_correlation	both	32.1429	1.78571	66.0714	32	no_data	NA	2	other	1.15e-15
MEI4	3UTR	GENCODE	hotspot_mutdensity	0	0	100	7	no_data	NA	2	other	0.000172
MIR1302-3	promoter	CLLdataset1_TAD_Expression_H3k27ac_correlation	hotspot_mutdensity	0	0	100	10	no_data	NA	2	other	8.48e-08
MIR4477A*	promoter	GENCODE_Proximity	hotspot_mutdensity	0	14.2857	85.7143	7	no_data	NA	2	other	1.74e-05
MIR4487_	promoter	CLLdataset1_TAD_Expression_H3k27ac_correlation	both	0	0	100	7	no_data	NA	2	other	4.97e-14
MRPS18B	promoter	CLLdataset1_TAD_Expression_H3k27ac_correlation	hotspot_mutdensity	0	0	100	6	no_data	NA	2	other	2.17e-05
MYO1E	promoter	CLLdataset1_TAD_Expression_H3k27ac_correlation	hotspot_mutdensity	23.8095	4.7619	71.4286	16	no_data	NA	2	other	1.15e-15
NBPF19*	5UTR	GENCODE	hotspot_mutdensity	0	0	100	8	no_data	NA	2	other	NA
NCOA3	promoter	GENCODE_Proximity	hotspot_mutdensity	0	0	100	7	no_data	NA	2	other	NA
NFKBIZ	3UTR	GENCODE	discovery_algorithms	12.5	0	87.5	8	Rheinbay_et_al._2020	NA	2	other	0.0238
NOL9	promoter	CLLdataset1_TAD_Expression_H3k27ac_correlation	hotspot_mutdensity	30	0	70	6	no_data	NA	2	other	1.7e-14
NTRK2	3UTR	GENCODE	hotspot_mutdensity	0	18.2	81.8	9	no_data	NA	2	other	4.51e-06
NUDT2	enhancer	CLLdataset1_TAD_Expression_H3k27ac_correlation,CLLdataset3_TAD	both	0	14.2857	85.7143	6	no_data	enhancer	2	other	1.15e-15
NWD1	promoter	CLLdataset1_TAD_Expression_H3k27ac_correlation	discovery_algorithms	0	0	100	3	no_data	NA	2	other	0.0761
OR2T7	3UTR	GENCODE	hotspot_mutdensity	11.1	0	88.9	9	no_data	NA	2	other	6.61e-07
PKIG	promoter	CLLdataset1_TAD_Expression_H3k27ac_correlation	hotspot_mutdensity	37.5	0	62.5	5	no_data	NA	2	other	5.44e-07
PLEKHA2	promoter	CLLdataset1_TAD_Expression_H3k27ac_correlation	hotspot_mutdensity	12.5	12.5	75	4	no_data	NA	2	other	1.48e-08
PLEKHG1	promoter	CLLdataset1_TAD_Expression_H3k27ac_correlation	hotspot_mutdensity	14.2857	0	85.7143	6	no_data	NA	2	other	1.15e-15
RFTN1.	enhancer	CLLdataset1_TAD_Expression_H3k27ac_correlation	hotspot_mutdensity	10	0	90	5	no_data	enhancer	2	other	5.66e-14
RFTN1	promoter	CLLdataset1_TAD_Expression_H3k27ac_correlation	hotspot_mutdensity	40	0	60	8	Rheinbay_et_al._2020	NA	2	other	1.43e-12
RICTOR	promoter	CLLdataset1_TAD_Expression_H3k27ac_correlation	hotspot_mutdensity	0	0	100	3	no_data	NA	2	other	6.18e-09
RNF144B	promoter	CLLdataset1_TAD_Expression_H3k27ac_correlation	hotspot_mutdensity	16.6667	4.16667	79.1667	9	no_data	NA	2	other	1.15e-15
RNU1-1	promoter	CLLdataset1_TAD_Expression_H3k27ac_correlation	both	8.33333	0	91.6667	10	no_data	NA	2	other	1.55e-06
RP11-44H4.1	promoter	GENCODE_Proximity	hotspot_mutdensity	33.3333	6.66667	60	12	no_data	NA	2	other	1.15e-15
RPL37	3UTR	GENCODE	discovery_algorithms	0	0	100	6	no_data	NA	2	other	0.0514
SLITRK1	3UTR	GENCODE	hotspot_mutdensity	0	0	100	7	no_data	NA	2	other	0.0169
SLITRK5_1	3UTR	GENCODE	hotspot_mutdensity	0	0	100	12	no_data	NA	2	other	0.224
SLITRK5_2	3UTR	GENCODE	hotspot_mutdensity	0	12.5	87.5	7	no_data	NA	2	other	0.709
ST6GAL1_1	promoter	CLLdataset1_TAD_Expression_H3k27ac_correlation	hotspot_mutdensity	11.5385	0	88.4615	16	Mosquera_Orgueira_et_al._2020,_Rheinbay_et_al._2020	NA	2	other	1.15e-15
ST6GAL1_2	promoter	CLLdataset1_TAD_Expression_H3k27ac_correlation	hotspot_mutdensity	26.087	8.69565	65.2174	14	Mosquera_Orgueira_et_al._2020,_Rheinbay_et_al._2020	NA	2	other	1.15e-15
ST6GAL1_3	promoter	CLLdataset1_TAD_Expression_H3k27ac_correlation	hotspot_mutdensity	13.4615	3.84615	82.6923	26	Mosquera_Orgueira_et_al._2020,_Rheinbay_et_al._2020	NA	2	other	1.15e-15
ST6GAL1_4	promoter	CLLdataset1_TAD_Expression_H3k27ac_correlation	hotspot_mutdensity	44.4444	0	55.5556	7	Mosquera_Orgueira_et_al._2020,_Rheinbay_et_al._2020	NA	2	other	1.14e-09
STAG3L2	promoter	CLLdataset1_TAD_Expression_H3k27ac_correlation	hotspot_mutdensity	0	0	100	7	no_data	NA	2	other	NA
TMEM132B	3UTR	GENCODE	hotspot_mutdensity	10	0	90	10	no_data	NA	2	other	5.05e-05
TSPOAP1	promoter	CLLdataset1_TAD_Expression_H3k27ac_correlation	hotspot_mutdensity	23.5294	2.94118	73.5294	31	Puente_et_al._2015-Mosquera_Orgueira_et_al._2020	NA	2	other	1.15e-15
UNC5D	3UTR	GENCODE	hotspot_mutdensity	0	0	100	7	no_data	NA	2	other	9.81e-07
USP42*	enhancer	CLLdataset3_TAD	discovery_algorithms	0	0	100	5	no_data	enhancer	2	other	0.088
WDR97	3UTR	GENCODE	discovery_algorithms	0	0	100	4	Mosquera_Orgueira_et_al._2020	NA	2	other	0.0514
WHAMMP3	promoter	CLLdataset1_TAD_Expression_H3k27ac_correlation	discovery_algorithms	0	0	100	4	no_data	NA	2	other	0.0695
ZCCHC7	enhancer	CLLdataset2_ExpressionH3k27ac_correlation	hotspot_mutdensity	10	10	80	13	no_data	enhancer	2	other	1.15e-15
ZFP36L1	promoter	CLLdataset1_TAD_Expression_H3k27ac_correlation	hotspot_mutdensity	21.0526	5.26316	73.6842	26	Puente_et_al._2015-Mosquera_Orgueira_et_al._2020	NA	2	other	1.15e-15

## Sheet: Fig4e
p_value	term_size	query_size	intersection_size	precision	recall	term_id	source	term_name	effective_domain_size	source_order	group
0.000492521	1457	87	24	0.275862	0.0164722	GO:0006915	GO:BP	apoptotic process	16592	2868	cell death
0.000857828	301	87	11	0.126437	0.0365448	GO:1903131	GO:BP	mononuclear cell differentiation	16592	26209	immune system process
0.000993686	2118	87	29	0.333333	0.0136922	GO:0006955	GO:BP	immune response	16592	2901	immune system process
0.00152288	2831	87	34	0.390805	0.0120099	GO:0002376	GO:BP	immune system process	16592	1038	immune system process
0.00342806	1168	87	20	0.229885	0.0171233	GO:0042981	GO:BP	regulation of apoptotic process	16592	12103	cell death
0.00350774	1624	87	24	0.275862	0.0147783	GO:0012501	GO:BP	programmed cell death	16592	5130	cell death
0.00459586	19	87	4	0.045977	0.210526	GO:0046677	GO:BP	response to antibiotic	16592	14331	other
0.00588864	1210	87	20	0.229885	0.0165289	GO:0043067	GO:BP	regulation of programmed cell death	16592	12164	cell death
0.00981584	1141	87	19	0.218391	0.0166521	GO:0051240	GO:BP	positive regulation of multicellular organismal process	16592	15744	other
0.0111113	133	87	7	0.0804598	0.0526316	GO:0045619	GO:BP	regulation of lymphocyte differentiation	16592	13393	lymphocyte activation
0.0111293	392	87	11	0.126437	0.0280612	GO:0002521	GO:BP	leukocyte differentiation	16592	1175	immune system process
0.013171	1752	87	24	0.275862	0.0136986	GO:0008219	GO:BP	cell death	16592	3573	cell death
0.01518	259	87	9	0.103448	0.034749	GO:0030098	GO:BP	lymphocyte differentiation	16592	7724	lymphocyte activation
0.0163122	668	87	14	0.16092	0.0209581	GO:0030097	GO:BP	hemopoiesis	16592	7723	immune system process
0.0168635	5550	87	49	0.563218	0.00882883	GO:0048518	GO:BP	positive regulation of biological process	16592	14885	other
0.0206177	682	87	14	0.16092	0.0205279	GO:0048534	GO:BP	hematopoietic or lymphoid organ development	16592	14899	immune system process
0.0221716	1322	87	20	0.229885	0.0151286	GO:0010941	GO:BP	regulation of cell death	16592	5075	cell death
0.0235294	2754	87	31	0.356322	0.0112564	GO:0007166	GO:BP	cell surface receptor signaling pathway	16592	3079	other
0.0401882	724	87	14	0.16092	0.019337	GO:0002520	GO:BP	immune system development	16592	1174	immune system process
0.0043314	35	33	5	0.151515	0.142857	HP:0012539	HP	Non-Hodgkin lymphoma	4511	8967	Hematological neoplasm
0.00661151	102	33	7	0.212121	0.0686275	HP:0002665	HP	Lymphoma	4511	1941	Hematological neoplasm
