# Supplementary material for: Whole-genome sequencing of chronic lymphocytic leukemia identifies subgroups with distinct biological and clinical features
Source: Nat Genet. 2022 Nov 4;54(11):1675–89. doi: 10.1038/s41588-022-01211-y (PMC9649442; doi:10.1038/s41588-022-01211-y)
Supplement: Source Data Fig. 5 — Individual datapoints. [file 41588_2022_1211_MOESM9_ESM.xlsx]

## Sheet: fig5b
TPM	GENE	mut_status
236.441	BCL2	WT
100.26	BCL2	WT
212.836	BCL2	WT
130.086	BCL2	WT
155.697	BCL2	WT
188.773	BCL2	WT
211.317	BCL2	WT
87.893	BCL2	WT
74.163	BCL2	WT
149.621	BCL2	WT
74.136	BCL2	WT
143.245	BCL2	WT
206.586	BCL2	WT
177.757	BCL2	WT
123.331	BCL2	WT
23.166	BCL2	WT
177.787	BCL2	WT
206.849	BCL2	WT
136.348	BCL2	WT
198.516	BCL2	WT
195.658	BCL2	WT
273.861	BCL2	WT
203.377	BCL2	mut
275.876	BCL2	WT
247.561	BCL2	WT
183.36	BCL2	WT
192.344	BCL2	WT
319.313	BCL2	WT
229.734	BCL2	WT
118.339	BCL2	WT
171.979	BCL2	WT
242.013	BCL2	WT
190.049	BCL2	WT
275.893	BCL2	WT
128.687	BCL2	WT
119.611	BCL2	WT
252.084	BCL2	WT
167.409	BCL2	WT
200.765	BCL2	WT
129.773	BCL2	WT
124.622	BCL2	WT
219.176	BCL2	WT
168.138	BCL2	WT
280.905	BCL2	WT
113.99	BCL2	WT
348.561	BCL2	WT
203.743	BCL2	WT
173.196	BCL2	WT
162.622	BCL2	WT
238.053	BCL2	mut
203.709	BCL2	WT
381.965	BCL2	WT
169.792	BCL2	WT
248.496	BCL2	WT
76.315	BCL2	WT
213.574	BCL2	WT
191.906	BCL2	WT
75.615	BCL2	WT
116.457	BCL2	WT
242.366	BCL2	WT
61.725	BCL2	WT
210.571	BCL2	WT
126.153	BCL2	WT
402.449	BCL2	mut
190.802	BCL2	WT
51.879	BCL2	WT
195.951	BCL2	WT
603.118	BCL2	WT
176.506	BCL2	WT
185.75	BCL2	WT
213.542	BCL2	mut
105.021	BCL2	WT
117.212	BCL2	WT
117.456	BCL2	WT

## Sheet: fig5c
TPM	GENE	mut_status	category
59.983	BCL6	WT	med
72.151	BCL6	WT	med
39.983	BCL6	WT	low
74.671	BCL6	WT	med
79.865	BCL6	WT	med
72.861	BCL6	WT	med
89.228	BCL6	WT	med
35.373	BCL6	WT	low
9.936	BCL6	WT	low
77.224	BCL6	WT	med
11.138	BCL6	WT	low
41.031	BCL6	WT	low
46.733	BCL6	WT	low
187.5	BCL6	WT	high
46.735	BCL6	WT	low
10.591	BCL6	WT	low
88.696	BCL6	WT	med
108.221	BCL6	WT	high
49.589	BCL6	WT	low
45.878	BCL6	mut	low
102.547	BCL6	WT	high
42.807	BCL6	WT	low
55.919	BCL6	WT	med
32.013	BCL6	WT	low
84.375	BCL6	WT	med
30.602	BCL6	WT	low
30.03	BCL6	mut	low
27.596	BCL6	WT	low
51.569	BCL6	WT	low
42.946	BCL6	WT	low
40.643	BCL6	WT	low
40.996	BCL6	WT	low
62.262	BCL6	WT	med
127.549	BCL6	mut	high
65.097	BCL6	WT	med
76.678	BCL6	WT	med
74.915	BCL6	WT	med
89.916	BCL6	WT	med
48.616	BCL6	WT	low
65.339	BCL6	WT	med
36.965	BCL6	mut	low
11.459	BCL6	WT	low
39.915	BCL6	WT	low
22.852	BCL6	WT	low
47.77	BCL6	WT	low
49.727	BCL6	WT	low
27.259	BCL6	WT	low
114.124	BCL6	mut	high
50.284	BCL6	WT	low
55.549	BCL6	WT	med
113.145	BCL6	WT	high
43.65	BCL6	WT	low
64.493	BCL6	WT	med
79.017	BCL6	WT	med
56.838	BCL6	mut	med
20.568	BCL6	WT	low
25.701	BCL6	WT	low
89.48	BCL6	WT	med
104.934	BCL6	WT	high
31.503	BCL6	WT	low
17.852	BCL6	WT	low
110.382	BCL6	mut	high
82.31	BCL6	WT	med
75.26	BCL6	WT	med
10.443	BCL6	WT	low
12.329	BCL6	WT	low
65.064	BCL6	WT	med
69.099	BCL6	WT	med
141.125	BCL6	mut	high
45.76	BCL6	WT	low
190.273	BCL6	WT	high
75.679	BCL6	WT	med
125.043	BCL6	WT	high
44.719	BCL6	WT	low
