# Supplementary material for: Whole-genome sequencing of chronic lymphocytic leukemia identifies subgroups with distinct biological and clinical features
Source: Nat Genet. 2022 Nov 4;54(11):1675–89. doi: 10.1038/s41588-022-01211-y (PMC9649442; doi:10.1038/s41588-022-01211-y)
Supplement: Source Data Fig. 7 — Individual datapoints. [file 41588_2022_1211_MOESM11_ESM.xlsx]

## Sheet: fig7a
GENE	CONSEQUENCE	n	Alteration.type	Biallelic	Group	x
ARID1A	CN Loss+mut	1	mut.CN Loss	Biallelic	other	12
ARID1A	CN Loss	3	mut.CN Loss	Biallelic	other	12
ARID1A	start/stop codon	2	mut.CN Loss	Biallelic	other	12
ARID1A	missense	2	mut.CN Loss	Biallelic	other	12
ARID1A	indel	4	mut.CN Loss	Biallelic	other	12
ASXL1	indel	6	mut	not.biallelic	coding	8
ASXL1	start/stop codon	2	mut	not.biallelic	coding	8
ATM	CN Loss	48	mut.CN Loss	Biallelic	other	107
ATM	cnLOH	2	mut.CN Loss	Biallelic	other	107
ATM	cnLOH+mut	7	mut.CN Loss	Biallelic	other	107
ATM	splice site	3	mut.CN Loss	Biallelic	other	107
ATM	indel	7	mut.CN Loss	Biallelic	other	107
ATM	start/stop codon	1	mut.CN Loss	Biallelic	other	107
ATM	missense	10	mut.CN Loss	Biallelic	other	107
ATM	CN Loss+mut	29	mut.CN Loss	Biallelic	other	107
BCOR	missense	3	mut	not.biallelic	coding	12
BCOR	splice site	1	mut	not.biallelic	coding	12
BCOR	start/stop codon	2	mut	not.biallelic	coding	12
BCOR	indel	6	mut	not.biallelic	coding	12
BIRC3	CN Loss	48	mut.CN Loss	Biallelic	other	117
BIRC3	cnLOH	7	mut.CN Loss	Biallelic	other	117
BIRC3	CN Loss+mut	10	mut.CN Loss	Biallelic	other	117
BIRC3	indel	16	mut.CN Loss	Biallelic	other	117
BIRC3	start/stop codon	4	mut.CN Loss	Biallelic	other	117
BIRC3	non-coding	30	mut.CN Loss	Biallelic	other	117
BIRC3	splice site	2	mut.CN Loss	Biallelic	other	117
BIRC6	start/stop codon	4	mut	not.biallelic	coding	10
BIRC6	indel	2	mut	not.biallelic	coding	10
BIRC6	missense	3	mut	not.biallelic	coding	10
BIRC6	splice site	1	mut	not.biallelic	coding	10
BRAF	missense	16	mut	not.biallelic	coding	16
BRCC3	missense	1	mut	not.biallelic	coding	6
BRCC3	start/stop codon	1	mut	not.biallelic	coding	6
BRCC3	splice site	4	mut	not.biallelic	coding	6
BRD7	CN Loss	3	mut.CN Loss	not.biallelic	other	11
BRD7	indel	8	mut.CN Loss	not.biallelic	other	11
BTG2	cnLOH	4	mut.CN Loss	not.biallelic	other	11
BTG2	CN Loss	1	mut.CN Loss	not.biallelic	other	11
BTG2	missense	6	mut.CN Loss	not.biallelic	other	11
CCDC30	missense	1	mut	not.biallelic	coding	13
CCDC30	indel	12	mut	not.biallelic	coding	13
CCND2	missense	7	mut	not.biallelic	coding	10
CCND2	start/stop codon	2	mut	not.biallelic	coding	10
CCND2	indel	1	mut	not.biallelic	coding	10
CHD2	indel	12	mut.CN Loss	not.biallelic	other	24
CHD2	missense	6	mut.CN Loss	not.biallelic	other	24
CHD2	CN Loss	3	mut.CN Loss	not.biallelic	other	24
CHD2	splice site	3	mut.CN Loss	not.biallelic	other	24
CREBBP	indel	3	mut	not.biallelic	coding	11
CREBBP	start/stop codon	3	mut	not.biallelic	coding	11
CREBBP	missense	5	mut	not.biallelic	coding	11
CYP11B1	missense	4	mut.CN Gain	Biallelic	other	6
CYP11B1	indel	1	mut.CN Gain	Biallelic	other	6
CYP11B1	start/stop codon	1	mut.CN Gain	Biallelic	other	6
DBR1	indel	10	mut	not.biallelic	coding	10
DDX3X	start/stop codon	2	mut	not.biallelic	coding	24
DDX3X	missense	7	mut	not.biallelic	coding	24
DDX3X	indel	11	mut	not.biallelic	coding	24
DDX3X	splice site	4	mut	not.biallelic	coding	24
DLC1	indel	1	mut.CN Loss	not.biallelic	other	29
DLC1	splice site	1	mut.CN Loss	not.biallelic	other	29
DLC1	missense	3	mut.CN Loss	not.biallelic	other	29
DLC1	CN Loss	24	mut.CN Loss	not.biallelic	other	29
EGR2	missense	22	mut.CN Loss	not.biallelic	other	24
EGR2	CN Loss	2	mut.CN Loss	not.biallelic	other	24
EWSR1	missense	2	mut	not.biallelic	coding	5
EWSR1	splice site	2	mut	not.biallelic	coding	5
EWSR1	start/stop codon	1	mut	not.biallelic	coding	5
FAM50A	missense	9	mut	not.biallelic	coding	10
FAM50A	start/stop codon	1	mut	not.biallelic	coding	10
FBXW7	CN Loss+mut	2	mut.CN Loss	Biallelic	other	16
FBXW7	CN Loss	2	mut.CN Loss	Biallelic	other	16
FBXW7	indel	3	mut.CN Loss	Biallelic	other	16
FBXW7	missense	9	mut.CN Loss	Biallelic	other	16
FIP1L1	indel	10	mut	not.biallelic	coding	10
FUBP1	splice site	2	mut.CN Loss	not.biallelic	other	16
FUBP1	CN Loss	1	mut.CN Loss	not.biallelic	other	16
FUBP1	missense	1	mut.CN Loss	not.biallelic	other	16
FUBP1	indel	9	mut.CN Loss	not.biallelic	other	16
FUBP1	start/stop codon	3	mut.CN Loss	not.biallelic	other	16
HSPA8	start/stop codon	1	mut	not.biallelic	coding	8
HSPA8	indel	1	mut	not.biallelic	coding	8
HSPA8	splice site	1	mut	not.biallelic	coding	8
HSPA8	missense	5	mut	not.biallelic	coding	8
IGLL5	splice site	1	mut	not.biallelic	other	80
IGLL5	indel	2	mut	not.biallelic	other	80
IGLL5	non-coding	20	mut	not.biallelic	other	80
IGLL5	start/stop codon	2	mut	not.biallelic	other	80
IGLL5	missense	55	mut	not.biallelic	other	80
IKZF3	CN Gain	7	mut.CN Gain	not.biallelic	other	26
IKZF3	non-coding	11	mut.CN Gain	not.biallelic	other	26
IKZF3	missense	8	mut.CN Gain	not.biallelic	other	26
IRF2BP2	indel	6	mut.CN Loss	Biallelic	other	30
IRF2BP2	cnLOH	2	mut.CN Loss	Biallelic	other	30
IRF2BP2	missense	6	mut.CN Loss	Biallelic	other	30
IRF2BP2	cnLOH+mut	3	mut.CN Loss	Biallelic	other	30
IRF2BP2	CN Loss	7	mut.CN Loss	Biallelic	other	30
IRF2BP2	start/stop codon	5	mut.CN Loss	Biallelic	other	30
IRF2BP2	CN Loss+mut	1	mut.CN Loss	Biallelic	other	30
IRF4	missense	11	mut.CN Gain	not.biallelic	other	14
IRF4	CN Gain	3	mut.CN Gain	not.biallelic	other	14
KRAS	missense	12	mut	not.biallelic	coding	12
LUC7L2	indel	8	mut.CN Loss	not.biallelic	other	15
LUC7L2	splice site	1	mut.CN Loss	not.biallelic	other	15
LUC7L2	cnLOH	1	mut.CN Loss	not.biallelic	other	15
LUC7L2	missense	1	mut.CN Loss	not.biallelic	other	15
LUC7L2	CN Loss	4	mut.CN Loss	not.biallelic	other	15
MED12	missense	15	mut	not.biallelic	coding	18
MED12	indel	2	mut	not.biallelic	coding	18
MED12	splice site	1	mut	not.biallelic	coding	18
MGA	CN Loss	12	mut.CN Loss	Biallelic	other	37
MGA	missense	5	mut.CN Loss	Biallelic	other	37
MGA	CN Loss+mut	2	mut.CN Loss	Biallelic	other	37
MGA	indel	9	mut.CN Loss	Biallelic	other	37
MGA	start/stop codon	9	mut.CN Loss	Biallelic	other	37
MYD88	missense	20	mut	not.biallelic	coding	20
NCBP1	missense	1	mut	not.biallelic	coding	5
NCBP1	indel	3	mut	not.biallelic	coding	5
NCBP1	splice site	1	mut	not.biallelic	coding	5
NCBP2	missense	5	mut	not.biallelic	coding	5
NFKBIE	start/stop codon	1	mut.CN Loss	Biallelic	other	24
NFKBIE	CN Loss+mut	1	mut.CN Loss	Biallelic	other	24
NFKBIE	splice site	3	mut.CN Loss	Biallelic	other	24
NFKBIE	indel	16	mut.CN Loss	Biallelic	other	24
NFKBIE	CN Loss	2	mut.CN Loss	Biallelic	other	24
NFKBIE	missense	1	mut.CN Loss	Biallelic	other	24
NOTCH1	start/stop codon	5	mut	not.biallelic	other	70
NOTCH1	non-coding	12	mut	not.biallelic	other	70
NOTCH1	missense	2	mut	not.biallelic	other	70
NOTCH1	indel	51	mut	not.biallelic	other	70
NXF1	cnLOH	3	mut.CN Loss	not.biallelic	other	20
NXF1	missense	4	mut.CN Loss	not.biallelic	other	20
NXF1	splice site	2	mut.CN Loss	not.biallelic	other	20
NXF1	start/stop codon	2	mut.CN Loss	not.biallelic	other	20
NXF1	CN Loss	5	mut.CN Loss	not.biallelic	other	20
NXF1	indel	4	mut.CN Loss	not.biallelic	other	20
PCM1	missense	5	mut.CN Loss	not.biallelic	other	29
PCM1	CN Loss	24	mut.CN Loss	not.biallelic	other	29
POT1	indel	2	mut.CN Loss	not.biallelic	other	39
POT1	start/stop codon	2	mut.CN Loss	not.biallelic	other	39
POT1	cnLOH	1	mut.CN Loss	not.biallelic	other	39
POT1	missense	26	mut.CN Loss	not.biallelic	other	39
POT1	splice site	3	mut.CN Loss	not.biallelic	other	39
POT1	CN Loss	5	mut.CN Loss	not.biallelic	other	39
PTPN11	missense	9	mut	not.biallelic	coding	9
RFX7	CN Loss	2	mut.CN Loss	not.biallelic	other	9
RFX7	indel	1	mut.CN Loss	not.biallelic	other	9
RFX7	start/stop codon	6	mut.CN Loss	not.biallelic	other	9
RPS15	missense	27	mut	not.biallelic	coding	28
RPS15	indel	1	mut	not.biallelic	coding	28
RPSA	missense	7	mut	not.biallelic	coding	7
SAMHD1	cnLOH	1	mut.CN Loss	Biallelic	other	16
SAMHD1	start/stop codon	1	mut.CN Loss	Biallelic	other	16
SAMHD1	CN Loss	3	mut.CN Loss	Biallelic	other	16
SAMHD1	CN Loss+mut	1	mut.CN Loss	Biallelic	other	16
SAMHD1	splice site	2	mut.CN Loss	Biallelic	other	16
SAMHD1	missense	6	mut.CN Loss	Biallelic	other	16
SAMHD1	cnLOH+mut	2	mut.CN Loss	Biallelic	other	16
SETD2	CN Loss	17	mut.CN Loss	not.biallelic	other	25
SETD2	cnLOH	1	mut.CN Loss	not.biallelic	other	25
SETD2	start/stop codon	2	mut.CN Loss	not.biallelic	other	25
SETD2	missense	4	mut.CN Loss	not.biallelic	other	25
SETD2	indel	1	mut.CN Loss	not.biallelic	other	25
SF3B1	indel	1	mut	not.biallelic	coding	87
SF3B1	missense	86	mut	not.biallelic	coding	87
SMCHD1	missense	1	mut.CN Loss	Biallelic	other	24
SMCHD1	splice site	1	mut.CN Loss	Biallelic	other	24
SMCHD1	indel	1	mut.CN Loss	Biallelic	other	24
SMCHD1	CN Loss	19	mut.CN Loss	Biallelic	other	24
SMCHD1	CN Loss+mut	2	mut.CN Loss	Biallelic	other	24
SNX18	start/stop codon	2	mut	not.biallelic	coding	9
SNX18	indel	2	mut	not.biallelic	coding	9
SNX18	missense	5	mut	not.biallelic	coding	9
SPEN	start/stop codon	4	mut	not.biallelic	coding	8
SPEN	indel	4	mut	not.biallelic	coding	8
TP53	cnLOH+mut	4	mut.CN Loss	Biallelic	other	65
TP53	CN Loss	4	mut.CN Loss	Biallelic	other	65
TP53	CN Loss+mut	40	mut.CN Loss	Biallelic	other	65
TP53	splice site	1	mut.CN Loss	Biallelic	other	65
TP53	missense	16	mut.CN Loss	Biallelic	other	65
TRAF3	start/stop codon	2	mut.CN Loss	Biallelic	other	14
TRAF3	CN Loss	8	mut.CN Loss	Biallelic	other	14
TRAF3	cnLOH+mut	1	mut.CN Loss	Biallelic	other	14
TRAF3	CN Loss+mut	3	mut.CN Loss	Biallelic	other	14
XPO1	CN Gain+mut	1	mut.CN Gain	Biallelic	other	48
XPO1	CN Gain	25	mut.CN Gain	Biallelic	other	48
XPO1	missense	22	mut.CN Gain	Biallelic	other	48
ZC3H18	indel	1	mut.CN Loss	not.biallelic	other	14
ZC3H18	CN Loss	6	mut.CN Loss	not.biallelic	other	14
ZC3H18	start/stop codon	1	mut.CN Loss	not.biallelic	other	14
ZC3H18	missense	3	mut.CN Loss	not.biallelic	other	14
ZC3H18	splice site	1	mut.CN Loss	not.biallelic	other	14
ZC3H18	cnLOH	2	mut.CN Loss	not.biallelic	other	14
ZFPM1	CN Loss	5	mut.CN Loss	not.biallelic	other	13
ZFPM1	indel	6	mut.CN Loss	not.biallelic	other	13
ZFPM1	cnLOH	2	mut.CN Loss	not.biallelic	other	13
ZMYM3	indel	5	mut	not.biallelic	coding	13
ZMYM3	missense	7	mut	not.biallelic	coding	13
ZMYM3	start/stop codon	1	mut	not.biallelic	coding	13
ZNF292	CN Loss	15	mut.CN Loss	not.biallelic	other	27
ZNF292	missense	2	mut.CN Loss	not.biallelic	other	27
ZNF292	start/stop codon	2	mut.CN Loss	not.biallelic	other	27
ZNF292	indel	8	mut.CN Loss	not.biallelic	other	27

## Sheet: fig7b
measure	value
functional_mutation	28
functional_mutation	30
functional_mutation	29
functional_mutation	26
functional_mutation	18
functional_mutation	21
functional_mutation	18
functional_mutation	44
functional_mutation	29
functional_mutation	30
functional_mutation	22
functional_mutation	37
functional_mutation	28
functional_mutation	38
functional_mutation	19
functional_mutation	17
functional_mutation	2
functional_mutation	18
functional_mutation	25
functional_mutation	27
functional_mutation	29
functional_mutation	24
functional_mutation	24
functional_mutation	12
functional_mutation	19
functional_mutation	21
functional_mutation	27
functional_mutation	42
functional_mutation	24
functional_mutation	24
functional_mutation	22
functional_mutation	30
functional_mutation	25
functional_mutation	32
functional_mutation	46
functional_mutation	26
functional_mutation	13
functional_mutation	17
functional_mutation	26
functional_mutation	22
functional_mutation	26
functional_mutation	30
functional_mutation	8
functional_mutation	30
functional_mutation	19
functional_mutation	16
functional_mutation	17
functional_mutation	46
functional_mutation	32
functional_mutation	9
functional_mutation	27
functional_mutation	22
functional_mutation	27
functional_mutation	35
functional_mutation	33
functional_mutation	30
functional_mutation	36
functional_mutation	43
functional_mutation	20
functional_mutation	17
functional_mutation	17
functional_mutation	42
functional_mutation	21
functional_mutation	23
functional_mutation	25
functional_mutation	24
functional_mutation	25
functional_mutation	15
functional_mutation	23
functional_mutation	24
functional_mutation	19
functional_mutation	38
functional_mutation	22
functional_mutation	21
functional_mutation	27
functional_mutation	15
functional_mutation	21
functional_mutation	14
functional_mutation	23
functional_mutation	30
functional_mutation	39
functional_mutation	18
functional_mutation	25
functional_mutation	17
functional_mutation	24
functional_mutation	29
functional_mutation	48
functional_mutation	21
functional_mutation	14
functional_mutation	25
functional_mutation	22
functional_mutation	26
functional_mutation	36
functional_mutation	38
functional_mutation	34
functional_mutation	24
functional_mutation	18
functional_mutation	37
functional_mutation	9
functional_mutation	27
functional_mutation	31
functional_mutation	36
functional_mutation	19
functional_mutation	20
functional_mutation	14
functional_mutation	27
functional_mutation	26
functional_mutation	20
functional_mutation	17
functional_mutation	15
functional_mutation	14
functional_mutation	21
functional_mutation	20
functional_mutation	14
functional_mutation	9
functional_mutation	17
functional_mutation	19
functional_mutation	38
functional_mutation	28
functional_mutation	38
functional_mutation	26
functional_mutation	21
functional_mutation	28
functional_mutation	15
functional_mutation	18
functional_mutation	21
functional_mutation	15
functional_mutation	42
functional_mutation	32
functional_mutation	21
functional_mutation	28
functional_mutation	18
functional_mutation	28
functional_mutation	45
functional_mutation	34
functional_mutation	32
functional_mutation	21
functional_mutation	24
functional_mutation	32
functional_mutation	20
functional_mutation	31
functional_mutation	28
functional_mutation	33
functional_mutation	22
functional_mutation	18
functional_mutation	25
functional_mutation	27
functional_mutation	25
functional_mutation	25
functional_mutation	32
functional_mutation	56
functional_mutation	20
functional_mutation	26
functional_mutation	25
functional_mutation	23
functional_mutation	24
functional_mutation	21
functional_mutation	23
functional_mutation	20
functional_mutation	24
functional_mutation	15
functional_mutation	21
functional_mutation	26
functional_mutation	19
functional_mutation	11
functional_mutation	31
functional_mutation	39
functional_mutation	30
functional_mutation	30
functional_mutation	27
functional_mutation	42
functional_mutation	31
functional_mutation	32
functional_mutation	32
functional_mutation	22
functional_mutation	19
functional_mutation	17
functional_mutation	21
functional_mutation	25
functional_mutation	35
functional_mutation	19
functional_mutation	10
functional_mutation	29
functional_mutation	54
functional_mutation	23
functional_mutation	14
functional_mutation	18
functional_mutation	22
functional_mutation	26
functional_mutation	19
functional_mutation	19
functional_mutation	26
functional_mutation	30
functional_mutation	17
functional_mutation	22
functional_mutation	20
functional_mutation	14
functional_mutation	46
functional_mutation	24
functional_mutation	17
functional_mutation	33
functional_mutation	23
functional_mutation	23
functional_mutation	20
functional_mutation	22
functional_mutation	26
functional_mutation	16
functional_mutation	37
functional_mutation	31
functional_mutation	20
functional_mutation	26
functional_mutation	28
functional_mutation	17
functional_mutation	45
functional_mutation	20
functional_mutation	23
functional_mutation	20
functional_mutation	23
functional_mutation	34
functional_mutation	22
functional_mutation	34
functional_mutation	29
functional_mutation	20
functional_mutation	19
functional_mutation	33
functional_mutation	23
functional_mutation	95
functional_mutation	14
functional_mutation	12
functional_mutation	27
functional_mutation	12
functional_mutation	16
functional_mutation	25
functional_mutation	42
functional_mutation	40
functional_mutation	13
functional_mutation	29
functional_mutation	26
functional_mutation	26
functional_mutation	34
functional_mutation	27
functional_mutation	58
functional_mutation	6
functional_mutation	45
functional_mutation	35
functional_mutation	27
functional_mutation	18
functional_mutation	20
functional_mutation	34
functional_mutation	17
functional_mutation	44
functional_mutation	41
functional_mutation	30
functional_mutation	30
functional_mutation	23
functional_mutation	26
functional_mutation	21
functional_mutation	19
functional_mutation	38
functional_mutation	23
functional_mutation	40
functional_mutation	22
functional_mutation	20
functional_mutation	23
functional_mutation	20
functional_mutation	37
functional_mutation	22
functional_mutation	28
functional_mutation	29
functional_mutation	22
functional_mutation	10
functional_mutation	28
functional_mutation	25
functional_mutation	15
functional_mutation	19
functional_mutation	23
functional_mutation	15
functional_mutation	9
functional_mutation	40
functional_mutation	32
functional_mutation	32
functional_mutation	17
functional_mutation	21
functional_mutation	29
functional_mutation	42
functional_mutation	16
functional_mutation	23
functional_mutation	51
functional_mutation	36
functional_mutation	36
functional_mutation	39
functional_mutation	19
functional_mutation	19
functional_mutation	8
functional_mutation	38
functional_mutation	15
functional_mutation	13
functional_mutation	22
functional_mutation	25
functional_mutation	45
functional_mutation	33
functional_mutation	26
functional_mutation	39
functional_mutation	18
functional_mutation	14
functional_mutation	25
functional_mutation	15
functional_mutation	44
functional_mutation	16
functional_mutation	19
functional_mutation	22
functional_mutation	41
functional_mutation	27
functional_mutation	12
functional_mutation	22
functional_mutation	33
functional_mutation	33
functional_mutation	15
functional_mutation	20
functional_mutation	27
functional_mutation	17
functional_mutation	26
functional_mutation	20
functional_mutation	39
functional_mutation	20
functional_mutation	18
functional_mutation	26
functional_mutation	11
functional_mutation	18
functional_mutation	13
functional_mutation	30
functional_mutation	25
functional_mutation	24
functional_mutation	20
functional_mutation	23
functional_mutation	28
functional_mutation	21
functional_mutation	29
functional_mutation	29
functional_mutation	22
functional_mutation	15
functional_mutation	20
functional_mutation	21
functional_mutation	29
functional_mutation	26
functional_mutation	19
functional_mutation	29
functional_mutation	19
functional_mutation	26
functional_mutation	36
functional_mutation	19
functional_mutation	33
functional_mutation	36
functional_mutation	12
functional_mutation	29
functional_mutation	24
functional_mutation	31
functional_mutation	18
functional_mutation	2
functional_mutation	18
functional_mutation	13
functional_mutation	26
functional_mutation	21
functional_mutation	43
functional_mutation	28
functional_mutation	29
functional_mutation	18
functional_mutation	24
functional_mutation	15
functional_mutation	16
functional_mutation	34
functional_mutation	28
functional_mutation	14
functional_mutation	27
functional_mutation	25
functional_mutation	34
functional_mutation	24
functional_mutation	28
functional_mutation	25
functional_mutation	27
functional_mutation	20
functional_mutation	24
functional_mutation	37
functional_mutation	24
functional_mutation	25
functional_mutation	25
functional_mutation	18
functional_mutation	16
functional_mutation	17
functional_mutation	20
functional_mutation	16
functional_mutation	34
functional_mutation	12
functional_mutation	11
functional_mutation	36
functional_mutation	9
functional_mutation	27
functional_mutation	13
functional_mutation	11
functional_mutation	41
functional_mutation	17
functional_mutation	22
functional_mutation	35
functional_mutation	47
functional_mutation	16
functional_mutation	34
functional_mutation	27
functional_mutation	18
functional_mutation	23
functional_mutation	37
functional_mutation	10
functional_mutation	33
functional_mutation	14
functional_mutation	23
functional_mutation	15
functional_mutation	27
functional_mutation	27
functional_mutation	38
functional_mutation	20
functional_mutation	25
functional_mutation	16
functional_mutation	21
functional_mutation	28
functional_mutation	25
functional_mutation	16
functional_mutation	20
functional_mutation	21
functional_mutation	27
functional_mutation	18
functional_mutation	24
functional_mutation	21
functional_mutation	27
functional_mutation	26
functional_mutation	25
functional_mutation	37
functional_mutation	22
functional_mutation	23
functional_mutation	16
functional_mutation	18
functional_mutation	22
functional_mutation	29
functional_mutation	21
functional_mutation	22
functional_mutation	19
functional_mutation	18
functional_mutation	25
functional_mutation	34
functional_mutation	21
functional_mutation	21
functional_mutation	32
functional_mutation	6
functional_mutation	18
functional_mutation	23
functional_mutation	15
functional_mutation	9
functional_mutation	7
functional_mutation	11
functional_mutation	18
functional_mutation	23
functional_mutation	22
functional_mutation	22
functional_mutation	12
functional_mutation	31
functional_mutation	25
functional_mutation	32
functional_mutation	24
functional_mutation	30
functional_mutation	17
functional_mutation	25
functional_mutation	46
functional_mutation	22
functional_mutation	21
functional_mutation	15
functional_mutation	12
functional_mutation	10
functional_mutation	18
functional_mutation	29
functional_mutation	33
functional_mutation	35
functional_mutation	51
functional_mutation	54
functional_mutation	38
functional_mutation	37
functional_mutation	18
functional_mutation	28
driver_coding_SNV_indel	5
driver_coding_SNV_indel	0
driver_coding_SNV_indel	2
driver_coding_SNV_indel	5
driver_coding_SNV_indel	5
driver_coding_SNV_indel	4
driver_coding_SNV_indel	3
driver_coding_SNV_indel	6
driver_coding_SNV_indel	1
driver_coding_SNV_indel	5
driver_coding_SNV_indel	2
driver_coding_SNV_indel	4
driver_coding_SNV_indel	5
driver_coding_SNV_indel	7
driver_coding_SNV_indel	4
driver_coding_SNV_indel	2
driver_coding_SNV_indel	1
driver_coding_SNV_indel	2
driver_coding_SNV_indel	4
driver_coding_SNV_indel	2
driver_coding_SNV_indel	2
driver_coding_SNV_indel	3
driver_coding_SNV_indel	3
driver_coding_SNV_indel	0
driver_coding_SNV_indel	2
driver_coding_SNV_indel	3
driver_coding_SNV_indel	3
driver_coding_SNV_indel	4
driver_coding_SNV_indel	1
driver_coding_SNV_indel	1
driver_coding_SNV_indel	1
driver_coding_SNV_indel	2
driver_coding_SNV_indel	1
driver_coding_SNV_indel	1
driver_coding_SNV_indel	1
driver_coding_SNV_indel	1
driver_coding_SNV_indel	1
driver_coding_SNV_indel	1
driver_coding_SNV_indel	3
driver_coding_SNV_indel	1
driver_coding_SNV_indel	4
driver_coding_SNV_indel	2
driver_coding_SNV_indel	2
driver_coding_SNV_indel	3
driver_coding_SNV_indel	3
driver_coding_SNV_indel	3
driver_coding_SNV_indel	1
driver_coding_SNV_indel	5
driver_coding_SNV_indel	4
driver_coding_SNV_indel	3
driver_coding_SNV_indel	4
driver_coding_SNV_indel	1
driver_coding_SNV_indel	2
driver_coding_SNV_indel	7
driver_coding_SNV_indel	0
driver_coding_SNV_indel	4
driver_coding_SNV_indel	3
driver_coding_SNV_indel	3
driver_coding_SNV_indel	4
driver_coding_SNV_indel	4
driver_coding_SNV_indel	1
driver_coding_SNV_indel	0
driver_coding_SNV_indel	1
driver_coding_SNV_indel	1
driver_coding_SNV_indel	1
driver_coding_SNV_indel	5
driver_coding_SNV_indel	1
driver_coding_SNV_indel	1
driver_coding_SNV_indel	1
driver_coding_SNV_indel	2
driver_coding_SNV_indel	1
driver_coding_SNV_indel	2
driver_coding_SNV_indel	1
driver_coding_SNV_indel	3
driver_coding_SNV_indel	1
driver_coding_SNV_indel	1
driver_coding_SNV_indel	1
driver_coding_SNV_indel	0
driver_coding_SNV_indel	0
driver_coding_SNV_indel	3
driver_coding_SNV_indel	1
driver_coding_SNV_indel	0
driver_coding_SNV_indel	3
driver_coding_SNV_indel	3
driver_coding_SNV_indel	2
driver_coding_SNV_indel	2
driver_coding_SNV_indel	3
driver_coding_SNV_indel	0
driver_coding_SNV_indel	1
driver_coding_SNV_indel	5
driver_coding_SNV_indel	2
driver_coding_SNV_indel	4
driver_coding_SNV_indel	2
driver_coding_SNV_indel	5
driver_coding_SNV_indel	2
driver_coding_SNV_indel	1
driver_coding_SNV_indel	3
driver_coding_SNV_indel	3
driver_coding_SNV_indel	1
driver_coding_SNV_indel	2
driver_coding_SNV_indel	3
driver_coding_SNV_indel	3
driver_coding_SNV_indel	1
driver_coding_SNV_indel	3
driver_coding_SNV_indel	0
driver_coding_SNV_indel	0
driver_coding_SNV_indel	1
driver_coding_SNV_indel	2
driver_coding_SNV_indel	2
driver_coding_SNV_indel	1
driver_coding_SNV_indel	1
driver_coding_SNV_indel	2
driver_coding_SNV_indel	1
driver_coding_SNV_indel	0
driver_coding_SNV_indel	2
driver_coding_SNV_indel	2
driver_coding_SNV_indel	0
driver_coding_SNV_indel	2
driver_coding_SNV_indel	1
driver_coding_SNV_indel	2
driver_coding_SNV_indel	0
driver_coding_SNV_indel	2
driver_coding_SNV_indel	3
driver_coding_SNV_indel	1
driver_coding_SNV_indel	2
driver_coding_SNV_indel	2
driver_coding_SNV_indel	1
driver_coding_SNV_indel	3
driver_coding_SNV_indel	4
driver_coding_SNV_indel	3
driver_coding_SNV_indel	2
driver_coding_SNV_indel	1
driver_coding_SNV_indel	1
driver_coding_SNV_indel	6
driver_coding_SNV_indel	3
driver_coding_SNV_indel	0
driver_coding_SNV_indel	1
driver_coding_SNV_indel	1
driver_coding_SNV_indel	0
driver_coding_SNV_indel	0
driver_coding_SNV_indel	2
driver_coding_SNV_indel	1
driver_coding_SNV_indel	5
driver_coding_SNV_indel	2
driver_coding_SNV_indel	3
driver_coding_SNV_indel	2
driver_coding_SNV_indel	1
driver_coding_SNV_indel	1
driver_coding_SNV_indel	3
driver_coding_SNV_indel	1
driver_coding_SNV_indel	2
driver_coding_SNV_indel	2
driver_coding_SNV_indel	2
driver_coding_SNV_indel	0
driver_coding_SNV_indel	3
driver_coding_SNV_indel	2
driver_coding_SNV_indel	1
driver_coding_SNV_indel	1
driver_coding_SNV_indel	3
driver_coding_SNV_indel	2
driver_coding_SNV_indel	3
driver_coding_SNV_indel	1
driver_coding_SNV_indel	1
driver_coding_SNV_indel	1
driver_coding_SNV_indel	1
driver_coding_SNV_indel	3
driver_coding_SNV_indel	4
driver_coding_SNV_indel	2
driver_coding_SNV_indel	1
driver_coding_SNV_indel	2
driver_coding_SNV_indel	4
driver_coding_SNV_indel	5
driver_coding_SNV_indel	6
driver_coding_SNV_indel	3
driver_coding_SNV_indel	1
driver_coding_SNV_indel	3
driver_coding_SNV_indel	2
driver_coding_SNV_indel	0
driver_coding_SNV_indel	5
driver_coding_SNV_indel	4
driver_coding_SNV_indel	3
driver_coding_SNV_indel	2
driver_coding_SNV_indel	3
driver_coding_SNV_indel	1
driver_coding_SNV_indel	0
driver_coding_SNV_indel	1
driver_coding_SNV_indel	3
driver_coding_SNV_indel	0
driver_coding_SNV_indel	1
driver_coding_SNV_indel	0
driver_coding_SNV_indel	2
driver_coding_SNV_indel	2
driver_coding_SNV_indel	3
driver_coding_SNV_indel	0
driver_coding_SNV_indel	2
driver_coding_SNV_indel	5
driver_coding_SNV_indel	1
driver_coding_SNV_indel	4
driver_coding_SNV_indel	3
driver_coding_SNV_indel	2
driver_coding_SNV_indel	2
driver_coding_SNV_indel	1
driver_coding_SNV_indel	0
driver_coding_SNV_indel	3
driver_coding_SNV_indel	1
driver_coding_SNV_indel	3
driver_coding_SNV_indel	2
driver_coding_SNV_indel	4
driver_coding_SNV_indel	5
driver_coding_SNV_indel	3
driver_coding_SNV_indel	2
driver_coding_SNV_indel	1
driver_coding_SNV_indel	2
driver_coding_SNV_indel	7
driver_coding_SNV_indel	3
driver_coding_SNV_indel	1
driver_coding_SNV_indel	1
driver_coding_SNV_indel	0
driver_coding_SNV_indel	2
driver_coding_SNV_indel	1
driver_coding_SNV_indel	2
driver_coding_SNV_indel	2
driver_coding_SNV_indel	0
driver_coding_SNV_indel	2
driver_coding_SNV_indel	1
driver_coding_SNV_indel	4
driver_coding_SNV_indel	7
driver_coding_SNV_indel	1
driver_coding_SNV_indel	0
driver_coding_SNV_indel	2
driver_coding_SNV_indel	3
driver_coding_SNV_indel	2
driver_coding_SNV_indel	0
driver_coding_SNV_indel	6
driver_coding_SNV_indel	2
driver_coding_SNV_indel	1
driver_coding_SNV_indel	1
driver_coding_SNV_indel	1
driver_coding_SNV_indel	2
driver_coding_SNV_indel	3
driver_coding_SNV_indel	2
driver_coding_SNV_indel	2
driver_coding_SNV_indel	1
driver_coding_SNV_indel	1
driver_coding_SNV_indel	3
driver_coding_SNV_indel	1
driver_coding_SNV_indel	3
driver_coding_SNV_indel	2
driver_coding_SNV_indel	2
driver_coding_SNV_indel	0
driver_coding_SNV_indel	2
driver_coding_SNV_indel	2
driver_coding_SNV_indel	4
driver_coding_SNV_indel	0
driver_coding_SNV_indel	3
driver_coding_SNV_indel	2
driver_coding_SNV_indel	3
driver_coding_SNV_indel	3
driver_coding_SNV_indel	3
driver_coding_SNV_indel	1
driver_coding_SNV_indel	5
driver_coding_SNV_indel	2
driver_coding_SNV_indel	2
driver_coding_SNV_indel	1
driver_coding_SNV_indel	2
driver_coding_SNV_indel	4
driver_coding_SNV_indel	1
driver_coding_SNV_indel	4
driver_coding_SNV_indel	2
driver_coding_SNV_indel	2
driver_coding_SNV_indel	1
driver_coding_SNV_indel	7
driver_coding_SNV_indel	1
driver_coding_SNV_indel	0
driver_coding_SNV_indel	0
driver_coding_SNV_indel	0
driver_coding_SNV_indel	1
driver_coding_SNV_indel	1
driver_coding_SNV_indel	2
driver_coding_SNV_indel	4
driver_coding_SNV_indel	2
driver_coding_SNV_indel	0
driver_coding_SNV_indel	2
driver_coding_SNV_indel	3
driver_coding_SNV_indel	3
driver_coding_SNV_indel	1
driver_coding_SNV_indel	2
driver_coding_SNV_indel	1
driver_coding_SNV_indel	1
driver_coding_SNV_indel	2
driver_coding_SNV_indel	2
driver_coding_SNV_indel	0
driver_coding_SNV_indel	1
driver_coding_SNV_indel	1
driver_coding_SNV_indel	4
driver_coding_SNV_indel	1
driver_coding_SNV_indel	1
driver_coding_SNV_indel	3
driver_coding_SNV_indel	0
driver_coding_SNV_indel	6
driver_coding_SNV_indel	2
driver_coding_SNV_indel	2
driver_coding_SNV_indel	1
driver_coding_SNV_indel	4
driver_coding_SNV_indel	3
driver_coding_SNV_indel	3
driver_coding_SNV_indel	3
driver_coding_SNV_indel	4
driver_coding_SNV_indel	2
driver_coding_SNV_indel	3
driver_coding_SNV_indel	1
driver_coding_SNV_indel	3
driver_coding_SNV_indel	1
driver_coding_SNV_indel	0
driver_coding_SNV_indel	0
driver_coding_SNV_indel	4
driver_coding_SNV_indel	4
driver_coding_SNV_indel	1
driver_coding_SNV_indel	1
driver_coding_SNV_indel	1
driver_coding_SNV_indel	2
driver_coding_SNV_indel	1
driver_coding_SNV_indel	1
driver_coding_SNV_indel	4
driver_coding_SNV_indel	3
driver_coding_SNV_indel	2
driver_coding_SNV_indel	2
driver_coding_SNV_indel	2
driver_coding_SNV_indel	2
driver_coding_SNV_indel	0
driver_coding_SNV_indel	2
driver_coding_SNV_indel	6
driver_coding_SNV_indel	4
driver_coding_SNV_indel	1
driver_coding_SNV_indel	1
driver_coding_SNV_indel	1
driver_coding_SNV_indel	2
driver_coding_SNV_indel	5
driver_coding_SNV_indel	2
driver_coding_SNV_indel	2
driver_coding_SNV_indel	1
driver_coding_SNV_indel	2
driver_coding_SNV_indel	3
driver_coding_SNV_indel	1
driver_coding_SNV_indel	3
driver_coding_SNV_indel	2
driver_coding_SNV_indel	2
driver_coding_SNV_indel	1
driver_coding_SNV_indel	0
driver_coding_SNV_indel	2
driver_coding_SNV_indel	0
driver_coding_SNV_indel	3
driver_coding_SNV_indel	2
driver_coding_SNV_indel	0
driver_coding_SNV_indel	1
driver_coding_SNV_indel	1
driver_coding_SNV_indel	2
driver_coding_SNV_indel	0
driver_coding_SNV_indel	0
driver_coding_SNV_indel	2
driver_coding_SNV_indel	1
driver_coding_SNV_indel	0
driver_coding_SNV_indel	2
driver_coding_SNV_indel	6
driver_coding_SNV_indel	4
driver_coding_SNV_indel	1
driver_coding_SNV_indel	3
driver_coding_SNV_indel	1
driver_coding_SNV_indel	3
driver_coding_SNV_indel	0
driver_coding_SNV_indel	3
driver_coding_SNV_indel	2
driver_coding_SNV_indel	0
driver_coding_SNV_indel	2
driver_coding_SNV_indel	2
driver_coding_SNV_indel	3
driver_coding_SNV_indel	1
driver_coding_SNV_indel	4
driver_coding_SNV_indel	3
driver_coding_SNV_indel	1
driver_coding_SNV_indel	2
driver_coding_SNV_indel	1
driver_coding_SNV_indel	3
driver_coding_SNV_indel	0
driver_coding_SNV_indel	1
driver_coding_SNV_indel	3
driver_coding_SNV_indel	2
driver_coding_SNV_indel	4
driver_coding_SNV_indel	0
driver_coding_SNV_indel	2
driver_coding_SNV_indel	0
driver_coding_SNV_indel	1
driver_coding_SNV_indel	1
driver_coding_SNV_indel	1
driver_coding_SNV_indel	1
driver_coding_SNV_indel	1
driver_coding_SNV_indel	2
driver_coding_SNV_indel	0
driver_coding_SNV_indel	2
driver_coding_SNV_indel	4
driver_coding_SNV_indel	1
driver_coding_SNV_indel	0
driver_coding_SNV_indel	1
driver_coding_SNV_indel	5
driver_coding_SNV_indel	1
driver_coding_SNV_indel	5
driver_coding_SNV_indel	4
driver_coding_SNV_indel	2
driver_coding_SNV_indel	4
driver_coding_SNV_indel	1
driver_coding_SNV_indel	2
driver_coding_SNV_indel	1
driver_coding_SNV_indel	2
driver_coding_SNV_indel	3
driver_coding_SNV_indel	1
driver_coding_SNV_indel	1
driver_coding_SNV_indel	3
driver_coding_SNV_indel	4
driver_coding_SNV_indel	1
driver_coding_SNV_indel	2
driver_coding_SNV_indel	2
driver_coding_SNV_indel	1
driver_coding_SNV_indel	1
driver_coding_SNV_indel	2
driver_coding_SNV_indel	1
driver_coding_SNV_indel	0
driver_coding_SNV_indel	1
driver_coding_SNV_indel	1
driver_coding_SNV_indel	1
driver_coding_SNV_indel	5
driver_coding_SNV_indel	1
driver_coding_SNV_indel	2
driver_coding_SNV_indel	3
driver_coding_SNV_indel	2
driver_coding_SNV_indel	2
driver_coding_SNV_indel	0
driver_coding_SNV_indel	4
driver_coding_SNV_indel	2
driver_coding_SNV_indel	2
driver_coding_SNV_indel	3
driver_coding_SNV_indel	3
driver_coding_SNV_indel	1
driver_coding_SNV_indel	1
driver_coding_SNV_indel	2
driver_coding_SNV_indel	1
driver_coding_SNV_indel	1
driver_coding_SNV_indel	1
driver_coding_SNV_indel	0
driver_coding_SNV_indel	3
driver_coding_SNV_indel	2
driver_coding_SNV_indel	1
driver_coding_SNV_indel	3
driver_coding_SNV_indel	3
driver_coding_SNV_indel	2
driver_coding_SNV_indel	1
driver_coding_SNV_indel	0
driver_coding_SNV_indel	0
driver_coding_SNV_indel	4
driver_coding_SNV_indel	1
driver_coding_SNV_indel	1
driver_coding_SNV_indel	1
driver_coding_SNV_indel	1
driver_coding_SNV_indel	3
driver_coding_SNV_indel	4
driver_coding_SNV_indel	3
driver_coding_SNV_indel	0
driver_coding_SNV_indel	0
driver_coding_SNV_indel	2
driver_coding_SNV_indel	0
driver_coding_SNV_indel	3
driver_coding_SNV_indel	2
driver_coding_SNV_indel	0
driver_coding_SNV_indel	1
driver_coding_SNV_indel	1
driver_coding_SNV_indel	1
driver_coding_SNV_indel	3
driver_coding_SNV_indel	3
driver_coding_SNV_indel	2
driver_coding_SNV_indel	4
driver_coding_SNV_indel	4
driver_coding_SNV_indel	1
driver_coding_SNV_indel	2
driver_coding_SNV_indel	0
driver_coding_SNV_indel	1
driver_coding_SNV_indel	1
driver_coding_noncoding	6
driver_coding_noncoding	3
driver_coding_noncoding	4
driver_coding_noncoding	6
driver_coding_noncoding	6
driver_coding_noncoding	8
driver_coding_noncoding	6
driver_coding_noncoding	9
driver_coding_noncoding	4
driver_coding_noncoding	10
driver_coding_noncoding	4
driver_coding_noncoding	4
driver_coding_noncoding	8
driver_coding_noncoding	7
driver_coding_noncoding	5
driver_coding_noncoding	3
driver_coding_noncoding	1
driver_coding_noncoding	2
driver_coding_noncoding	8
driver_coding_noncoding	4
driver_coding_noncoding	5
driver_coding_noncoding	9
driver_coding_noncoding	6
driver_coding_noncoding	3
driver_coding_noncoding	4
driver_coding_noncoding	12
driver_coding_noncoding	6
driver_coding_noncoding	7
driver_coding_noncoding	10
driver_coding_noncoding	6
driver_coding_noncoding	9
driver_coding_noncoding	6
driver_coding_noncoding	4
driver_coding_noncoding	4
driver_coding_noncoding	13
driver_coding_noncoding	4
driver_coding_noncoding	5
driver_coding_noncoding	4
driver_coding_noncoding	8
driver_coding_noncoding	4
driver_coding_noncoding	6
driver_coding_noncoding	5
driver_coding_noncoding	6
driver_coding_noncoding	6
driver_coding_noncoding	3
driver_coding_noncoding	5
driver_coding_noncoding	5
driver_coding_noncoding	13
driver_coding_noncoding	6
driver_coding_noncoding	6
driver_coding_noncoding	11
driver_coding_noncoding	12
driver_coding_noncoding	5
driver_coding_noncoding	7
driver_coding_noncoding	8
driver_coding_noncoding	4
driver_coding_noncoding	8
driver_coding_noncoding	5
driver_coding_noncoding	5
driver_coding_noncoding	4
driver_coding_noncoding	1
driver_coding_noncoding	8
driver_coding_noncoding	8
driver_coding_noncoding	4
driver_coding_noncoding	6
driver_coding_noncoding	9
driver_coding_noncoding	6
driver_coding_noncoding	3
driver_coding_noncoding	2
driver_coding_noncoding	4
driver_coding_noncoding	4
driver_coding_noncoding	5
driver_coding_noncoding	9
driver_coding_noncoding	5
driver_coding_noncoding	5
driver_coding_noncoding	7
driver_coding_noncoding	5
driver_coding_noncoding	0
driver_coding_noncoding	13
driver_coding_noncoding	4
driver_coding_noncoding	11
driver_coding_noncoding	3
driver_coding_noncoding	3
driver_coding_noncoding	6
driver_coding_noncoding	7
driver_coding_noncoding	9
driver_coding_noncoding	5
driver_coding_noncoding	5
driver_coding_noncoding	4
driver_coding_noncoding	7
driver_coding_noncoding	3
driver_coding_noncoding	5
driver_coding_noncoding	5
driver_coding_noncoding	9
driver_coding_noncoding	11
driver_coding_noncoding	8
driver_coding_noncoding	6
driver_coding_noncoding	8
driver_coding_noncoding	2
driver_coding_noncoding	14
driver_coding_noncoding	3
driver_coding_noncoding	5
driver_coding_noncoding	6
driver_coding_noncoding	3
driver_coding_noncoding	0
driver_coding_noncoding	4
driver_coding_noncoding	6
driver_coding_noncoding	3
driver_coding_noncoding	7
driver_coding_noncoding	1
driver_coding_noncoding	2
driver_coding_noncoding	4
driver_coding_noncoding	5
driver_coding_noncoding	0
driver_coding_noncoding	2
driver_coding_noncoding	3
driver_coding_noncoding	0
driver_coding_noncoding	6
driver_coding_noncoding	3
driver_coding_noncoding	5
driver_coding_noncoding	6
driver_coding_noncoding	2
driver_coding_noncoding	4
driver_coding_noncoding	2
driver_coding_noncoding	9
driver_coding_noncoding	2
driver_coding_noncoding	1
driver_coding_noncoding	4
driver_coding_noncoding	6
driver_coding_noncoding	8
driver_coding_noncoding	3
driver_coding_noncoding	4
driver_coding_noncoding	10
driver_coding_noncoding	11
driver_coding_noncoding	9
driver_coding_noncoding	4
driver_coding_noncoding	5
driver_coding_noncoding	5
driver_coding_noncoding	3
driver_coding_noncoding	3
driver_coding_noncoding	10
driver_coding_noncoding	9
driver_coding_noncoding	6
driver_coding_noncoding	4
driver_coding_noncoding	5
driver_coding_noncoding	6
driver_coding_noncoding	5
driver_coding_noncoding	1
driver_coding_noncoding	5
driver_coding_noncoding	1
driver_coding_noncoding	11
driver_coding_noncoding	2
driver_coding_noncoding	7
driver_coding_noncoding	4
driver_coding_noncoding	8
driver_coding_noncoding	5
driver_coding_noncoding	3
driver_coding_noncoding	7
driver_coding_noncoding	6
driver_coding_noncoding	10
driver_coding_noncoding	5
driver_coding_noncoding	1
driver_coding_noncoding	1
driver_coding_noncoding	4
driver_coding_noncoding	6
driver_coding_noncoding	3
driver_coding_noncoding	21
driver_coding_noncoding	4
driver_coding_noncoding	3
driver_coding_noncoding	6
driver_coding_noncoding	4
driver_coding_noncoding	6
driver_coding_noncoding	9
driver_coding_noncoding	4
driver_coding_noncoding	7
driver_coding_noncoding	4
driver_coding_noncoding	3
driver_coding_noncoding	1
driver_coding_noncoding	9
driver_coding_noncoding	5
driver_coding_noncoding	8
driver_coding_noncoding	4
driver_coding_noncoding	3
driver_coding_noncoding	12
driver_coding_noncoding	7
driver_coding_noncoding	1
driver_coding_noncoding	4
driver_coding_noncoding	4
driver_coding_noncoding	4
driver_coding_noncoding	2
driver_coding_noncoding	2
driver_coding_noncoding	2
driver_coding_noncoding	7
driver_coding_noncoding	8
driver_coding_noncoding	5
driver_coding_noncoding	7
driver_coding_noncoding	4
driver_coding_noncoding	6
driver_coding_noncoding	4
driver_coding_noncoding	2
driver_coding_noncoding	3
driver_coding_noncoding	2
driver_coding_noncoding	2
driver_coding_noncoding	10
driver_coding_noncoding	2
driver_coding_noncoding	6
driver_coding_noncoding	7
driver_coding_noncoding	11
driver_coding_noncoding	8
driver_coding_noncoding	6
driver_coding_noncoding	8
driver_coding_noncoding	6
driver_coding_noncoding	5
driver_coding_noncoding	9
driver_coding_noncoding	5
driver_coding_noncoding	2
driver_coding_noncoding	3
driver_coding_noncoding	7
driver_coding_noncoding	3
driver_coding_noncoding	5
driver_coding_noncoding	9
driver_coding_noncoding	3
driver_coding_noncoding	1
driver_coding_noncoding	2
driver_coding_noncoding	9
driver_coding_noncoding	6
driver_coding_noncoding	9
driver_coding_noncoding	2
driver_coding_noncoding	1
driver_coding_noncoding	9
driver_coding_noncoding	6
driver_coding_noncoding	2
driver_coding_noncoding	7
driver_coding_noncoding	6
driver_coding_noncoding	9
driver_coding_noncoding	6
driver_coding_noncoding	3
driver_coding_noncoding	6
driver_coding_noncoding	8
driver_coding_noncoding	8
driver_coding_noncoding	9
driver_coding_noncoding	13
driver_coding_noncoding	1
driver_coding_noncoding	6
driver_coding_noncoding	13
driver_coding_noncoding	4
driver_coding_noncoding	6
driver_coding_noncoding	3
driver_coding_noncoding	7
driver_coding_noncoding	7
driver_coding_noncoding	4
driver_coding_noncoding	3
driver_coding_noncoding	4
driver_coding_noncoding	4
driver_coding_noncoding	7
driver_coding_noncoding	10
driver_coding_noncoding	5
driver_coding_noncoding	6
driver_coding_noncoding	5
driver_coding_noncoding	8
driver_coding_noncoding	6
driver_coding_noncoding	4
driver_coding_noncoding	9
driver_coding_noncoding	6
driver_coding_noncoding	2
driver_coding_noncoding	15
driver_coding_noncoding	3
driver_coding_noncoding	5
driver_coding_noncoding	3
driver_coding_noncoding	6
driver_coding_noncoding	4
driver_coding_noncoding	9
driver_coding_noncoding	6
driver_coding_noncoding	3
driver_coding_noncoding	4
driver_coding_noncoding	8
driver_coding_noncoding	6
driver_coding_noncoding	7
driver_coding_noncoding	10
driver_coding_noncoding	6
driver_coding_noncoding	6
driver_coding_noncoding	6
driver_coding_noncoding	14
driver_coding_noncoding	4
driver_coding_noncoding	10
driver_coding_noncoding	3
driver_coding_noncoding	6
driver_coding_noncoding	8
driver_coding_noncoding	7
driver_coding_noncoding	5
driver_coding_noncoding	6
driver_coding_noncoding	5
driver_coding_noncoding	4
driver_coding_noncoding	7
driver_coding_noncoding	6
driver_coding_noncoding	3
driver_coding_noncoding	1
driver_coding_noncoding	4
driver_coding_noncoding	7
driver_coding_noncoding	8
driver_coding_noncoding	9
driver_coding_noncoding	3
driver_coding_noncoding	3
driver_coding_noncoding	4
driver_coding_noncoding	3
driver_coding_noncoding	8
driver_coding_noncoding	3
driver_coding_noncoding	10
driver_coding_noncoding	7
driver_coding_noncoding	3
driver_coding_noncoding	4
driver_coding_noncoding	6
driver_coding_noncoding	10
driver_coding_noncoding	6
driver_coding_noncoding	0
driver_coding_noncoding	4
driver_coding_noncoding	4
driver_coding_noncoding	3
driver_coding_noncoding	2
driver_coding_noncoding	9
driver_coding_noncoding	4
driver_coding_noncoding	10
driver_coding_noncoding	2
driver_coding_noncoding	4
driver_coding_noncoding	5
driver_coding_noncoding	4
driver_coding_noncoding	3
driver_coding_noncoding	4
driver_coding_noncoding	2
driver_coding_noncoding	4
driver_coding_noncoding	8
driver_coding_noncoding	8
driver_coding_noncoding	6
driver_coding_noncoding	1
driver_coding_noncoding	3
driver_coding_noncoding	5
driver_coding_noncoding	9
driver_coding_noncoding	7
driver_coding_noncoding	5
driver_coding_noncoding	2
driver_coding_noncoding	11
driver_coding_noncoding	5
driver_coding_noncoding	6
driver_coding_noncoding	4
driver_coding_noncoding	6
driver_coding_noncoding	7
driver_coding_noncoding	5
driver_coding_noncoding	3
driver_coding_noncoding	11
driver_coding_noncoding	5
driver_coding_noncoding	2
driver_coding_noncoding	5
driver_coding_noncoding	3
driver_coding_noncoding	5
driver_coding_noncoding	3
driver_coding_noncoding	12
driver_coding_noncoding	5
driver_coding_noncoding	6
driver_coding_noncoding	2
driver_coding_noncoding	7
driver_coding_noncoding	4
driver_coding_noncoding	4
driver_coding_noncoding	12
driver_coding_noncoding	8
driver_coding_noncoding	8
driver_coding_noncoding	10
driver_coding_noncoding	6
driver_coding_noncoding	2
driver_coding_noncoding	6
driver_coding_noncoding	4
driver_coding_noncoding	8
driver_coding_noncoding	4
driver_coding_noncoding	5
driver_coding_noncoding	3
driver_coding_noncoding	10
driver_coding_noncoding	4
driver_coding_noncoding	15
driver_coding_noncoding	9
driver_coding_noncoding	5
driver_coding_noncoding	9
driver_coding_noncoding	6
driver_coding_noncoding	4
driver_coding_noncoding	3
driver_coding_noncoding	12
driver_coding_noncoding	8
driver_coding_noncoding	9
driver_coding_noncoding	5
driver_coding_noncoding	5
driver_coding_noncoding	1
driver_coding_noncoding	9
driver_coding_noncoding	2
driver_coding_noncoding	5
driver_coding_noncoding	1
driver_coding_noncoding	3
driver_coding_noncoding	6
driver_coding_noncoding	3
driver_coding_noncoding	12
driver_coding_noncoding	0
driver_coding_noncoding	7
driver_coding_noncoding	4
driver_coding_noncoding	3
driver_coding_noncoding	2
driver_coding_noncoding	2
driver_coding_noncoding	7
driver_coding_noncoding	5
driver_coding_noncoding	7
driver_coding_noncoding	7
driver_coding_noncoding	5
driver_coding_noncoding	4
driver_coding_noncoding	3
driver_coding_noncoding	2
driver_coding_noncoding	8
driver_coding_noncoding	7
driver_coding_noncoding	6
driver_coding_noncoding	5
driver_coding_noncoding	11
driver_coding_noncoding	9
driver_coding_noncoding	13
driver_coding_noncoding	5
driver_coding_noncoding	5
driver_coding_noncoding	9
driver_coding_noncoding	4
driver_coding_noncoding	5
driver_coding_noncoding	6
driver_coding_noncoding	3
driver_coding_noncoding	0
driver_coding_noncoding	6
driver_coding_noncoding	2
driver_coding_noncoding	5
driver_coding_noncoding	5
driver_coding_noncoding	3
driver_coding_noncoding	5
driver_coding_noncoding	8
driver_coding_noncoding	4
driver_coding_noncoding	4
driver_coding_noncoding	3
driver_coding_noncoding	5
driver_coding_noncoding	4
driver_coding_noncoding	5
driver_coding_noncoding	7
driver_coding_noncoding	5
driver_coding_noncoding	4
driver_coding_noncoding	3
driver_coding_noncoding	6
driver_coding_noncoding	2
driver_coding_noncoding	5
driver_coding_noncoding	10
driver_coding_noncoding	7
driver_coding_noncoding	6
driver_coding_noncoding	8
driver_coding_noncoding	1
driver_coding_noncoding	3
driver_coding_noncoding	4
driver_coding_noncoding	5
driver_coding_noncoding	4
driver_coding_noncoding	4
driver_coding_noncoding	1
driver_coding_noncoding	6
driver_coding_noncoding	4
driver_coding_noncoding	5
driver_coding_noncoding	11
driver_coding_noncoding	3
driver_coding_noncoding	7
driver_coding_noncoding	6
driver_coding_noncoding	7
driver_coding_noncoding	2
driver_coding_noncoding	3
driver_coding_noncoding	3
driver_coding_noncoding	5
driver_coding_noncoding	4
driver_coding_noncoding	2
driver_coding_noncoding	6
driver_coding_noncoding	7
driver_coding_noncoding	4
driver_coding_noncoding	1
driver_coding_noncoding	5
driver_coding_noncoding	3
driver_coding_noncoding	17
driver_coding_noncoding	4
driver_coding_noncoding	8
driver_coding_noncoding	8
driver_coding_noncoding	2
driver_coding_noncoding	8
driver_coding_noncoding	5
driver_coding_noncoding	1

## Sheet: fig7c
PWAY	SOURCE	SIZE	all_genes	all_genes_minus_noncoding	drivers_coding_noncoding	pct_increase	TOT	feature	n	x	pct
ADIPOCYTOKINE	KEGG	67	42	42	33	1.27273	42	DRI	33	42	6.80412
ADIPOCYTOKINE	KEGG	67	42	42	33	1.27273	42	NC	0	42	0
ADIPOCYTOKINE	KEGG	67	42	42	33	1.27273	42	HIGH	9	42	1.85567
B CELL RECEPTOR	KEGG	75	46	46	36	1.27778	46	DRI	36	46	7.42268
B CELL RECEPTOR	KEGG	75	46	46	36	1.27778	46	NC	0	46	0
B CELL RECEPTOR	KEGG	75	46	46	36	1.27778	46	HIGH	10	46	2.06186
CALCIUM	KEGG	177	19	19	0	Inf	19	DRI	0	19	0
CALCIUM	KEGG	177	19	19	0	Inf	19	NC	0	19	0
CALCIUM	KEGG	177	19	19	0	Inf	19	HIGH	19	19	3.91753
CELL CYCLE AND APOPTOSIS	PANCANCER	137	254	227	245	1.17593	256	DRI	216	256	44.5361
CELL CYCLE AND APOPTOSIS	PANCANCER	137	254	227	245	1.17593	256	NC	29	256	5.97938
CELL CYCLE AND APOPTOSIS	PANCANCER	137	254	227	245	1.17593	256	HIGH	11	256	2.26804
CHEMOKINE	KEGG	189	66	39	55	2.44444	67	DRI	27	67	5.56701
CHEMOKINE	KEGG	189	66	39	55	2.44444	67	NC	28	67	5.7732
CHEMOKINE	KEGG	189	66	39	55	2.44444	67	HIGH	12	67	2.47423
CHROMATINE MODIFICATION	PANCANCER	22	23	23	23	1	23	DRI	23	23	4.74227
CHROMATINE MODIFICATION	PANCANCER	22	23	23	23	1	23	NC	0	23	0
CHROMATINE MODIFICATION	PANCANCER	22	23	23	23	1	23	HIGH	0	23	0
DDR	PANCANCER	50	110	110	107	1.02804	110	DRI	107	110	22.0619
DDR	PANCANCER	50	110	110	107	1.02804	110	NC	0	110	0
DDR	PANCANCER	50	110	110	107	1.02804	110	HIGH	3	110	0.618557
DRIVERS	PANCANCER	124	339	320	332	1.08307	339	DRI	313	339	64.5361
DRIVERS	PANCANCER	124	339	320	332	1.08307	339	NC	19	339	3.91753
DRIVERS	PANCANCER	124	339	320	332	1.08307	339	HIGH	7	339	1.4433
ERBB	KEGG	87	43	43	27	1.59259	43	DRI	27	43	5.56701
ERBB	KEGG	87	43	43	27	1.59259	43	NC	0	43	0
ERBB	KEGG	87	43	43	27	1.59259	43	HIGH	16	43	3.29897
FC EPSILON RI	KEGG	79	18	18	12	1.5	18	DRI	12	18	2.47423
FC EPSILON RI	KEGG	79	18	18	12	1.5	18	NC	0	18	0
FC EPSILON RI	KEGG	79	18	18	12	1.5	18	HIGH	6	18	1.23711
GNRH	KEGG	101	22	22	12	1.83333	22	DRI	12	22	2.47423
GNRH	KEGG	101	22	22	12	1.83333	22	NC	0	22	0
GNRH	KEGG	101	22	22	12	1.83333	22	HIGH	10	22	2.06186
HEDGEHOG	PANCANCER	28	2	2	0	Inf	2	DRI	0	2	0
HEDGEHOG	PANCANCER	28	2	2	0	Inf	2	NC	0	2	0
HEDGEHOG	PANCANCER	28	2	2	0	Inf	2	HIGH	2	2	0.412371
HOUSEKEEPING	PANCANCER	40	5	5	0	Inf	5	DRI	0	5	0
HOUSEKEEPING	PANCANCER	40	5	5	0	Inf	5	NC	0	5	0
HOUSEKEEPING	PANCANCER	40	5	5	0	Inf	5	HIGH	5	5	1.03093
INSULIN	KEGG	137	40	40	27	1.48148	40	DRI	27	40	5.56701
INSULIN	KEGG	137	40	40	27	1.48148	40	NC	0	40	0
INSULIN	KEGG	137	40	40	27	1.48148	40	HIGH	13	40	2.68041
JAK-STAT	PANCANCER	86	38	33	33	1.35714	38	DRI	28	38	5.7732
JAK-STAT	PANCANCER	86	38	33	33	1.35714	38	NC	5	38	1.03093
JAK-STAT	PANCANCER	86	38	33	33	1.35714	38	HIGH	5	38	1.03093
MAPK	PANCANCER	157	113	107	94	1.28409	113	DRI	88	113	18.1443
MAPK	PANCANCER	157	113	107	94	1.28409	113	NC	6	113	1.23711
MAPK	PANCANCER	157	113	107	94	1.28409	113	HIGH	19	113	3.91753
MTOR	KEGG	52	19	19	16	1.1875	19	DRI	16	19	3.29897
MTOR	KEGG	52	19	19	16	1.1875	19	NC	0	19	0
MTOR	KEGG	52	19	19	16	1.1875	19	HIGH	3	19	0.618557
NEUROTROPHIN	KEGG	126	135	124	125	1.18421	135	DRI	114	135	23.5052
NEUROTROPHIN	KEGG	126	135	124	125	1.18421	135	NC	11	135	2.26804
NEUROTROPHIN	KEGG	126	135	124	125	1.18421	135	HIGH	10	135	2.06186
NOD LIKE RECEPTOR	KEGG	62	124	94	117	1.42529	124	DRI	87	124	17.9381
NOD LIKE RECEPTOR	KEGG	62	124	94	117	1.42529	124	NC	30	124	6.18557
NOD LIKE RECEPTOR	KEGG	62	124	94	117	1.42529	124	HIGH	7	124	1.4433
NOTCH	PANCANCER	24	126	73	122	1.85294	127	DRI	68	127	14.0206
NOTCH	PANCANCER	24	126	73	122	1.85294	127	NC	54	127	11.134
NOTCH	PANCANCER	24	126	73	122	1.85294	127	HIGH	5	127	1.03093
P53	KEGG	68	175	173	171	1.0355	175	DRI	169	175	34.8454
P53	KEGG	68	175	173	171	1.0355	175	NC	2	175	0.412371
P53	KEGG	68	175	173	171	1.0355	175	HIGH	4	175	0.824742
PI3K	PANCANCER	201	104	97	91	1.25301	105	DRI	83	105	17.1134
PI3K	PANCANCER	201	104	97	91	1.25301	105	NC	8	105	1.64948
PI3K	PANCANCER	201	104	97	91	1.25301	105	HIGH	14	105	2.8866
PPAR	KEGG	69	3	3	0	Inf	3	DRI	0	3	0
PPAR	KEGG	69	3	3	0	Inf	3	NC	0	3	0
PPAR	KEGG	69	3	3	0	Inf	3	HIGH	3	3	0.618557
RAS	PANCANCER	142	34	34	21	1.61905	34	DRI	21	34	4.3299
RAS	PANCANCER	142	34	34	21	1.61905	34	NC	0	34	0
RAS	PANCANCER	142	34	34	21	1.61905	34	HIGH	13	34	2.68041
RIG I LIKE RECEPTOR	KEGG	71	42	42	38	1.10526	42	DRI	38	42	7.83505
RIG I LIKE RECEPTOR	KEGG	71	42	42	38	1.10526	42	NC	0	42	0
RIG I LIKE RECEPTOR	KEGG	71	42	42	38	1.10526	42	HIGH	4	42	0.824742
T CELL RECEPTOR	KEGG	108	48	48	36	1.33333	48	DRI	36	48	7.42268
T CELL RECEPTOR	KEGG	108	48	48	36	1.33333	48	NC	0	48	0
T CELL RECEPTOR	KEGG	108	48	48	36	1.33333	48	HIGH	12	48	2.47423
TGF-B	PANCANCER	51	12	12	11	1.09091	12	DRI	11	12	2.26804
TGF-B	PANCANCER	51	12	12	11	1.09091	12	NC	0	12	0
TGF-B	PANCANCER	51	12	12	11	1.09091	12	HIGH	1	12	0.206186
TOLL LIKE RECEPTOR	KEGG	102	40	40	34	1.17647	40	DRI	34	40	7.01031
TOLL LIKE RECEPTOR	KEGG	102	40	40	34	1.17647	40	NC	0	40	0
TOLL LIKE RECEPTOR	KEGG	102	40	40	34	1.17647	40	HIGH	6	40	1.23711
TRANSCRIPTIONAL REGULATION	PANCANCER	101	241	200	232	1.27513	243	DRI	189	243	38.9691
TRANSCRIPTIONAL REGULATION	PANCANCER	101	241	200	232	1.27513	243	NC	43	243	8.86598
TRANSCRIPTIONAL REGULATION	PANCANCER	101	241	200	232	1.27513	243	HIGH	11	243	2.26804
VEGF	KEGG	76	21	21	12	1.75	21	DRI	12	21	2.47423
VEGF	KEGG	76	21	21	12	1.75	21	NC	0	21	0
VEGF	KEGG	76	21	21	12	1.75	21	HIGH	9	21	1.85567
WNT	PANCANCER	78	96	94	85	1.15663	96	DRI	83	96	17.1134
WNT	PANCANCER	78	96	94	85	1.15663	96	NC	2	96	0.412371
WNT	PANCANCER	78	96	94	85	1.15663	96	HIGH	11	96	2.26804

## Sheet: fig7d
Paper_ID	measure	value	table
CLL041_T	Tumour	1974.9	Tumour
CLL001_T	Tumour	2930.5	Tumour
CLL002_T	Tumour	4901.3	Tumour
CLL003_T	Tumour	1765	Tumour
CLL004_T	Tumour	2438.3	Tumour
CLL005_T	Tumour	6190.5	Tumour
CLL006_T	Tumour	34536.3	Tumour
CLL007_T	Tumour	1768.7	Tumour
CLL008_T	Tumour	2450.4	Tumour
CLL009_T	Tumour	9886.9	Tumour
CLL010_T	Tumour	2091.4	Tumour
CLL011_T	Tumour	1050.1	Tumour
CLL012_T	Tumour	2307.8	Tumour
CLL013_T	Tumour	3265.3	Tumour
CLL014_T	Tumour	3038.5	Tumour
CLL015_T	Tumour	2796	Tumour
CLL016_T	Tumour	2461.1	Tumour
CLL017_T	Tumour	6811.3	Tumour
CLL018_T	Tumour	3087.2	Tumour
CLL019_T	Tumour	3113.3	Tumour
CLL020_T	Tumour	3757.8	Tumour
CLL021_T	Tumour	2434.7	Tumour
CLL022_T	Tumour	1251.6	Tumour
CLL023_T	Tumour	1333.1	Tumour
CLL024_T	Tumour	7616.4	Tumour
CLL038_T	Tumour	2163.1	Tumour
CLL025_T	Tumour	1566.2	Tumour
CLL026_T	Tumour	2730.3	Tumour
CLL027_T	Tumour	3237.2	Tumour
CLL028_T	Tumour	2606.8	Tumour
CLL029_T	Tumour	3069.8	Tumour
CLL030_T	Tumour	2285	Tumour
CLL031_T	Tumour	4560.5	Tumour
CLL032_T	Tumour	1724.1	Tumour
CLL033_T	Tumour	1408.5	Tumour
CLL034_T	Tumour	2116.5	Tumour
CLL035_T	Tumour	19866.8	Tumour
CLL036_T	Tumour	2618.9	Tumour
CLL037_T	Tumour	1690.9	Tumour
CLL039_T	Tumour	2169.3	Tumour
CLL040_T	Tumour	1591.8	Tumour
CLL042_T	Tumour	2417.5	Tumour
CLL043_T	Tumour	3140.6	Tumour
CLL101_T	Tumour	3324.1	Tumour
CLL102_T	Tumour	2450.5	Tumour
CLL103_T	Tumour	3740.2	Tumour
CLL104_T	Tumour	2933.9	Tumour
CLL105_T	Tumour	3515.7	Tumour
CLL106_T	Tumour	2235.2	Tumour
CLL107_T	Tumour	2335.4	Tumour
CLL108_T	Tumour	1305.9	Tumour
CLL109_T	Tumour	2350.8	Tumour
CLL110_T	Tumour	2287.6	Tumour
CLL111_T	Tumour	2475.9	Tumour
CLL112_T	Tumour	1108.7	Tumour
CLL113_T	Tumour	743.6	Tumour
CLL114_T	Tumour	2191.8	Tumour
CLL115_T	Tumour	3285.6	Tumour
CLL116_T	Tumour	2079	Tumour
CLL117_T	Tumour	2025.9	Tumour
CLL118_T	Tumour	1764.8	Tumour
CLL119_T	Tumour	2644.2	Tumour
CLL120_T	Tumour	2702.3	Tumour
CLL121_T	Tumour	4282.8	Tumour
CLL122_T	Tumour	2685	Tumour
CLL123_T	Tumour	2609.8	Tumour
CLL124_T	Tumour	2643.4	Tumour
CLL125_T	Tumour	3736.4	Tumour
CLL126_T	Tumour	2374.7	Tumour
CLL127_T	Tumour	2011.7	Tumour
CLL128_T	Tumour	1588.9	Tumour
CLL129_T	Tumour	1800.7	Tumour
CLL130_T	Tumour	1349.3	Tumour
CLL131_T	Tumour	2635.9	Tumour
CLL132_T	Tumour	2736.1	Tumour
CLL133_T	Tumour	3202.9	Tumour
CLL134_T	Tumour	2660.1	Tumour
CLL135_T	Tumour	2095.5	Tumour
CLL136_T	Tumour	2228.6	Tumour
CLL137_T	Tumour	5099.8	Tumour
CLL138_T	Tumour	2272.6	Tumour
CLL139_T	Tumour	4714.9	Tumour
CLL140_T	Tumour	4681.6	Tumour
CLL141_T	Tumour	8526.5	Tumour
CLL142_T	Tumour	3346	Tumour
CLL143_T	Tumour	1757.8	Tumour
CLL144_T	Tumour	1606.9	Tumour
CLL145_T	Tumour	2154.8	Tumour
CLL146_T	Tumour	2494.6	Tumour
CLL147_T	Tumour	3419.1	Tumour
CLL148_T	Tumour	2335	Tumour
CLL149_T	Tumour	2508.5	Tumour
CLL150_T	Tumour	2850.1	Tumour
CLL151_T	Tumour	1767.7	Tumour
CLL152_T	Tumour	2290.2	Tumour
CLL153_T	Tumour	3581.6	Tumour
CLL154_T	Tumour	4824	Tumour
CLL155_T	Tumour	1826.6	Tumour
CLL156_T	Tumour	2146.6	Tumour
CLL157_T	Tumour	2506.1	Tumour
CLL158_T	Tumour	4156.5	Tumour
CLL159_T	Tumour	2282.4	Tumour
CLL160_T	Tumour	3204.7	Tumour
CLL099_T	Tumour	2416.4	Tumour
CLL093_T	Tumour	2789.8	Tumour
CLL223_T	Tumour	2917	Tumour
CLL078_T	Tumour	4828	Tumour
CLL071_T	Tumour	1683.7	Tumour
CLL072_T	Tumour	2258.8	Tumour
CLL073_T	Tumour	6882.8	Tumour
CLL074_T	Tumour	1099.4	Tumour
CLL057_T	Tumour	4129.7	Tumour
CLL050_T	Tumour	2213.6	Tumour
CLL100_T	Tumour	4473.6	Tumour
CLL224_T	Tumour	2689.3	Tumour
CLL077_T	Tumour	5128.8	Tumour
CLL087_T	Tumour	2628.3	Tumour
CLL079_T	Tumour	9541.5	Tumour
CLL080_T	Tumour	2520.7	Tumour
CLL219_T	Tumour	2489.9	Tumour
CLL225_T	Tumour	13197.2	Tumour
CLL085_T	Tumour	1227.3	Tumour
CLL086_T	Tumour	1205.8	Tumour
CLL088_T	Tumour	4971.3	Tumour
CLL089_T	Tumour	5327.5	Tumour
CLL221_T	Tumour	8377.2	Tumour
CLL220_T	Tumour	1327.6	Tumour
CLL094_T	Tumour	1873.6	Tumour
CLL095_T	Tumour	6254.7	Tumour
CLL096_T	Tumour	5965.8	Tumour
CLL097_T	Tumour	2194.7	Tumour
CLL222_T	Tumour	3647	Tumour
CLL044_T	Tumour	2468.1	Tumour
CLL045_T	Tumour	2984.9	Tumour
CLL046_T	Tumour	2593.9	Tumour
CLL047_T	Tumour	5201.1	Tumour
CLL064_T	Tumour	1111.1	Tumour
CLL048_T	Tumour	1179.1	Tumour
CLL051_T	Tumour	2407.5	Tumour
CLL052_T	Tumour	6651.7	Tumour
CLL053_T	Tumour	2048.8	Tumour
CLL054_T	Tumour	2794.1	Tumour
CLL055_T	Tumour	10823.3	Tumour
CLL083_T	Tumour	2592.2	Tumour
CLL058_T	Tumour	1808.9	Tumour
CLL059_T	Tumour	2307.9	Tumour
CLL060_T	Tumour	2604.1	Tumour
CLL061_T	Tumour	2417.4	Tumour
CLL062_T	Tumour	3988.6	Tumour
CLL063_T	Tumour	4498.5	Tumour
CLL092_T	Tumour	2434.2	Tumour
CLL084_T	Tumour	3121.7	Tumour
CLL065_T	Tumour	2665.2	Tumour
CLL066_T	Tumour	3565.7	Tumour
CLL067_T	Tumour	2558.9	Tumour
CLL068_T	Tumour	2440	Tumour
CLL069_T	Tumour	1333.9	Tumour
CLL070_T	Tumour	4253.3	Tumour
CLL179_T	Tumour	2695.8	Tumour
CLL178_T	Tumour	3255.6	Tumour
CLL180_T	Tumour	2462.8	Tumour
CLL181_T	Tumour	2371.7	Tumour
CLL182_T	Tumour	2230.8	Tumour
CLL197_T	Tumour	2208.2	Tumour
CLL198_T	Tumour	2578.9	Tumour
CLL186_T	Tumour	2214.2	Tumour
CLL187_T	Tumour	1911.1	Tumour
CLL188_T	Tumour	3272.8	Tumour
CLL203_T	Tumour	1820.5	Tumour
CLL204_T	Tumour	3811	Tumour
CLL192_T	Tumour	3122.2	Tumour
CLL193_T	Tumour	2635.6	Tumour
CLL194_T	Tumour	2560.3	Tumour
CLL195_T	Tumour	2445.6	Tumour
CLL196_T	Tumour	2465.7	Tumour
CLL207_T	Tumour	3679.8	Tumour
CLL208_T	Tumour	2741.9	Tumour
CLL209_T	Tumour	2532.6	Tumour
CLL199_T	Tumour	1175.1	Tumour
CLL200_T	Tumour	2635	Tumour
CLL201_T	Tumour	2436.2	Tumour
CLL202_T	Tumour	2332	Tumour
CLL161_T	Tumour	2259.6	Tumour
CLL162_T	Tumour	2347.2	Tumour
CLL163_T	Tumour	2280.2	Tumour
CLL205_T	Tumour	3439.2	Tumour
CLL206_T	Tumour	5942.2	Tumour
CLL168_T	Tumour	1998.5	Tumour
CLL169_T	Tumour	4354.4	Tumour
CLL170_T	Tumour	2585.5	Tumour
CLL210_T	Tumour	2217.7	Tumour
CLL211_T	Tumour	3484.3	Tumour
CLL212_T	Tumour	3625.8	Tumour
CLL213_T	Tumour	2592.6	Tumour
CLL175_T	Tumour	5275.9	Tumour
CLL176_T	Tumour	3041	Tumour
CLL177_T	Tumour	2383.4	Tumour
CLL164_T	Tumour	2029.8	Tumour
CLL165_T	Tumour	5335.1	Tumour
CLL166_T	Tumour	2483.5	Tumour
CLL167_T	Tumour	2197.1	Tumour
CLL183_T	Tumour	2558.4	Tumour
CLL184_T	Tumour	2650.8	Tumour
CLL185_T	Tumour	4086.8	Tumour
CLL171_T	Tumour	3162.9	Tumour
CLL172_T	Tumour	2642.7	Tumour
CLL173_T	Tumour	1321.9	Tumour
CLL174_T	Tumour	1686.4	Tumour
CLL189_T	Tumour	7664.1	Tumour
CLL190_T	Tumour	4237.4	Tumour
CLL191_T	Tumour	2299.4	Tumour
CLL218_T	Tumour	4983.7	Tumour
CLL214_T	Tumour	1956.2	Tumour
CLL215_T	Tumour	2798.6	Tumour
CLL216_T	Tumour	2012.2	Tumour
CLL217_T	Tumour	2327.2	Tumour
CLL075_T	Tumour	4786.5	Tumour
CLL076_T	Tumour	5220.4	Tumour
CLL081_T	Tumour	2492.3	Tumour
CLL082_T	Tumour	2164	Tumour
CLL090_T	Tumour	2507	Tumour
CLL091_T	Tumour	1041.4	Tumour
CLL098_T	Tumour	1731.3	Tumour
CLL049_T	Tumour	2754.8	Tumour
CLL056_T	Tumour	1776.8	Tumour
CLL240_T	Tumour	1748.4	Tumour
CLL241_T	Tumour	4875.3	Tumour
CLL242_T	Tumour	2650	Tumour
CLL243_T	Tumour	2198.5	Tumour
CLL226_T	Tumour	2312.2	Tumour
CLL235_T	Tumour	1806	Tumour
CLL245_T	Tumour	1632.5	Tumour
CLL246_T	Tumour	2260.4	Tumour
CLL247_T	Tumour	6168.5	Tumour
CLL248_T	Tumour	2845.3	Tumour
CLL230_T	Tumour	2135.6	Tumour
CLL244_T	Tumour	2061.1	Tumour
CLL250_T	Tumour	2854.7	Tumour
CLL251_T	Tumour	2511	Tumour
CLL252_T	Tumour	1959.3	Tumour
CLL253_T	Tumour	2047.6	Tumour
CLL255_T	Tumour	1729.7	Tumour
CLL256_T	Tumour	1736.6	Tumour
CLL257_T	Tumour	2134	Tumour
CLL258_T	Tumour	2835.3	Tumour
CLL249_T	Tumour	3233.8	Tumour
CLL260_T	Tumour	3886.2	Tumour
CLL261_T	Tumour	1519.2	Tumour
CLL262_T	Tumour	1707.6	Tumour
CLL263_T	Tumour	1220.6	Tumour
CLL254_T	Tumour	4404.9	Tumour
CLL228_T	Tumour	1908.4	Tumour
CLL229_T	Tumour	3264.9	Tumour
CLL259_T	Tumour	2221.7	Tumour
CLL232_T	Tumour	2095.9	Tumour
CLL233_T	Tumour	9095	Tumour
CLL234_T	Tumour	2357.3	Tumour
CLL227_T	Tumour	1622.2	Tumour
CLL236_T	Tumour	2229	Tumour
CLL237_T	Tumour	1978.1	Tumour
CLL238_T	Tumour	2337.9	Tumour
CLL239_T	Tumour	1766.4	Tumour
CLL231_T	Tumour	1272.7	Tumour
CLL264_T	Tumour	4136.3	Tumour
CLL265_T	Tumour	2664.6	Tumour
CLL266_T	Tumour	2012.6	Tumour
CLL267_T	Tumour	2034.1	Tumour
CLL268_T	Tumour	2411.5	Tumour
CLL269_T	Tumour	2134	Tumour
CLL270_T	Tumour	3606.3	Tumour
CLL271_T	Tumour	2259	Tumour
CLL272_T	Tumour	2579	Tumour
CLL273_T	Tumour	2501.6	Tumour
CLL274_T	Tumour	4853.4	Tumour
CLL275_T	Tumour	2602.2	Tumour
CLL276_T	Tumour	3803.5	Tumour
CLL277_T	Tumour	5888.5	Tumour
CLL278_T	Tumour	3522	Tumour
CLL279_T	Tumour	3193.6	Tumour
CLL280_T	Tumour	1409.2	Tumour
CLL281_T	Tumour	2122.3	Tumour
CLL282_T	Tumour	2123.6	Tumour
CLL283_T	Tumour	2876.2	Tumour
CLL284_T	Tumour	3127.7	Tumour
CLL285_T	Tumour	2717.8	Tumour
CLL286_T	Tumour	2901.7	Tumour
CLL287_T	Tumour	4895.6	Tumour
CLL288_T	Tumour	3226.6	Tumour
CLL289_T	Tumour	4469.2	Tumour
CLL290_T	Tumour	1922.5	Tumour
CLL291_T	Tumour	2211.3	Tumour
CLL292_T	Tumour	3634.4	Tumour
CLL293_T	Tumour	3334.5	Tumour
CLL294_T	Tumour	4289.6	Tumour
CLL295_T	Tumour	1681.5	Tumour
CLL296_T	Tumour	3481.4	Tumour
CLL297_T	Tumour	3029.3	Tumour
CLL298_T	Tumour	2477.7	Tumour
CLL299_T	Tumour	2611.9	Tumour
CLL300_T	Tumour	658.7	Tumour
CLL301_T	Tumour	7311.4	Tumour
CLL302_T	Tumour	3313.2	Tumour
CLL303_T	Tumour	3011.8	Tumour
CLL304_T	Tumour	2356.3	Tumour
CLL305_T	Tumour	722.3	Tumour
CLL306_T	Tumour	2962.3	Tumour
CLL307_T	Tumour	2932.4	Tumour
CLL308_T	Tumour	3261.9	Tumour
CLL309_T	Tumour	2665.6	Tumour
CLL310_T	Tumour	3012.4	Tumour
CLL311_T	Tumour	2957	Tumour
CLL312_T	Tumour	3152	Tumour
CLL313_T	Tumour	7097.5	Tumour
CLL314_T	Tumour	3491.6	Tumour
CLL315_T	Tumour	3923.7	Tumour
CLL316_T	Tumour	2748	Tumour
CLL317_T	Tumour	NA	Tumour
CLL318_T	Tumour	3414.9	Tumour
CLL319_T	Tumour	864.9	Tumour
CLL320_T	Tumour	8818.8	Tumour
CLL321_T	Tumour	2953.4	Tumour
CLL322_T	Tumour	3440.1	Tumour
CLL323_T	Tumour	2474.4	Tumour
CLL324_T	Tumour	2800.1	Tumour
CLL325_T	Tumour	2854.1	Tumour
CLL326_T	Tumour	1492.2	Tumour
CLL327_T	Tumour	5962.4	Tumour
CLL328_T	Tumour	1460.1	Tumour
CLL329_T	Tumour	2761.2	Tumour
CLL330_T	Tumour	2146.9	Tumour
CLL331_T	Tumour	6303.9	Tumour
CLL332_T	Tumour	870.4	Tumour
CLL333_T	Tumour	3091.1	Tumour
CLL334_T	Tumour	2840.9	Tumour
CLL335_T	Tumour	2502.4	Tumour
CLL336_T	Tumour	1745.8	Tumour
CLL337_T	Tumour	1631.1	Tumour
CLL338_T	Tumour	3869.4	Tumour
CLL339_T	Tumour	2652.7	Tumour
CLL340_T	Tumour	1896.5	Tumour
CLL341_T	Tumour	4724.4	Tumour
CLL342_T	Tumour	2829.6	Tumour
CLL343_T	Tumour	1845.5	Tumour
CLL344_T	Tumour	6797.8	Tumour
CLL345_T	Tumour	2879.3	Tumour
CLL346_T	Tumour	1090.3	Tumour
CLL347_T	Tumour	4692.1	Tumour
CLL348_T	Tumour	2536.4	Tumour
CLL349_T	Tumour	4867.6	Tumour
CLL350_T	Tumour	1821.8	Tumour
CLL351_T	Tumour	4035.4	Tumour
CLL352_T	Tumour	2024.5	Tumour
CLL353_T	Tumour	2126.9	Tumour
CLL354_T	Tumour	3284.9	Tumour
CLL355_T	Tumour	1806.1	Tumour
CLL356_T	Tumour	6429.3	Tumour
CLL357_T	Tumour	3455.4	Tumour
CLL358_T	Tumour	3158.1	Tumour
CLL359_T	Tumour	2737.2	Tumour
CLL360_T	Tumour	2450.1	Tumour
CLL361_T	Tumour	1150.4	Tumour
CLL362_T	Tumour	4157.5	Tumour
CLL363_T	Tumour	7602.3	Tumour
CLL364_T	Tumour	2814.3	Tumour
CLL365_T	Tumour	1771.7	Tumour
CLL366_T	Tumour	4713.8	Tumour
CLL367_T	Tumour	1473.1	Tumour
CLL368_T	Tumour	2154.5	Tumour
CLL369_T	Tumour	3180.7	Tumour
CLL370_T	Tumour	3586	Tumour
CLL371_T	Tumour	3424.7	Tumour
CLL372_T	Tumour	1383.8	Tumour
CLL374_T	Tumour	2724.4	Tumour
CLL373_T	Tumour	4100.2	Tumour
CLL375_T	Tumour	2985.7	Tumour
CLL376_T	Tumour	2185	Tumour
CLL377_T	Tumour	3485	Tumour
CLL379_T	Tumour	2084.7	Tumour
CLL381_T	Tumour	2372	Tumour
CLL383_T	Tumour	2299.4	Tumour
CLL382_T	Tumour	1923.9	Tumour
CLL380_T	Tumour	3684	Tumour
CLL384_T	Tumour	4121.6	Tumour
CLL385_T	Tumour	6436.1	Tumour
CLL386_T	Tumour	2995.2	Tumour
CLL390_T	Tumour	6253.7	Tumour
CLL391_T	Tumour	3801.8	Tumour
CLL387_T	Tumour	1851.8	Tumour
CLL393_T	Tumour	3687.2	Tumour
CLL388_T	Tumour	3358.4	Tumour
CLL389_T	Tumour	3003.2	Tumour
CLL378_T	Tumour	2986.5	Tumour
CLL394_T	Tumour	2242.7	Tumour
CLL395_T	Tumour	1544.9	Tumour
CLL392_T	Tumour	2236.7	Tumour
CLL399_T	Tumour	4214.7	Tumour
CLL398_T	Tumour	5834.8	Tumour
CLL400_T	Tumour	2497.7	Tumour
CLL403_T	Tumour	1843.3	Tumour
CLL402_T	Tumour	6197	Tumour
CLL401_T	Tumour	4295.6	Tumour
CLL404_T	Tumour	2699.3	Tumour
CLL482_T	Tumour	3201.7	Tumour
CLL481_T	Tumour	11242	Tumour
CLL484_T	Tumour	7288.3	Tumour
CLL485_T	Tumour	1400.2	Tumour
CLL483_T	Tumour	6158.2	Tumour
CLL397_T	Tumour	1400.2	Tumour
CLL471_T	Tumour	3506.5	Tumour
CLL465_T	Tumour	2414.1	Tumour
CLL469_T	Tumour	5632.6	Tumour
CLL475_T	Tumour	3683.9	Tumour
CLL472_T	Tumour	4095.6	Tumour
CLL479_T	Tumour	2287.9	Tumour
CLL468_T	Tumour	2992	Tumour
CLL477_T	Tumour	1725.6	Tumour
CLL457_T	Tumour	3480.6	Tumour
CLL476_T	Tumour	2967.5	Tumour
CLL480_T	Tumour	1706.1	Tumour
CLL462_T	Tumour	4191.9	Tumour
CLL466_T	Tumour	3259	Tumour
CLL473_T	Tumour	4312.1	Tumour
CLL459_T	Tumour	2472	Tumour
CLL474_T	Tumour	3687.9	Tumour
CLL478_T	Tumour	10434.4	Tumour
CLL458_T	Tumour	3504.1	Tumour
CLL467_T	Tumour	3069.6	Tumour
CLL463_T	Tumour	3090.8	Tumour
CLL461_T	Tumour	4127.1	Tumour
CLL470_T	Tumour	2390.5	Tumour
CLL460_T	Tumour	3651.4	Tumour
CLL464_T	Tumour	1818.8	Tumour
CLL416_T	Tumour	9282.8	Tumour
CLL453_T	Tumour	1533.7	Tumour
CLL434_T	Tumour	3884.1	Tumour
CLL405_T	Tumour	1436.6	Tumour
CLL411_T	Tumour	3288.8	Tumour
CLL426_T	Tumour	3325.1	Tumour
CLL420_T	Tumour	2949.5	Tumour
CLL438_T	Tumour	1701.7	Tumour
CLL447_T	Tumour	4741.3	Tumour
CLL451_T	Tumour	3471.8	Tumour
CLL423_T	Tumour	3743.8	Tumour
CLL417_T	Tumour	10129.5	Tumour
CLL408_T	Tumour	2892	Tumour
CLL440_T	Tumour	1650.8	Tumour
CLL450_T	Tumour	5702.4	Tumour
CLL409_T	Tumour	3445.2	Tumour
CLL412_T	Tumour	3526.6	Tumour
CLL448_T	Tumour	8284.1	Tumour
CLL455_T	Tumour	4220.1	Tumour
CLL418_T	Tumour	8540.5	Tumour
CLL435_T	Tumour	2992.4	Tumour
CLL424_T	Tumour	3165.4	Tumour
CLL454_T	Tumour	4346.7	Tumour
CLL425_T	Tumour	4292.7	Tumour
CLL441_T	Tumour	3227.8	Tumour
CLL410_T	Tumour	2726.4	Tumour
CLL421_T	Tumour	8151.1	Tumour
CLL431_T	Tumour	4924.6	Tumour
CLL449_T	Tumour	2121.1	Tumour
CLL437_T	Tumour	2903.2	Tumour
CLL427_T	Tumour	4255.7	Tumour
CLL422_T	Tumour	4712.4	Tumour
CLL407_T	Tumour	3410.4	Tumour
CLL443_T	Tumour	2688.4	Tumour
CLL436_T	Tumour	6320	Tumour
CLL452_T	Tumour	2737.4	Tumour
CLL439_T	Tumour	3020.8	Tumour
CLL442_T	Tumour	3626	Tumour
CLL415_T	Tumour	4064.1	Tumour
CLL414_T	Tumour	1714.1	Tumour
CLL429_T	Tumour	3006.8	Tumour
CLL419_T	Tumour	3008.9	Tumour
CLL446_T	Tumour	3832	Tumour
CLL444_T	Tumour	1541.9	Tumour
CLL432_T	Tumour	2519.2	Tumour
CLL406_T	Tumour	4134.3	Tumour
CLL428_T	Tumour	4165.3	Tumour
CLL430_T	Tumour	3113	Tumour
CLL413_T	Tumour	3702.3	Tumour
CLL456_T	Tumour	6337.2	Tumour
CLL433_T	Tumour	2800.7	Tumour
CLL396_T	Tumour	3522.3	Tumour
CLL445_T	Tumour	5517.7	Tumour
CLL041_T	Germline	2805.8	Tumour
CLL001_T	Germline	4791.6	Tumour
CLL002_T	Germline	6953.8	Tumour
CLL003_T	Germline	6124.9	Tumour
CLL004_T	Germline	4728.5	Tumour
CLL005_T	Germline	5432.7	Tumour
CLL006_T	Germline	4146.8	Tumour
CLL007_T	Germline	5856.4	Tumour
CLL008_T	Germline	6408.4	Tumour
CLL009_T	Germline	4628.7	Tumour
CLL010_T	Germline	3139	Tumour
CLL011_T	Germline	4712	Tumour
CLL012_T	Germline	3988.1	Tumour
CLL013_T	Germline	5446.5	Tumour
CLL014_T	Germline	5410.6	Tumour
CLL015_T	Germline	5780.9	Tumour
CLL016_T	Germline	4420.1	Tumour
CLL017_T	Germline	5088.3	Tumour
CLL018_T	Germline	2945.7	Tumour
CLL019_T	Germline	5485.3	Tumour
CLL020_T	Germline	4540	Tumour
CLL021_T	Germline	3502	Tumour
CLL022_T	Germline	3585.4	Tumour
CLL023_T	Germline	4659.1	Tumour
CLL024_T	Germline	4400.7	Tumour
CLL038_T	Germline	4317.2	Tumour
CLL025_T	Germline	2345.5	Tumour
CLL026_T	Germline	1535.6	Tumour
CLL027_T	Germline	3177.5	Tumour
CLL028_T	Germline	3081.1	Tumour
CLL029_T	Germline	3074	Tumour
CLL030_T	Germline	2913.8	Tumour
CLL031_T	Germline	3531.7	Tumour
CLL032_T	Germline	3548.6	Tumour
CLL033_T	Germline	3681.1	Tumour
CLL034_T	Germline	2309.4	Tumour
CLL035_T	Germline	3462.3	Tumour
CLL036_T	Germline	3269.2	Tumour
CLL037_T	Germline	3903.5	Tumour
CLL039_T	Germline	3487.5	Tumour
CLL040_T	Germline	2405.3	Tumour
CLL042_T	Germline	4396.8	Tumour
CLL043_T	Germline	5949.6	Tumour
CLL101_T	Germline	3091.1	Tumour
CLL102_T	Germline	2944.8	Tumour
CLL103_T	Germline	3432.3	Tumour
CLL104_T	Germline	2798.4	Tumour
CLL105_T	Germline	3394	Tumour
CLL106_T	Germline	2331.8	Tumour
CLL107_T	Germline	3072.8	Tumour
CLL108_T	Germline	3203.6	Tumour
CLL109_T	Germline	2669.1	Tumour
CLL110_T	Germline	3464	Tumour
CLL111_T	Germline	3522.3	Tumour
CLL112_T	Germline	3073.4	Tumour
CLL113_T	Germline	4162.8	Tumour
CLL114_T	Germline	3163	Tumour
CLL115_T	Germline	4050.3	Tumour
CLL116_T	Germline	3006.3	Tumour
CLL117_T	Germline	2997.6	Tumour
CLL118_T	Germline	3187.2	Tumour
CLL119_T	Germline	2657.7	Tumour
CLL120_T	Germline	2049.8	Tumour
CLL121_T	Germline	2874.3	Tumour
CLL122_T	Germline	2499.4	Tumour
CLL123_T	Germline	3377.9	Tumour
CLL124_T	Germline	3822.9	Tumour
CLL125_T	Germline	2795.4	Tumour
CLL126_T	Germline	2978.2	Tumour
CLL127_T	Germline	3798.1	Tumour
CLL128_T	Germline	3057.5	Tumour
CLL129_T	Germline	3480.1	Tumour
CLL130_T	Germline	2767.7	Tumour
CLL131_T	Germline	3692.8	Tumour
CLL132_T	Germline	3936	Tumour
CLL133_T	Germline	3488.7	Tumour
CLL134_T	Germline	3572.3	Tumour
CLL135_T	Germline	2610	Tumour
CLL136_T	Germline	3338.3	Tumour
CLL137_T	Germline	2608.6	Tumour
CLL138_T	Germline	3159.3	Tumour
CLL139_T	Germline	3285.8	Tumour
CLL140_T	Germline	2557.7	Tumour
CLL141_T	Germline	3003.8	Tumour
CLL142_T	Germline	3235.9	Tumour
CLL143_T	Germline	3185.3	Tumour
CLL144_T	Germline	3185.6	Tumour
CLL145_T	Germline	3103.2	Tumour
CLL146_T	Germline	3487.5	Tumour
CLL147_T	Germline	3188.7	Tumour
CLL148_T	Germline	3329.5	Tumour
CLL149_T	Germline	2641.3	Tumour
CLL150_T	Germline	3792.6	Tumour
CLL151_T	Germline	3957.4	Tumour
CLL152_T	Germline	3317.2	Tumour
CLL153_T	Germline	3229.3	Tumour
CLL154_T	Germline	3261.5	Tumour
CLL155_T	Germline	3504.7	Tumour
CLL156_T	Germline	2602.5	Tumour
CLL157_T	Germline	2784.6	Tumour
CLL158_T	Germline	3537.9	Tumour
CLL159_T	Germline	4792.9	Tumour
CLL160_T	Germline	3324	Tumour
CLL099_T	Germline	3966.8	Tumour
CLL093_T	Germline	3436.8	Tumour
CLL223_T	Germline	3705.9	Tumour
CLL078_T	Germline	3828	Tumour
CLL071_T	Germline	4288.9	Tumour
CLL072_T	Germline	4565.2	Tumour
CLL073_T	Germline	6280.2	Tumour
CLL074_T	Germline	5591.5	Tumour
CLL057_T	Germline	4119.9	Tumour
CLL050_T	Germline	4162.4	Tumour
CLL100_T	Germline	3810.7	Tumour
CLL224_T	Germline	4207	Tumour
CLL077_T	Germline	4327.6	Tumour
CLL087_T	Germline	3867.6	Tumour
CLL079_T	Germline	4800	Tumour
CLL080_T	Germline	3442.2	Tumour
CLL219_T	Germline	2970.8	Tumour
CLL225_T	Germline	4209.5	Tumour
CLL085_T	Germline	4127	Tumour
CLL086_T	Germline	4300.7	Tumour
CLL088_T	Germline	4810.9	Tumour
CLL089_T	Germline	3987.2	Tumour
CLL221_T	Germline	3611.4	Tumour
CLL220_T	Germline	3629	Tumour
CLL094_T	Germline	4576.2	Tumour
CLL095_T	Germline	4823.6	Tumour
CLL096_T	Germline	3939.3	Tumour
CLL097_T	Germline	5038.2	Tumour
CLL222_T	Germline	3484.9	Tumour
CLL044_T	Germline	4346.3	Tumour
CLL045_T	Germline	3828.8	Tumour
CLL046_T	Germline	2969.7	Tumour
CLL047_T	Germline	4163.8	Tumour
CLL064_T	Germline	3879.3	Tumour
CLL048_T	Germline	3630.2	Tumour
CLL051_T	Germline	4615.8	Tumour
CLL052_T	Germline	4269.8	Tumour
CLL053_T	Germline	4086.6	Tumour
CLL054_T	Germline	4072.5	Tumour
CLL055_T	Germline	4204.1	Tumour
CLL083_T	Germline	4582.3	Tumour
CLL058_T	Germline	4906.7	Tumour
CLL059_T	Germline	3401.2	Tumour
CLL060_T	Germline	3363.6	Tumour
CLL061_T	Germline	3221.5	Tumour
CLL062_T	Germline	4113.2	Tumour
CLL063_T	Germline	4034.4	Tumour
CLL092_T	Germline	3927.7	Tumour
CLL084_T	Germline	4285.3	Tumour
CLL065_T	Germline	4852	Tumour
CLL066_T	Germline	3325.4	Tumour
CLL067_T	Germline	3682.9	Tumour
CLL068_T	Germline	5524.9	Tumour
CLL069_T	Germline	3135.5	Tumour
CLL070_T	Germline	6102.6	Tumour
CLL179_T	Germline	3676.3	Tumour
CLL178_T	Germline	3417.6	Tumour
CLL180_T	Germline	4524.1	Tumour
CLL181_T	Germline	3162.7	Tumour
CLL182_T	Germline	3898.5	Tumour
CLL197_T	Germline	4304.6	Tumour
CLL198_T	Germline	3043.9	Tumour
CLL186_T	Germline	3641.8	Tumour
CLL187_T	Germline	3233	Tumour
CLL188_T	Germline	3008.5	Tumour
CLL203_T	Germline	5721.7	Tumour
CLL204_T	Germline	3931.9	Tumour
CLL192_T	Germline	3723.8	Tumour
CLL193_T	Germline	5521.1	Tumour
CLL194_T	Germline	3026.1	Tumour
CLL195_T	Germline	3051.6	Tumour
CLL196_T	Germline	3441	Tumour
CLL207_T	Germline	4496.7	Tumour
CLL208_T	Germline	3871.8	Tumour
CLL209_T	Germline	3257.1	Tumour
CLL199_T	Germline	3927.9	Tumour
CLL200_T	Germline	3394.3	Tumour
CLL201_T	Germline	5148.2	Tumour
CLL202_T	Germline	3162.3	Tumour
CLL161_T	Germline	2853.3	Tumour
CLL162_T	Germline	3809.8	Tumour
CLL163_T	Germline	4198.7	Tumour
CLL205_T	Germline	3950.2	Tumour
CLL206_T	Germline	5143.3	Tumour
CLL168_T	Germline	2847	Tumour
CLL169_T	Germline	4190.2	Tumour
CLL170_T	Germline	3311.7	Tumour
CLL210_T	Germline	3109.5	Tumour
CLL211_T	Germline	4200.5	Tumour
CLL212_T	Germline	1804.6	Tumour
CLL213_T	Germline	3142.6	Tumour
CLL175_T	Germline	3984.9	Tumour
CLL176_T	Germline	4340.1	Tumour
CLL177_T	Germline	5360.6	Tumour
CLL164_T	Germline	4042.2	Tumour
CLL165_T	Germline	4099.8	Tumour
CLL166_T	Germline	3409.4	Tumour
CLL167_T	Germline	2929.6	Tumour
CLL183_T	Germline	2597.3	Tumour
CLL184_T	Germline	3609.7	Tumour
CLL185_T	Germline	4187.5	Tumour
CLL171_T	Germline	3634.2	Tumour
CLL172_T	Germline	4422.5	Tumour
CLL173_T	Germline	3574.6	Tumour
CLL174_T	Germline	3642.2	Tumour
CLL189_T	Germline	5442.1	Tumour
CLL190_T	Germline	4500	Tumour
CLL191_T	Germline	3932.6	Tumour
CLL218_T	Germline	4600.8	Tumour
CLL214_T	Germline	3557.5	Tumour
CLL215_T	Germline	4074.5	Tumour
CLL216_T	Germline	3171.4	Tumour
CLL217_T	Germline	4089.2	Tumour
CLL075_T	Germline	3870.5	Tumour
CLL076_T	Germline	5116.2	Tumour
CLL081_T	Germline	3424.5	Tumour
CLL082_T	Germline	5514.3	Tumour
CLL090_T	Germline	2736.8	Tumour
CLL091_T	Germline	4646.1	Tumour
CLL098_T	Germline	4246.2	Tumour
CLL049_T	Germline	4350.2	Tumour
CLL056_T	Germline	4658.9	Tumour
CLL240_T	Germline	3052	Tumour
CLL241_T	Germline	3351.2	Tumour
CLL242_T	Germline	3771.3	Tumour
CLL243_T	Germline	2621.6	Tumour
CLL226_T	Germline	2191.4	Tumour
CLL235_T	Germline	3875.8	Tumour
CLL245_T	Germline	2531	Tumour
CLL246_T	Germline	2845.5	Tumour
CLL247_T	Germline	3552.3	Tumour
CLL248_T	Germline	4855.7	Tumour
CLL230_T	Germline	3287.3	Tumour
CLL244_T	Germline	3949.3	Tumour
CLL250_T	Germline	3574.4	Tumour
CLL251_T	Germline	3453	Tumour
CLL252_T	Germline	4275.1	Tumour
CLL253_T	Germline	3058.9	Tumour
CLL255_T	Germline	3428.5	Tumour
CLL256_T	Germline	3981.1	Tumour
CLL257_T	Germline	3134.8	Tumour
CLL258_T	Germline	4749.3	Tumour
CLL249_T	Germline	3326.4	Tumour
CLL260_T	Germline	2633.1	Tumour
CLL261_T	Germline	3008.7	Tumour
CLL262_T	Germline	4077.5	Tumour
CLL263_T	Germline	3522.4	Tumour
CLL254_T	Germline	4607.5	Tumour
CLL228_T	Germline	4152.1	Tumour
CLL229_T	Germline	3217.6	Tumour
CLL259_T	Germline	3030.2	Tumour
CLL232_T	Germline	3697	Tumour
CLL233_T	Germline	2682.9	Tumour
CLL234_T	Germline	4222.6	Tumour
CLL227_T	Germline	2589.4	Tumour
CLL236_T	Germline	3352.6	Tumour
CLL237_T	Germline	3254.7	Tumour
CLL238_T	Germline	2448.6	Tumour
CLL239_T	Germline	3146.9	Tumour
CLL231_T	Germline	2693.2	Tumour
CLL264_T	Germline	3219.9	Tumour
CLL265_T	Germline	4196.6	Tumour
CLL266_T	Germline	4059	Tumour
CLL267_T	Germline	3000.6	Tumour
CLL268_T	Germline	4211.7	Tumour
CLL269_T	Germline	6385.1	Tumour
CLL270_T	Germline	3858.4	Tumour
CLL271_T	Germline	4030.7	Tumour
CLL272_T	Germline	3283.7	Tumour
CLL273_T	Germline	2160.2	Tumour
CLL274_T	Germline	3600.5	Tumour
CLL275_T	Germline	2773.5	Tumour
CLL276_T	Germline	3814	Tumour
CLL277_T	Germline	4333	Tumour
CLL278_T	Germline	4118.3	Tumour
CLL279_T	Germline	3759.2	Tumour
CLL280_T	Germline	4108.1	Tumour
CLL281_T	Germline	5131.9	Tumour
CLL282_T	Germline	4441	Tumour
CLL283_T	Germline	2881	Tumour
CLL284_T	Germline	3357.3	Tumour
CLL285_T	Germline	4250.9	Tumour
CLL286_T	Germline	5202.4	Tumour
CLL287_T	Germline	3891.3	Tumour
CLL288_T	Germline	5017.6	Tumour
CLL289_T	Germline	3093.5	Tumour
CLL290_T	Germline	4105.4	Tumour
CLL291_T	Germline	2861.7	Tumour
CLL292_T	Germline	3689.3	Tumour
CLL293_T	Germline	4891	Tumour
CLL294_T	Germline	3751.4	Tumour
CLL295_T	Germline	3798.8	Tumour
CLL296_T	Germline	3836	Tumour
CLL297_T	Germline	5070.7	Tumour
CLL298_T	Germline	3558.8	Tumour
CLL299_T	Germline	3918.8	Tumour
CLL300_T	Germline	3672.6	Tumour
CLL301_T	Germline	3425.9	Tumour
CLL302_T	Germline	4257.1	Tumour
CLL303_T	Germline	4039.7	Tumour
CLL304_T	Germline	5664.8	Tumour
CLL305_T	Germline	4813.2	Tumour
CLL306_T	Germline	3394.4	Tumour
CLL307_T	Germline	4068.1	Tumour
CLL308_T	Germline	5355.4	Tumour
CLL309_T	Germline	4731.4	Tumour
CLL310_T	Germline	4147.3	Tumour
CLL311_T	Germline	3956.6	Tumour
CLL312_T	Germline	3569.9	Tumour
CLL313_T	Germline	4855.8	Tumour
CLL314_T	Germline	4444.1	Tumour
CLL315_T	Germline	3787.9	Tumour
CLL316_T	Germline	4131.4	Tumour
CLL317_T	Germline	NA	Tumour
CLL318_T	Germline	5327.6	Tumour
CLL319_T	Germline	4544	Tumour
CLL320_T	Germline	4398	Tumour
CLL321_T	Germline	4420.4	Tumour
CLL322_T	Germline	3919.4	Tumour
CLL323_T	Germline	4439.8	Tumour
CLL324_T	Germline	3661.9	Tumour
CLL325_T	Germline	4622.4	Tumour
CLL326_T	Germline	3522.6	Tumour
CLL327_T	Germline	4587.8	Tumour
CLL328_T	Germline	4174.9	Tumour
CLL329_T	Germline	5583.6	Tumour
CLL330_T	Germline	3958.1	Tumour
CLL331_T	Germline	4901.8	Tumour
CLL332_T	Germline	4737.6	Tumour
CLL333_T	Germline	6086.2	Tumour
CLL334_T	Germline	3602.3	Tumour
CLL335_T	Germline	3788.2	Tumour
CLL336_T	Germline	2474.1	Tumour
CLL337_T	Germline	2863.8	Tumour
CLL338_T	Germline	4782	Tumour
CLL339_T	Germline	3246.6	Tumour
CLL340_T	Germline	3813.9	Tumour
CLL341_T	Germline	3233	Tumour
CLL342_T	Germline	4093.4	Tumour
CLL343_T	Germline	2751.5	Tumour
CLL344_T	Germline	3577.4	Tumour
CLL345_T	Germline	4375.9	Tumour
CLL346_T	Germline	3360.8	Tumour
CLL347_T	Germline	2579.6	Tumour
CLL348_T	Germline	4040.2	Tumour
CLL349_T	Germline	3762.1	Tumour
CLL350_T	Germline	4277.3	Tumour
CLL351_T	Germline	3982.7	Tumour
CLL352_T	Germline	4064.7	Tumour
CLL353_T	Germline	2904.8	Tumour
CLL354_T	Germline	3488.3	Tumour
CLL355_T	Germline	3925.7	Tumour
CLL356_T	Germline	3150.3	Tumour
CLL357_T	Germline	2719.1	Tumour
CLL358_T	Germline	2911.6	Tumour
CLL359_T	Germline	3941.2	Tumour
CLL360_T	Germline	4368.5	Tumour
CLL361_T	Germline	4164.4	Tumour
CLL362_T	Germline	4908.4	Tumour
CLL363_T	Germline	5200.6	Tumour
CLL364_T	Germline	4018.9	Tumour
CLL365_T	Germline	3150.4	Tumour
CLL366_T	Germline	3632.6	Tumour
CLL367_T	Germline	3875.4	Tumour
CLL368_T	Germline	4557.5	Tumour
CLL369_T	Germline	3166.7	Tumour
CLL370_T	Germline	5446.9	Tumour
CLL371_T	Germline	5369.3	Tumour
CLL372_T	Germline	3573.2	Tumour
CLL374_T	Germline	4456	Tumour
CLL373_T	Germline	3829.2	Tumour
CLL375_T	Germline	3598.5	Tumour
CLL376_T	Germline	2735.5	Tumour
CLL377_T	Germline	3617.1	Tumour
CLL379_T	Germline	2997.8	Tumour
CLL381_T	Germline	5437	Tumour
CLL383_T	Germline	4021.3	Tumour
CLL382_T	Germline	4939.2	Tumour
CLL380_T	Germline	3598.9	Tumour
CLL384_T	Germline	4158.2	Tumour
CLL385_T	Germline	3729.9	Tumour
CLL386_T	Germline	4358.8	Tumour
CLL390_T	Germline	4174.5	Tumour
CLL391_T	Germline	3691.5	Tumour
CLL387_T	Germline	3582.5	Tumour
CLL393_T	Germline	4200.7	Tumour
CLL388_T	Germline	3399.2	Tumour
CLL389_T	Germline	3230	Tumour
CLL378_T	Germline	3421	Tumour
CLL394_T	Germline	4804.7	Tumour
CLL395_T	Germline	3980.6	Tumour
CLL392_T	Germline	4559.6	Tumour
CLL399_T	Germline	3756.7	Tumour
CLL398_T	Germline	3737.4	Tumour
CLL400_T	Germline	4320	Tumour
CLL403_T	Germline	3652.6	Tumour
CLL402_T	Germline	5529.7	Tumour
CLL401_T	Germline	4412.4	Tumour
CLL404_T	Germline	3835.1	Tumour
CLL482_T	Germline	4855.9	Tumour
CLL481_T	Germline	3767.7	Tumour
CLL484_T	Germline	4199.5	Tumour
CLL485_T	Germline	3797.3	Tumour
CLL483_T	Germline	3943.5	Tumour
CLL397_T	Germline	3551.6	Tumour
CLL471_T	Germline	4268.4	Tumour
CLL465_T	Germline	3018.2	Tumour
CLL469_T	Germline	2791.3	Tumour
CLL475_T	Germline	3826.9	Tumour
CLL472_T	Germline	2928.3	Tumour
CLL479_T	Germline	3411.7	Tumour
CLL468_T	Germline	6152.7	Tumour
CLL477_T	Germline	3626.4	Tumour
CLL457_T	Germline	4204.7	Tumour
CLL476_T	Germline	4345.4	Tumour
CLL480_T	Germline	3315.6	Tumour
CLL462_T	Germline	4634.4	Tumour
CLL466_T	Germline	3678	Tumour
CLL473_T	Germline	2772.1	Tumour
CLL459_T	Germline	4373.1	Tumour
CLL474_T	Germline	4090.1	Tumour
CLL478_T	Germline	3645.6	Tumour
CLL458_T	Germline	3696.3	Tumour
CLL467_T	Germline	4836.9	Tumour
CLL463_T	Germline	4116.4	Tumour
CLL461_T	Germline	3544.6	Tumour
CLL470_T	Germline	3939.3	Tumour
CLL460_T	Germline	4161.1	Tumour
CLL464_T	Germline	2848.4	Tumour
CLL416_T	Germline	4192.5	Tumour
CLL453_T	Germline	3293.3	Tumour
CLL434_T	Germline	4715.3	Tumour
CLL405_T	Germline	4654.7	Tumour
CLL411_T	Germline	3448.1	Tumour
CLL426_T	Germline	2957.8	Tumour
CLL420_T	Germline	3031.3	Tumour
CLL438_T	Germline	3374.5	Tumour
CLL447_T	Germline	4145	Tumour
CLL451_T	Germline	3967.6	Tumour
CLL423_T	Germline	3940.7	Tumour
CLL417_T	Germline	4017.1	Tumour
CLL408_T	Germline	3419.7	Tumour
CLL440_T	Germline	4171.8	Tumour
CLL450_T	Germline	3365.8	Tumour
CLL409_T	Germline	3280.1	Tumour
CLL412_T	Germline	3504.6	Tumour
CLL448_T	Germline	4851.4	Tumour
CLL455_T	Germline	4453.2	Tumour
CLL418_T	Germline	4013	Tumour
CLL435_T	Germline	3612	Tumour
CLL424_T	Germline	5087.8	Tumour
CLL454_T	Germline	5585.2	Tumour
CLL425_T	Germline	3786.9	Tumour
CLL441_T	Germline	6975.7	Tumour
CLL410_T	Germline	4355.8	Tumour
CLL421_T	Germline	4692.9	Tumour
CLL431_T	Germline	2846.5	Tumour
CLL449_T	Germline	4935.7	Tumour
CLL437_T	Germline	3904.1	Tumour
CLL427_T	Germline	4698.6	Tumour
CLL422_T	Germline	2890.8	Tumour
CLL407_T	Germline	6541.1	Tumour
CLL443_T	Germline	4490.2	Tumour
CLL436_T	Germline	3513	Tumour
CLL452_T	Germline	3376.9	Tumour
CLL439_T	Germline	5663.6	Tumour
CLL442_T	Germline	4094.1	Tumour
CLL415_T	Germline	3887.8	Tumour
CLL414_T	Germline	3371.1	Tumour
CLL429_T	Germline	3725.6	Tumour
CLL419_T	Germline	4538.6	Tumour
CLL446_T	Germline	4550.2	Tumour
CLL444_T	Germline	3658.5	Tumour
CLL432_T	Germline	4255.9	Tumour
CLL406_T	Germline	4893	Tumour
CLL428_T	Germline	4770.2	Tumour
CLL430_T	Germline	3853.5	Tumour
CLL413_T	Germline	4993.4	Tumour
CLL456_T	Germline	5471.5	Tumour
CLL433_T	Germline	3423.7	Tumour
CLL396_T	Germline	3517.9	Tumour
CLL445_T	Germline	4171.8	Tumour
S1	WT	2930.5	ATM
S2	WT	4901.3	ATM
S3	WT	2438.3	ATM
S4	WT	6190.5	ATM
S5	WT	34536.3	ATM
S6	WT	1768.7	ATM
S7	WT	2450.4	ATM
S8	WT	9886.9	ATM
S9	WT	2091.4	ATM
S10	WT	2307.8	ATM
S11	WT	3265.3	ATM
S12	WT	3038.5	ATM
S13	WT	2796	ATM
S14	WT	2461.1	ATM
S15	WT	6811.3	ATM
S16	WT	3087.2	ATM
S17	WT	3113.3	ATM
S18	WT	3757.8	ATM
S19	WT	2434.7	ATM
S20	WT	1251.6	ATM
S21	WT	7616.4	ATM
S22	WT	2730.3	ATM
S23	WT	3237.2	ATM
S24	WT	2606.8	ATM
S25	WT	3069.8	ATM
S26	WT	2285	ATM
S27	WT	4560.5	ATM
S28	WT	1724.1	ATM
S29	WT	1408.5	ATM
S30	WT	2116.5	ATM
S31	WT	19866.8	ATM
S32	WT	2618.9	ATM
S33	WT	1690.9	ATM
S34	WT	2163.1	ATM
S35	WT	2169.3	ATM
S36	WT	1591.8	ATM
S37	WT	1974.9	ATM
S38	WT	2417.5	ATM
S39	WT	3140.6	ATM
S40	WT	2468.1	ATM
S41	WT	2984.9	ATM
S42	WT	2593.9	ATM
S43	WT	5201.1	ATM
S44	WT	2754.8	ATM
S45	WT	2213.6	ATM
S46	WT	2407.5	ATM
S47	WT	6651.7	ATM
S48	WT	2794.1	ATM
S49	WT	10823.3	ATM
S50	WT	1776.8	ATM
S51	WT	4129.7	ATM
S52	WT	1808.9	ATM
S53	WT	2307.9	ATM
S54	WT	2604.1	ATM
S55	WT	2417.4	ATM
S56	WT	3988.6	ATM
S57	WT	4498.5	ATM
S58	WT	2665.2	ATM
S59	WT	3565.7	ATM
S60	WT	2558.9	ATM
S61	WT	2440	ATM
S62	WT	4253.3	ATM
S63	WT	1683.7	ATM
S64	WT	2258.8	ATM
S65	WT	6882.8	ATM
S66	WT	4786.5	ATM
S67	WT	5220.4	ATM
S68	WT	5128.8	ATM
S69	WT	4828	ATM
S70	WT	9541.5	ATM
S71	WT	2520.7	ATM
S72	WT	2492.3	ATM
S73	WT	2164	ATM
S74	WT	2592.2	ATM
S75	WT	3121.7	ATM
S76	WT	1205.8	ATM
S77	WT	2628.3	ATM
S78	WT	4971.3	ATM
S79	WT	5327.5	ATM
S80	WT	2507	ATM
S81	WT	2434.2	ATM
S82	WT	2789.8	ATM
S83	WT	1873.6	ATM
S84	WT	6254.7	ATM
S85	WT	5965.8	ATM
S86	WT	2194.7	ATM
S87	WT	2416.4	ATM
S88	WT	4473.6	ATM
S89	WT	3324.1	ATM
S90	WT	2450.5	ATM
S91	WT	3740.2	ATM
S92	WT	2933.9	ATM
S93	WT	3515.7	ATM
S94	WT	2235.2	ATM
S95	WT	2335.4	ATM
S96	WT	2350.8	ATM
S97	WT	2287.6	ATM
S98	WT	2475.9	ATM
S99	WT	2191.8	ATM
S100	WT	3285.6	ATM
S101	WT	2079	ATM
S102	WT	2025.9	ATM
S103	WT	2644.2	ATM
S104	WT	2702.3	ATM
S105	WT	4282.8	ATM
S106	WT	2685	ATM
S107	WT	2609.8	ATM
S108	WT	2643.4	ATM
S109	WT	3736.4	ATM
S110	WT	2374.7	ATM
S111	WT	2011.7	ATM
S112	WT	1588.9	ATM
S113	WT	2635.9	ATM
S114	WT	2736.1	ATM
S115	WT	3202.9	ATM
S116	WT	2660.1	ATM
S117	WT	2095.5	ATM
S118	WT	2228.6	ATM
S119	WT	5099.8	ATM
S120	WT	2272.6	ATM
S121	WT	4714.9	ATM
S122	WT	4681.6	ATM
S123	WT	8526.5	ATM
S124	WT	3346	ATM
S125	WT	1757.8	ATM
S126	WT	2154.8	ATM
S127	WT	2494.6	ATM
S128	WT	3419.1	ATM
S129	WT	2335	ATM
S130	WT	2508.5	ATM
S131	WT	2850.1	ATM
S132	WT	1767.7	ATM
S133	WT	2290.2	ATM
S134	WT	3581.6	ATM
S135	WT	4824	ATM
S136	WT	1826.6	ATM
S137	WT	2146.6	ATM
S138	WT	2506.1	ATM
S139	WT	4156.5	ATM
S140	WT	2282.4	ATM
S141	WT	3204.7	ATM
S142	WT	2259.6	ATM
S143	WT	2347.2	ATM
S144	WT	2280.2	ATM
S145	WT	2029.8	ATM
S146	WT	5335.1	ATM
S147	WT	2483.5	ATM
S148	WT	1998.5	ATM
S149	WT	4354.4	ATM
S150	WT	2585.5	ATM
S151	WT	3162.9	ATM
S152	WT	2642.7	ATM
S153	WT	5275.9	ATM
S154	WT	3041	ATM
S155	WT	2383.4	ATM
S156	WT	3255.6	ATM
S157	WT	2695.8	ATM
S158	WT	2462.8	ATM
S159	WT	2371.7	ATM
S160	WT	2230.8	ATM
S161	WT	2558.4	ATM
S162	WT	2650.8	ATM
S163	WT	4086.8	ATM
S164	WT	2214.2	ATM
S165	WT	1911.1	ATM
S166	WT	3272.8	ATM
S167	WT	7664.1	ATM
S168	WT	4237.4	ATM
S169	WT	2299.4	ATM
S170	WT	3122.2	ATM
S171	WT	2635.6	ATM
S172	WT	2560.3	ATM
S173	WT	2445.6	ATM
S174	WT	2465.7	ATM
S175	WT	2208.2	ATM
S176	WT	2578.9	ATM
S177	WT	2635	ATM
S178	WT	2436.2	ATM
S179	WT	2332	ATM
S180	WT	1820.5	ATM
S181	WT	3811	ATM
S182	WT	3439.2	ATM
S183	WT	5942.2	ATM
S184	WT	3679.8	ATM
S185	WT	2741.9	ATM
S186	WT	2532.6	ATM
S187	WT	2217.7	ATM
S188	WT	3484.3	ATM
S189	WT	3625.8	ATM
S190	WT	2592.6	ATM
S191	WT	2798.6	ATM
S192	WT	2012.2	ATM
S193	WT	2327.2	ATM
S194	WT	4983.7	ATM
S195	WT	2489.9	ATM
S196	WT	8377.2	ATM
S197	WT	3647	ATM
S198	WT	2917	ATM
S199	WT	2689.3	ATM
S200	WT	13197.2	ATM
S201	WT	2312.2	ATM
S202	WT	1908.4	ATM
S203	WT	3264.9	ATM
S204	WT	2135.6	ATM
S205	WT	1272.7	ATM
S206	WT	2095.9	ATM
S207	WT	9095	ATM
S208	WT	2357.3	ATM
S209	WT	1806	ATM
S210	WT	2229	ATM
S211	WT	1978.1	ATM
S212	WT	2337.9	ATM
S213	WT	1748.4	ATM
S214	WT	4875.3	ATM
S215	WT	2650	ATM
S216	WT	2198.5	ATM
S217	WT	2061.1	ATM
S218	WT	1632.5	ATM
S219	WT	2260.4	ATM
S220	WT	6168.5	ATM
S221	WT	2845.3	ATM
S222	WT	3233.8	ATM
S223	WT	2854.7	ATM
S224	WT	2511	ATM
S225	WT	1959.3	ATM
S226	WT	2047.6	ATM
S227	WT	4404.9	ATM
S228	WT	1729.7	ATM
S229	WT	1736.6	ATM
S230	WT	2134	ATM
S231	WT	2835.3	ATM
S232	WT	2221.7	ATM
S233	WT	3886.2	ATM
S234	WT	1707.6	ATM
S235	WT	1220.6	ATM
S236	WT	4136.3	ATM
S237	WT	2664.6	ATM
S238	WT	2012.6	ATM
S239	WT	2034.1	ATM
S240	WT	2411.5	ATM
S241	WT	2134	ATM
S242	WT	3606.3	ATM
S243	WT	2259	ATM
S244	WT	2579	ATM
S245	WT	2501.6	ATM
S246	WT	4853.4	ATM
S247	WT	2602.2	ATM
S248	WT	3803.5	ATM
S249	WT	5888.5	ATM
S250	WT	3522	ATM
S251	WT	3193.6	ATM
S252	WT	2123.6	ATM
S253	WT	2876.2	ATM
S254	WT	3127.7	ATM
S255	WT	2717.8	ATM
S256	WT	2901.7	ATM
S257	WT	4895.6	ATM
S258	WT	3226.6	ATM
S259	WT	4469.2	ATM
S260	WT	1922.5	ATM
S261	WT	2211.3	ATM
S262	WT	3634.4	ATM
S263	WT	3334.5	ATM
S264	WT	4289.6	ATM
S265	WT	3481.4	ATM
S266	WT	3029.3	ATM
S267	WT	2477.7	ATM
S268	WT	2611.9	ATM
S269	WT	7311.4	ATM
S270	WT	3313.2	ATM
S271	WT	3011.8	ATM
S272	WT	722.3	ATM
S273	WT	2962.3	ATM
S274	WT	2932.4	ATM
S275	WT	3261.9	ATM
S276	WT	2665.6	ATM
S277	WT	3012.4	ATM
S278	WT	2957	ATM
S279	WT	3152	ATM
S280	WT	7097.5	ATM
S281	WT	3491.6	ATM
S282	WT	3923.7	ATM
S283	WT	2748	ATM
S284	WT	0	ATM
S285	WT	3414.9	ATM
S286	WT	864.9	ATM
S287	WT	8818.8	ATM
S288	WT	2953.4	ATM
S289	WT	3440.1	ATM
S290	WT	2474.4	ATM
S291	WT	2800.1	ATM
S292	WT	2854.1	ATM
S293	WT	1492.2	ATM
S294	WT	5962.4	ATM
S295	WT	2761.2	ATM
S296	WT	2146.9	ATM
S297	WT	6303.9	ATM
S298	WT	870.4	ATM
S299	WT	3091.1	ATM
S300	WT	2840.9	ATM
S301	WT	2502.4	ATM
S302	WT	3869.4	ATM
S303	WT	4724.4	ATM
S304	WT	2829.6	ATM
S305	WT	6797.8	ATM
S306	WT	2879.3	ATM
S307	WT	1090.3	ATM
S308	WT	4692.1	ATM
S309	WT	2536.4	ATM
S310	WT	4867.6	ATM
S311	WT	1821.8	ATM
S312	WT	4035.4	ATM
S313	WT	2126.9	ATM
S314	WT	3284.9	ATM
S315	WT	1806.1	ATM
S316	WT	6429.3	ATM
S317	WT	3455.4	ATM
S318	WT	3158.1	ATM
S319	WT	2737.2	ATM
S320	WT	2450.1	ATM
S321	WT	1150.4	ATM
S322	WT	4157.5	ATM
S323	WT	7602.3	ATM
S324	WT	2814.3	ATM
S325	WT	4713.8	ATM
S326	WT	1473.1	ATM
S327	WT	2154.5	ATM
S328	WT	3180.7	ATM
S329	WT	3586	ATM
S330	WT	3424.7	ATM
S331	WT	4100.2	ATM
S332	WT	2724.4	ATM
S333	WT	2985.7	ATM
S334	WT	2185	ATM
S335	WT	3485	ATM
S336	WT	2986.5	ATM
S337	WT	3684	ATM
S338	WT	2372	ATM
S339	WT	2299.4	ATM
S340	WT	4121.6	ATM
S341	WT	6436.1	ATM
S342	WT	2995.2	ATM
S343	WT	1851.8	ATM
S344	WT	3358.4	ATM
S345	WT	3003.2	ATM
S346	WT	6253.7	ATM
S347	WT	3801.8	ATM
S348	WT	3687.2	ATM
S349	WT	2242.7	ATM
S350	WT	1544.9	ATM
S351	WT	3522.3	ATM
S352	WT	1400.2	ATM
S353	WT	5834.8	ATM
S354	WT	4214.7	ATM
S355	WT	2497.7	ATM
S356	WT	4295.6	ATM
S357	WT	6197	ATM
S358	WT	2699.3	ATM
S359	WT	1436.6	ATM
S360	WT	4134.3	ATM
S361	WT	3410.4	ATM
S362	WT	2892	ATM
S363	WT	3445.2	ATM
S364	WT	2726.4	ATM
S365	WT	3288.8	ATM
S366	WT	3526.6	ATM
S367	WT	3702.3	ATM
S368	WT	4064.1	ATM
S369	WT	9282.8	ATM
S370	WT	10129.5	ATM
S371	WT	8540.5	ATM
S372	WT	3008.9	ATM
S373	WT	2949.5	ATM
S374	WT	8151.1	ATM
S375	WT	4712.4	ATM
S376	WT	3743.8	ATM
S377	WT	3165.4	ATM
S378	WT	4292.7	ATM
S379	WT	3325.1	ATM
S380	WT	4255.7	ATM
S381	WT	4165.3	ATM
S382	WT	3006.8	ATM
S383	WT	3113	ATM
S384	WT	4924.6	ATM
S385	WT	2519.2	ATM
S386	WT	2800.7	ATM
S387	WT	3884.1	ATM
S388	WT	2992.4	ATM
S389	WT	6320	ATM
S390	WT	2903.2	ATM
S391	WT	3020.8	ATM
S392	WT	3227.8	ATM
S393	WT	3626	ATM
S394	WT	2688.4	ATM
S395	WT	5517.7	ATM
S396	WT	3832	ATM
S397	WT	4741.3	ATM
S398	WT	8284.1	ATM
S399	WT	2121.1	ATM
S400	WT	5702.4	ATM
S401	WT	3471.8	ATM
S402	WT	4346.7	ATM
S403	WT	4220.1	ATM
S404	WT	6337.2	ATM
S405	WT	3480.6	ATM
S406	WT	3504.1	ATM
S407	WT	3651.4	ATM
S408	WT	4127.1	ATM
S409	WT	4191.9	ATM
S410	WT	3090.8	ATM
S411	WT	2414.1	ATM
S412	WT	3259	ATM
S413	WT	3069.6	ATM
S414	WT	2992	ATM
S415	WT	5632.6	ATM
S416	WT	2390.5	ATM
S417	WT	3506.5	ATM
S418	WT	4095.6	ATM
S419	WT	4312.1	ATM
S420	WT	3687.9	ATM
S421	WT	3683.9	ATM
S422	WT	2967.5	ATM
S423	WT	10434.4	ATM
S424	WT	2287.9	ATM
S425	WT	11242	ATM
S426	WT	3201.7	ATM
S427	WT	6158.2	ATM
S428	WT	7288.3	ATM
S429	mut	1765	ATM
S430	mut	1050.1	ATM
S431	mut	1333.1	ATM
S432	mut	1566.2	ATM
S433	mut	1179.1	ATM
S434	mut	2048.8	ATM
S435	mut	1111.1	ATM
S436	mut	1333.9	ATM
S437	mut	1099.4	ATM
S438	mut	1227.3	ATM
S439	mut	1041.4	ATM
S440	mut	1731.3	ATM
S441	mut	1305.9	ATM
S442	mut	1108.7	ATM
S443	mut	743.6	ATM
S444	mut	1764.8	ATM
S445	mut	1800.7	ATM
S446	mut	1349.3	ATM
S447	mut	1606.9	ATM
S448	mut	2197.1	ATM
S449	mut	1321.9	ATM
S450	mut	1686.4	ATM
S451	mut	1175.1	ATM
S452	mut	1956.2	ATM
S453	mut	1327.6	ATM
S454	mut	1622.2	ATM
S455	mut	1766.4	ATM
S456	mut	1519.2	ATM
S457	mut	1409.2	ATM
S458	mut	2122.3	ATM
S459	mut	1681.5	ATM
S460	mut	658.7	ATM
S461	mut	2356.3	ATM
S462	mut	1460.1	ATM
S463	mut	1745.8	ATM
S464	mut	1631.1	ATM
S465	mut	2652.7	ATM
S466	mut	1896.5	ATM
S467	mut	1845.5	ATM
S468	mut	2024.5	ATM
S469	mut	1771.7	ATM
S470	mut	1383.8	ATM
S471	mut	2084.7	ATM
S472	mut	1923.9	ATM
S473	mut	2236.7	ATM
S474	mut	1843.3	ATM
S475	mut	1714.1	ATM
S476	mut	1701.7	ATM
S477	mut	1650.8	ATM
S478	mut	1541.9	ATM
S479	mut	2737.4	ATM
S480	mut	1533.7	ATM
S481	mut	2472	ATM
S482	mut	1818.8	ATM
S483	mut	1725.6	ATM
S484	mut	1706.1	ATM
S485	mut	1400.2	ATM
S486	WT	2930.5	P53 pathway
S487	WT	4901.3	P53 pathway
S488	WT	6190.5	P53 pathway
S489	WT	34536.3	P53 pathway
S490	WT	2450.4	P53 pathway
S491	WT	9886.9	P53 pathway
S492	WT	2307.8	P53 pathway
S493	WT	3265.3	P53 pathway
S494	WT	3038.5	P53 pathway
S495	WT	2796	P53 pathway
S496	WT	6811.3	P53 pathway
S497	WT	3087.2	P53 pathway
S498	WT	3113.3	P53 pathway
S499	WT	3757.8	P53 pathway
S500	WT	7616.4	P53 pathway
S501	WT	2730.3	P53 pathway
S502	WT	2606.8	P53 pathway
S503	WT	3069.8	P53 pathway
S504	WT	4560.5	P53 pathway
S505	WT	19866.8	P53 pathway
S506	WT	2618.9	P53 pathway
S507	WT	2163.1	P53 pathway
S508	WT	1974.9	P53 pathway
S509	WT	2417.5	P53 pathway
S510	WT	3140.6	P53 pathway
S511	WT	2984.9	P53 pathway
S512	WT	5201.1	P53 pathway
S513	WT	2754.8	P53 pathway
S514	WT	2407.5	P53 pathway
S515	WT	6651.7	P53 pathway
S516	WT	2794.1	P53 pathway
S517	WT	10823.3	P53 pathway
S518	WT	1776.8	P53 pathway
S519	WT	4129.7	P53 pathway
S520	WT	2307.9	P53 pathway
S521	WT	2604.1	P53 pathway
S522	WT	2417.4	P53 pathway
S523	WT	3988.6	P53 pathway
S524	WT	4498.5	P53 pathway
S525	WT	2665.2	P53 pathway
S526	WT	3565.7	P53 pathway
S527	WT	2558.9	P53 pathway
S528	WT	2440	P53 pathway
S529	WT	4253.3	P53 pathway
S530	WT	6882.8	P53 pathway
S531	WT	4786.5	P53 pathway
S532	WT	5220.4	P53 pathway
S533	WT	5128.8	P53 pathway
S534	WT	4828	P53 pathway
S535	WT	9541.5	P53 pathway
S536	WT	2520.7	P53 pathway
S537	WT	2492.3	P53 pathway
S538	WT	3121.7	P53 pathway
S539	WT	1205.8	P53 pathway
S540	WT	2628.3	P53 pathway
S541	WT	4971.3	P53 pathway
S542	WT	5327.5	P53 pathway
S543	WT	2507	P53 pathway
S544	WT	2434.2	P53 pathway
S545	WT	6254.7	P53 pathway
S546	WT	5965.8	P53 pathway
S547	WT	2416.4	P53 pathway
S548	WT	3324.1	P53 pathway
S549	WT	2450.5	P53 pathway
S550	WT	3740.2	P53 pathway
S551	WT	2933.9	P53 pathway
S552	WT	3515.7	P53 pathway
S553	WT	2235.2	P53 pathway
S554	WT	2350.8	P53 pathway
S555	WT	2287.6	P53 pathway
S556	WT	2475.9	P53 pathway
S557	WT	2191.8	P53 pathway
S558	WT	3285.6	P53 pathway
S559	WT	2025.9	P53 pathway
S560	WT	2644.2	P53 pathway
S561	WT	2702.3	P53 pathway
S562	WT	4282.8	P53 pathway
S563	WT	2685	P53 pathway
S564	WT	2609.8	P53 pathway
S565	WT	2643.4	P53 pathway
S566	WT	3736.4	P53 pathway
S567	WT	2374.7	P53 pathway
S568	WT	1588.9	P53 pathway
S569	WT	2635.9	P53 pathway
S570	WT	3202.9	P53 pathway
S571	WT	2660.1	P53 pathway
S572	WT	5099.8	P53 pathway
S573	WT	2272.6	P53 pathway
S574	WT	4714.9	P53 pathway
S575	WT	4681.6	P53 pathway
S576	WT	8526.5	P53 pathway
S577	WT	3346	P53 pathway
S578	WT	1757.8	P53 pathway
S579	WT	2154.8	P53 pathway
S580	WT	3419.1	P53 pathway
S581	WT	2335	P53 pathway
S582	WT	2508.5	P53 pathway
S583	WT	2850.1	P53 pathway
S584	WT	1767.7	P53 pathway
S585	WT	2290.2	P53 pathway
S586	WT	3581.6	P53 pathway
S587	WT	4824	P53 pathway
S588	WT	4156.5	P53 pathway
S589	WT	3204.7	P53 pathway
S590	WT	2259.6	P53 pathway
S591	WT	2347.2	P53 pathway
S592	WT	2280.2	P53 pathway
S593	WT	2029.8	P53 pathway
S594	WT	5335.1	P53 pathway
S595	WT	2483.5	P53 pathway
S596	WT	1998.5	P53 pathway
S597	WT	4354.4	P53 pathway
S598	WT	2585.5	P53 pathway
S599	WT	3162.9	P53 pathway
S600	WT	2642.7	P53 pathway
S601	WT	5275.9	P53 pathway
S602	WT	3041	P53 pathway
S603	WT	2383.4	P53 pathway
S604	WT	3255.6	P53 pathway
S605	WT	2695.8	P53 pathway
S606	WT	2462.8	P53 pathway
S607	WT	2558.4	P53 pathway
S608	WT	4086.8	P53 pathway
S609	WT	2214.2	P53 pathway
S610	WT	3272.8	P53 pathway
S611	WT	7664.1	P53 pathway
S612	WT	4237.4	P53 pathway
S613	WT	2299.4	P53 pathway
S614	WT	3122.2	P53 pathway
S615	WT	2560.3	P53 pathway
S616	WT	2465.7	P53 pathway
S617	WT	2578.9	P53 pathway
S618	WT	2635	P53 pathway
S619	WT	2436.2	P53 pathway
S620	WT	2332	P53 pathway
S621	WT	1820.5	P53 pathway
S622	WT	3811	P53 pathway
S623	WT	3439.2	P53 pathway
S624	WT	5942.2	P53 pathway
S625	WT	3679.8	P53 pathway
S626	WT	2741.9	P53 pathway
S627	WT	2532.6	P53 pathway
S628	WT	2217.7	P53 pathway
S629	WT	3484.3	P53 pathway
S630	WT	3625.8	P53 pathway
S631	WT	2592.6	P53 pathway
S632	WT	4983.7	P53 pathway
S633	WT	2489.9	P53 pathway
S634	WT	8377.2	P53 pathway
S635	WT	3647	P53 pathway
S636	WT	2917	P53 pathway
S637	WT	2689.3	P53 pathway
S638	WT	13197.2	P53 pathway
S639	WT	2312.2	P53 pathway
S640	WT	3264.9	P53 pathway
S641	WT	2135.6	P53 pathway
S642	WT	2095.9	P53 pathway
S643	WT	9095	P53 pathway
S644	WT	1806	P53 pathway
S645	WT	2229	P53 pathway
S646	WT	1978.1	P53 pathway
S647	WT	4875.3	P53 pathway
S648	WT	2650	P53 pathway
S649	WT	2198.5	P53 pathway
S650	WT	2260.4	P53 pathway
S651	WT	6168.5	P53 pathway
S652	WT	2845.3	P53 pathway
S653	WT	3233.8	P53 pathway
S654	WT	2854.7	P53 pathway
S655	WT	2047.6	P53 pathway
S656	WT	4404.9	P53 pathway
S657	WT	3886.2	P53 pathway
S658	WT	4136.3	P53 pathway
S659	WT	2664.6	P53 pathway
S660	WT	2411.5	P53 pathway
S661	WT	3606.3	P53 pathway
S662	WT	2259	P53 pathway
S663	WT	4853.4	P53 pathway
S664	WT	2602.2	P53 pathway
S665	WT	3803.5	P53 pathway
S666	WT	5888.5	P53 pathway
S667	WT	3522	P53 pathway
S668	WT	3193.6	P53 pathway
S669	WT	3127.7	P53 pathway
S670	WT	2717.8	P53 pathway
S671	WT	2901.7	P53 pathway
S672	WT	4895.6	P53 pathway
S673	WT	3226.6	P53 pathway
S674	WT	4469.2	P53 pathway
S675	WT	1922.5	P53 pathway
S676	WT	3634.4	P53 pathway
S677	WT	3334.5	P53 pathway
S678	WT	4289.6	P53 pathway
S679	WT	3481.4	P53 pathway
S680	WT	3029.3	P53 pathway
S681	WT	2477.7	P53 pathway
S682	WT	7311.4	P53 pathway
S683	WT	3313.2	P53 pathway
S684	WT	3011.8	P53 pathway
S685	WT	722.3	P53 pathway
S686	WT	2962.3	P53 pathway
S687	WT	2932.4	P53 pathway
S688	WT	3261.9	P53 pathway
S689	WT	2665.6	P53 pathway
S690	WT	3012.4	P53 pathway
S691	WT	3152	P53 pathway
S692	WT	7097.5	P53 pathway
S693	WT	3491.6	P53 pathway
S694	WT	3923.7	P53 pathway
S695	WT	2748	P53 pathway
S696	WT	0	P53 pathway
S697	WT	3414.9	P53 pathway
S698	WT	864.9	P53 pathway
S699	WT	8818.8	P53 pathway
S700	WT	2953.4	P53 pathway
S701	WT	3440.1	P53 pathway
S702	WT	2474.4	P53 pathway
S703	WT	2800.1	P53 pathway
S704	WT	5962.4	P53 pathway
S705	WT	2761.2	P53 pathway
S706	WT	6303.9	P53 pathway
S707	WT	3091.1	P53 pathway
S708	WT	2840.9	P53 pathway
S709	WT	3869.4	P53 pathway
S710	WT	4724.4	P53 pathway
S711	WT	2829.6	P53 pathway
S712	WT	6797.8	P53 pathway
S713	WT	4867.6	P53 pathway
S714	WT	4035.4	P53 pathway
S715	WT	3284.9	P53 pathway
S716	WT	6429.3	P53 pathway
S717	WT	3455.4	P53 pathway
S718	WT	3158.1	P53 pathway
S719	WT	2737.2	P53 pathway
S720	WT	2450.1	P53 pathway
S721	WT	4157.5	P53 pathway
S722	WT	7602.3	P53 pathway
S723	WT	2814.3	P53 pathway
S724	WT	4713.8	P53 pathway
S725	WT	1473.1	P53 pathway
S726	WT	2154.5	P53 pathway
S727	WT	3180.7	P53 pathway
S728	WT	3586	P53 pathway
S729	WT	3424.7	P53 pathway
S730	WT	4100.2	P53 pathway
S731	WT	2724.4	P53 pathway
S732	WT	2985.7	P53 pathway
S733	WT	2986.5	P53 pathway
S734	WT	3684	P53 pathway
S735	WT	2372	P53 pathway
S736	WT	2299.4	P53 pathway
S737	WT	4121.6	P53 pathway
S738	WT	6436.1	P53 pathway
S739	WT	2995.2	P53 pathway
S740	WT	3003.2	P53 pathway
S741	WT	6253.7	P53 pathway
S742	WT	3801.8	P53 pathway
S743	WT	3687.2	P53 pathway
S744	WT	2242.7	P53 pathway
S745	WT	5834.8	P53 pathway
S746	WT	4214.7	P53 pathway
S747	WT	4295.6	P53 pathway
S748	WT	6197	P53 pathway
S749	WT	1436.6	P53 pathway
S750	WT	2892	P53 pathway
S751	WT	3445.2	P53 pathway
S752	WT	2726.4	P53 pathway
S753	WT	3288.8	P53 pathway
S754	WT	3526.6	P53 pathway
S755	WT	3702.3	P53 pathway
S756	WT	4064.1	P53 pathway
S757	WT	9282.8	P53 pathway
S758	WT	10129.5	P53 pathway
S759	WT	8540.5	P53 pathway
S760	WT	2949.5	P53 pathway
S761	WT	4712.4	P53 pathway
S762	WT	3743.8	P53 pathway
S763	WT	4292.7	P53 pathway
S764	WT	3325.1	P53 pathway
S765	WT	4255.7	P53 pathway
S766	WT	4165.3	P53 pathway
S767	WT	3006.8	P53 pathway
S768	WT	3113	P53 pathway
S769	WT	4924.6	P53 pathway
S770	WT	2519.2	P53 pathway
S771	WT	3884.1	P53 pathway
S772	WT	6320	P53 pathway
S773	WT	2903.2	P53 pathway
S774	WT	3020.8	P53 pathway
S775	WT	3227.8	P53 pathway
S776	WT	3626	P53 pathway
S777	WT	5517.7	P53 pathway
S778	WT	3832	P53 pathway
S779	WT	4741.3	P53 pathway
S780	WT	8284.1	P53 pathway
S781	WT	3471.8	P53 pathway
S782	WT	4346.7	P53 pathway
S783	WT	6337.2	P53 pathway
S784	WT	3480.6	P53 pathway
S785	WT	3504.1	P53 pathway
S786	WT	3651.4	P53 pathway
S787	WT	3090.8	P53 pathway
S788	WT	2414.1	P53 pathway
S789	WT	3259	P53 pathway
S790	WT	3069.6	P53 pathway
S791	WT	2992	P53 pathway
S792	WT	5632.6	P53 pathway
S793	WT	3506.5	P53 pathway
S794	WT	4095.6	P53 pathway
S795	WT	4312.1	P53 pathway
S796	WT	3683.9	P53 pathway
S797	WT	2967.5	P53 pathway
S798	WT	10434.4	P53 pathway
S799	WT	11242	P53 pathway
S800	WT	6158.2	P53 pathway
S801	WT	7288.3	P53 pathway
S802	mut	1765	P53 pathway
S803	mut	2438.3	P53 pathway
S804	mut	1768.7	P53 pathway
S805	mut	2091.4	P53 pathway
S806	mut	1050.1	P53 pathway
S807	mut	2461.1	P53 pathway
S808	mut	2434.7	P53 pathway
S809	mut	1251.6	P53 pathway
S810	mut	1333.1	P53 pathway
S811	mut	1566.2	P53 pathway
S812	mut	3237.2	P53 pathway
S813	mut	2285	P53 pathway
S814	mut	1724.1	P53 pathway
S815	mut	1408.5	P53 pathway
S816	mut	2116.5	P53 pathway
S817	mut	1690.9	P53 pathway
S818	mut	2169.3	P53 pathway
S819	mut	1591.8	P53 pathway
S820	mut	2468.1	P53 pathway
S821	mut	2593.9	P53 pathway
S822	mut	1179.1	P53 pathway
S823	mut	2213.6	P53 pathway
S824	mut	2048.8	P53 pathway
S825	mut	1808.9	P53 pathway
S826	mut	1111.1	P53 pathway
S827	mut	1333.9	P53 pathway
S828	mut	1683.7	P53 pathway
S829	mut	2258.8	P53 pathway
S830	mut	1099.4	P53 pathway
S831	mut	2164	P53 pathway
S832	mut	2592.2	P53 pathway
S833	mut	1227.3	P53 pathway
S834	mut	1041.4	P53 pathway
S835	mut	2789.8	P53 pathway
S836	mut	1873.6	P53 pathway
S837	mut	2194.7	P53 pathway
S838	mut	1731.3	P53 pathway
S839	mut	4473.6	P53 pathway
S840	mut	2335.4	P53 pathway
S841	mut	1305.9	P53 pathway
S842	mut	1108.7	P53 pathway
S843	mut	743.6	P53 pathway
S844	mut	2079	P53 pathway
S845	mut	1764.8	P53 pathway
S846	mut	2011.7	P53 pathway
S847	mut	1800.7	P53 pathway
S848	mut	1349.3	P53 pathway
S849	mut	2736.1	P53 pathway
S850	mut	2095.5	P53 pathway
S851	mut	2228.6	P53 pathway
S852	mut	1606.9	P53 pathway
S853	mut	2494.6	P53 pathway
S854	mut	1826.6	P53 pathway
S855	mut	2146.6	P53 pathway
S856	mut	2506.1	P53 pathway
S857	mut	2282.4	P53 pathway
S858	mut	2197.1	P53 pathway
S859	mut	1321.9	P53 pathway
S860	mut	1686.4	P53 pathway
S861	mut	2371.7	P53 pathway
S862	mut	2230.8	P53 pathway
S863	mut	2650.8	P53 pathway
S864	mut	1911.1	P53 pathway
S865	mut	2635.6	P53 pathway
S866	mut	2445.6	P53 pathway
S867	mut	2208.2	P53 pathway
S868	mut	1175.1	P53 pathway
S869	mut	1956.2	P53 pathway
S870	mut	2798.6	P53 pathway
S871	mut	2012.2	P53 pathway
S872	mut	2327.2	P53 pathway
S873	mut	1327.6	P53 pathway
S874	mut	1622.2	P53 pathway
S875	mut	1908.4	P53 pathway
S876	mut	1272.7	P53 pathway
S877	mut	2357.3	P53 pathway
S878	mut	2337.9	P53 pathway
S879	mut	1766.4	P53 pathway
S880	mut	1748.4	P53 pathway
S881	mut	2061.1	P53 pathway
S882	mut	1632.5	P53 pathway
S883	mut	2511	P53 pathway
S884	mut	1959.3	P53 pathway
S885	mut	1729.7	P53 pathway
S886	mut	1736.6	P53 pathway
S887	mut	2134	P53 pathway
S888	mut	2835.3	P53 pathway
S889	mut	2221.7	P53 pathway
S890	mut	1519.2	P53 pathway
S891	mut	1707.6	P53 pathway
S892	mut	1220.6	P53 pathway
S893	mut	2012.6	P53 pathway
S894	mut	2034.1	P53 pathway
S895	mut	2134	P53 pathway
S896	mut	2579	P53 pathway
S897	mut	2501.6	P53 pathway
S898	mut	1409.2	P53 pathway
S899	mut	2122.3	P53 pathway
S900	mut	2123.6	P53 pathway
S901	mut	2876.2	P53 pathway
S902	mut	2211.3	P53 pathway
S903	mut	1681.5	P53 pathway
S904	mut	2611.9	P53 pathway
S905	mut	658.7	P53 pathway
S906	mut	2356.3	P53 pathway
S907	mut	2957	P53 pathway
S908	mut	2854.1	P53 pathway
S909	mut	1492.2	P53 pathway
S910	mut	1460.1	P53 pathway
S911	mut	2146.9	P53 pathway
S912	mut	870.4	P53 pathway
S913	mut	2502.4	P53 pathway
S914	mut	1745.8	P53 pathway
S915	mut	1631.1	P53 pathway
S916	mut	2652.7	P53 pathway
S917	mut	1896.5	P53 pathway
S918	mut	1845.5	P53 pathway
S919	mut	2879.3	P53 pathway
S920	mut	1090.3	P53 pathway
S921	mut	4692.1	P53 pathway
S922	mut	2536.4	P53 pathway
S923	mut	1821.8	P53 pathway
S924	mut	2024.5	P53 pathway
S925	mut	2126.9	P53 pathway
S926	mut	1806.1	P53 pathway
S927	mut	1150.4	P53 pathway
S928	mut	1771.7	P53 pathway
S929	mut	1383.8	P53 pathway
S930	mut	2185	P53 pathway
S931	mut	3485	P53 pathway
S932	mut	2084.7	P53 pathway
S933	mut	1923.9	P53 pathway
S934	mut	1851.8	P53 pathway
S935	mut	3358.4	P53 pathway
S936	mut	2236.7	P53 pathway
S937	mut	1544.9	P53 pathway
S938	mut	3522.3	P53 pathway
S939	mut	1400.2	P53 pathway
S940	mut	2497.7	P53 pathway
S941	mut	1843.3	P53 pathway
S942	mut	2699.3	P53 pathway
S943	mut	4134.3	P53 pathway
S944	mut	3410.4	P53 pathway
S945	mut	1714.1	P53 pathway
S946	mut	3008.9	P53 pathway
S947	mut	8151.1	P53 pathway
S948	mut	3165.4	P53 pathway
S949	mut	2800.7	P53 pathway
S950	mut	2992.4	P53 pathway
S951	mut	1701.7	P53 pathway
S952	mut	1650.8	P53 pathway
S953	mut	2688.4	P53 pathway
S954	mut	1541.9	P53 pathway
S955	mut	2121.1	P53 pathway
S956	mut	5702.4	P53 pathway
S957	mut	2737.4	P53 pathway
S958	mut	1533.7	P53 pathway
S959	mut	4220.1	P53 pathway
S960	mut	2472	P53 pathway
S961	mut	4127.1	P53 pathway
S962	mut	4191.9	P53 pathway
S963	mut	1818.8	P53 pathway
S964	mut	2390.5	P53 pathway
S965	mut	3687.9	P53 pathway
S966	mut	1725.6	P53 pathway
S967	mut	2287.9	P53 pathway
S968	mut	1706.1	P53 pathway
S969	mut	3201.7	P53 pathway
S970	mut	1400.2	P53 pathway
S971	WT	2930.5	TP53
S972	WT	4901.3	TP53
S973	WT	1765	TP53
S974	WT	6190.5	TP53
S975	WT	34536.3	TP53
S976	WT	2450.4	TP53
S977	WT	9886.9	TP53
S978	WT	1050.1	TP53
S979	WT	2307.8	TP53
S980	WT	3265.3	TP53
S981	WT	3038.5	TP53
S982	WT	2796	TP53
S983	WT	2461.1	TP53
S984	WT	6811.3	TP53
S985	WT	3087.2	TP53
S986	WT	3113.3	TP53
S987	WT	3757.8	TP53
S988	WT	1333.1	TP53
S989	WT	7616.4	TP53
S990	WT	1566.2	TP53
S991	WT	2730.3	TP53
S992	WT	2606.8	TP53
S993	WT	3069.8	TP53
S994	WT	4560.5	TP53
S995	WT	2116.5	TP53
S996	WT	19866.8	TP53
S997	WT	2618.9	TP53
S998	WT	1690.9	TP53
S999	WT	2163.1	TP53
S1000	WT	1974.9	TP53
S1001	WT	2417.5	TP53
S1002	WT	3140.6	TP53
S1003	WT	2468.1	TP53
S1004	WT	2984.9	TP53
S1005	WT	5201.1	TP53
S1006	WT	1179.1	TP53
S1007	WT	2754.8	TP53
S1008	WT	2407.5	TP53
S1009	WT	6651.7	TP53
S1010	WT	2048.8	TP53
S1011	WT	2794.1	TP53
S1012	WT	10823.3	TP53
S1013	WT	1776.8	TP53
S1014	WT	4129.7	TP53
S1015	WT	2307.9	TP53
S1016	WT	2604.1	TP53
S1017	WT	2417.4	TP53
S1018	WT	3988.6	TP53
S1019	WT	4498.5	TP53
S1020	WT	1111.1	TP53
S1021	WT	2665.2	TP53
S1022	WT	3565.7	TP53
S1023	WT	2558.9	TP53
S1024	WT	2440	TP53
S1025	WT	1333.9	TP53
S1026	WT	4253.3	TP53
S1027	WT	6882.8	TP53
S1028	WT	1099.4	TP53
S1029	WT	4786.5	TP53
[truncated: 426 more rows]

## Sheet: fig7e
SUBSET	MUTATION_COUNT	sigtype	fraction	type
Whole_Genome	1471431	SBS1	0.100351	SBS
Exome	13950	SBS1	0.21974	SBS
RE	39473	SBS1	0.0658943	SBS
Drivers	739	SBS1	0.0849454	SBS
Whole_Genome	1471431	SBS5	0.575154	SBS
Exome	13950	SBS5	0.563106	SBS
RE	39473	SBS5	0.635724	SBS
Drivers	739	SBS5	0.691574	SBS
Whole_Genome	1471431	SBS8	0.154016	SBS
Exome	13950	SBS8	0.117147	SBS
RE	39473	SBS8	0.11523	SBS
Drivers	739	SBS8	0.137221	SBS
Whole_Genome	1471431	SBS9	0.137102	SBS
Exome	13950	SBS9	0.0779342	SBS
RE	39473	SBS9	0.154995	SBS
Drivers	739	SBS9	0.0590946	SBS
Whole_Genome	1471431	SBS15	0.000286815	SBS
Exome	13950	SBS15	0.000442217	SBS
RE	39473	SBS15	0.00035265	SBS
Drivers	739	SBS15	0.000698987	SBS
Whole_Genome	1471431	SBS17a	0.00164857	SBS
Exome	13950	SBS17a	0.000864424	SBS
RE	39473	SBS17a	0.00143455	SBS
Drivers	739	SBS17a	0.00102976	SBS
Whole_Genome	1471431	SBS17b	0.0062658	SBS
Exome	13950	SBS17b	0.00217366	SBS
RE	39473	SBS17b	0.00265885	SBS
Drivers	739	SBS17b	0.0018763	SBS
Whole_Genome	1471431	SBS18	0.00133355	SBS
Exome	13950	SBS18	0.000978596	SBS
RE	39473	SBS18	0.000818432	SBS
Drivers	739	SBS18	0.00185405	SBS
Whole_Genome	1471431	SBS23	0.00384935	SBS
Exome	13950	SBS23	0.00543414	SBS
RE	39473	SBS23	0.00462464	SBS
Drivers	739	SBS23	0.00403052	SBS
Whole_Genome	1471431	SBS25	0	SBS
Exome	13950	SBS25	0	SBS
RE	39473	SBS25	0	SBS
Drivers	739	SBS25	0	SBS
Whole_Genome	1471431	SBS26	0	SBS
Exome	13950	SBS26	0	SBS
RE	39473	SBS26	0	SBS
Drivers	739	SBS26	0	SBS
Whole_Genome	1471431	SBS33	0.000130314	SBS
Exome	13950	SBS33	3.45866e-05	SBS
RE	39473	SBS33	0.000164364	SBS
Drivers	739	SBS33	0.000160974	SBS
Whole_Genome	1471431	SBS41	0.00217184	SBS
Exome	13950	SBS41	0.00209245	SBS
RE	39473	SBS41	0.00156664	SBS
Drivers	739	SBS41	0.000621773	SBS
Whole_Genome	1471431	SBS57	0.00273466	SBS
Exome	13950	SBS57	0.00179189	SBS
RE	39473	SBS57	0.00290781	SBS
Drivers	739	SBS57	0.00232876	SBS
Whole_Genome	1471431	SBS58	0.0149563	SBS
Exome	13950	SBS58	0.008261	SBS
RE	39473	SBS58	0.0136283	SBS
Drivers	739	SBS58	0.0145637	SBS
Whole_Genome	1471431	other	0	SBS
Exome	13950	other	0	SBS
RE	39473	other	0	SBS
Drivers	739	other	0	SBS
Whole_Genome	122576	ID1	0.204212	ID
Exome	1014	ID1	0.0918652	ID
RE	4028	ID1	0.140757	ID
Drivers	331	ID1	0.0634872	ID
Whole_Genome	122576	ID2	0.367951	ID
Exome	1014	ID2	0.226717	ID
RE	4028	ID2	0.271703	ID
Drivers	331	ID2	0.210881	ID
Whole_Genome	122576	ID4	0.00704631	ID
Exome	1014	ID4	0.0104971	ID
RE	4028	ID4	0.0112726	ID
Drivers	331	ID4	0.011985	ID
Whole_Genome	122576	ID5	0.082962	ID
Exome	1014	ID5	0.159783	ID
RE	4028	ID5	0.123787	ID
Drivers	331	ID5	0.165981	ID
Whole_Genome	122576	ID8	0.00790501	ID
Exome	1014	ID8	0.0232517	ID
RE	4028	ID8	0.0209617	ID
Drivers	331	ID8	0.0274217	ID
Whole_Genome	122576	ID9	0.0923532	ID
Exome	1014	ID9	0.166154	ID
RE	4028	ID9	0.111426	ID
Drivers	331	ID9	0.15363	ID
Whole_Genome	122576	ID83C	0.23757	ID
Exome	1014	ID83C	0.321732	ID
RE	4028	ID83C	0.320093	ID
Drivers	331	ID83C	0.366613	ID
Whole_Genome	122576	other	0	ID
Exome	1014	other	0	ID
RE	4028	other	0	ID
Drivers	331	other	0	ID
Whole_Genome	6326	DBS2	0.253862	DBS
Exome	56	DBS2	0.285856	DBS
RE	379	DBS2	0.16427	DBS
Drivers	7	DBS2	0.147355	DBS
Whole_Genome	6326	DBS4	0.097336	DBS
Exome	56	DBS4	0.101343	DBS
RE	379	DBS4	0.0550107	DBS
Drivers	7	DBS4	0.00017353	DBS
Whole_Genome	6326	DBS6	0.0611567	DBS
Exome	56	DBS6	0.0647248	DBS
RE	379	DBS6	0.0272504	DBS
Drivers	7	DBS6	0	DBS
Whole_Genome	6326	DBS11	0.0991278	DBS
Exome	56	DBS11	0.145807	DBS
RE	379	DBS11	0.131147	DBS
Drivers	7	DBS11	0.140623	DBS
Whole_Genome	6326	DBS78B	0.488518	DBS
Exome	56	DBS78B	0.402269	DBS
RE	379	DBS78B	0.622322	DBS
Drivers	7	DBS78B	0.711849	DBS
Whole_Genome	6326	other	0	DBS
Exome	56	other	0	DBS
RE	379	other	0	DBS
Drivers	7	other	0	DBS

## Sheet: fig7f
DRIVER_GENE	MUTATION_COUNT	sigtype	fraction	type
ARID1A	4	SBS1	0.227172	SBS
ASXL1	2	SBS1	0.00607764	SBS
ATM	51	SBS1	0.0768589	SBS
BCOR	6	SBS1	0.00913252	SBS
BIRC3	9	SBS1	0.0417576	SBS
BIRC6	10	SBS1	0.065201	SBS
BRAF	19	SBS1	0.0179061	SBS
BRCC3	6	SBS1	0.116881	SBS
BRD7	0	SBS1	0	SBS
BTG2	6	SBS1	0.00158314	SBS
LUC7L2	2	SBS1	0.0668051	SBS
CCDC30	1	SBS1	0.429467	SBS
CCND2	8	SBS1	0.0127938	SBS
CHD2	9	SBS1	0.00824201	SBS
CREBBP	8	SBS1	0.203896	SBS
CYP11B1	5	SBS1	0.0966247	SBS
DBR1	0	SBS1	0	SBS
DDX3X	1	SBS1	0.00795449	SBS
DLC1	4	SBS1	0.0246546	SBS
EGR2	22	SBS1	0.175811	SBS
EWSR1	5	SBS1	0.174701	SBS
FAM50A	10	SBS1	0.0203391	SBS
FBXW7	11	SBS1	0.337513	SBS
FIP1L1	0	SBS1	0	SBS
FUBP1	7	SBS1	0.0680368	SBS
HSPA8	0	SBS1	0	SBS
IGLL5	45	SBS1	0.0204654	SBS
IKZF3	8	SBS1	0.00778706	SBS
IRF2BP2	15	SBS1	0.0236199	SBS
IRF4	11	SBS1	0.00428765	SBS
KRAS	16	SBS1	0.0131816	SBS
MED12	15	SBS1	0.0100942	SBS
MGA	16	SBS1	0.259121	SBS
MYD88	0	SBS1	0	SBS
NCBP1	2	SBS1	0.0119622	SBS
NCBP2	5	SBS1	0.572332	SBS
NFKBIE	4	SBS1	0.0351964	SBS
NOTCH1	13	SBS1	0.030598	SBS
NXF1	3	SBS1	0.00927074	SBS
PCM1	5	SBS1	0.0120943	SBS
POT1	32	SBS1	0.0108334	SBS
PTPN11	8	SBS1	0.0147361	SBS
RFX7	6	SBS1	0.0473835	SBS
RPS15	0	SBS1	0	SBS
RPSA	0	SBS1	0	SBS
SAMHD1	12	SBS1	0.0547754	SBS
SETD2	6	SBS1	0.181271	SBS
SF3B1	96	SBS1	0.0698668	SBS
SMCHD1	2	SBS1	0.00206404	SBS
SNX18	7	SBS1	0.0260424	SBS
SPEN	4	SBS1	0.0287963	SBS
TP53	67	SBS1	0.180111	SBS
TRAF3	6	SBS1	0.0312734	SBS
XPO1	23	SBS1	0.346651	SBS
ZC3H18	4	SBS1	0.0177152	SBS
ZFPM1	0	SBS1	0	SBS
ZMYM3	8	SBS1	0.0874524	SBS
ZNF292	4	SBS1	0.045576	SBS
ARID1A	4	SBS5	0.654016	SBS
ASXL1	2	SBS5	0.80569	SBS
ATM	51	SBS5	0.667801	SBS
BCOR	6	SBS5	0.869249	SBS
BIRC3	9	SBS5	0.673241	SBS
BIRC6	10	SBS5	0.742644	SBS
BRAF	19	SBS5	0.718874	SBS
BRCC3	6	SBS5	0.686838	SBS
BRD7	0	SBS5	0	SBS
BTG2	6	SBS5	0.774279	SBS
LUC7L2	2	SBS5	0.855516	SBS
CCDC30	1	SBS5	0.570152	SBS
CCND2	8	SBS5	0.871662	SBS
CHD2	9	SBS5	0.623403	SBS
CREBBP	8	SBS5	0.541093	SBS
CYP11B1	5	SBS5	0.782802	SBS
DBR1	0	SBS5	0	SBS
DDX3X	1	SBS5	0.823925	SBS
DLC1	4	SBS5	0.777432	SBS
EGR2	22	SBS5	0.537899	SBS
EWSR1	5	SBS5	0.696312	SBS
FAM50A	10	SBS5	0.826148	SBS
FBXW7	11	SBS5	0.42306	SBS
FIP1L1	0	SBS5	0	SBS
FUBP1	7	SBS5	0.635854	SBS
HSPA8	0	SBS5	0	SBS
IGLL5	45	SBS5	0.555676	SBS
IKZF3	8	SBS5	0.842003	SBS
IRF2BP2	15	SBS5	0.809342	SBS
IRF4	11	SBS5	0.6297	SBS
KRAS	16	SBS5	0.696976	SBS
MED12	15	SBS5	0.774636	SBS
MGA	16	SBS5	0.567233	SBS
MYD88	0	SBS5	0	SBS
NCBP1	2	SBS5	0.711571	SBS
NCBP2	5	SBS5	0.225755	SBS
NFKBIE	4	SBS5	0.704682	SBS
NOTCH1	13	SBS5	0.725405	SBS
NXF1	3	SBS5	0.703742	SBS
PCM1	5	SBS5	0.808767	SBS
POT1	32	SBS5	0.712196	SBS
PTPN11	8	SBS5	0.717926	SBS
RFX7	6	SBS5	0.701288	SBS
RPS15	0	SBS5	0	SBS
RPSA	0	SBS5	0	SBS
SAMHD1	12	SBS5	0.681402	SBS
SETD2	6	SBS5	0.544673	SBS
SF3B1	96	SBS5	0.786185	SBS
SMCHD1	2	SBS5	0.461376	SBS
SNX18	7	SBS5	0.803108	SBS
SPEN	4	SBS5	0.531435	SBS
TP53	67	SBS5	0.637574	SBS
TRAF3	6	SBS5	0.639724	SBS
XPO1	23	SBS5	0.538834	SBS
ZC3H18	4	SBS5	0.724705	SBS
ZFPM1	0	SBS5	0	SBS
ZMYM3	8	SBS5	0.710872	SBS
ZNF292	4	SBS5	0.875199	SBS
ARID1A	4	SBS8	0.118812	SBS
ASXL1	2	SBS8	0.0383881	SBS
ATM	51	SBS8	0.185835	SBS
BCOR	6	SBS8	0.121619	SBS
BIRC3	9	SBS8	0.267486	SBS
BIRC6	10	SBS8	0.124039	SBS
BRAF	19	SBS8	0.18793	SBS
BRCC3	6	SBS8	0.0634049	SBS
BRD7	0	SBS8	0	SBS
BTG2	6	SBS8	0.0300494	SBS
LUC7L2	2	SBS8	0.0776792	SBS
CCDC30	1	SBS8	0.000381314	SBS
CCND2	8	SBS8	0.036424	SBS
CHD2	9	SBS8	0.115726	SBS
CREBBP	8	SBS8	0.199144	SBS
CYP11B1	5	SBS8	0.0557153	SBS
DBR1	0	SBS8	0	SBS
DDX3X	1	SBS8	0.168121	SBS
DLC1	4	SBS8	0.197914	SBS
EGR2	22	SBS8	0.26067	SBS
EWSR1	5	SBS8	0.0771075	SBS
FAM50A	10	SBS8	0.132458	SBS
FBXW7	11	SBS8	0.162629	SBS
FIP1L1	0	SBS8	0	SBS
FUBP1	7	SBS8	0.238526	SBS
HSPA8	0	SBS8	0	SBS
IGLL5	45	SBS8	0.105727	SBS
IKZF3	8	SBS8	0.141672	SBS
IRF2BP2	15	SBS8	0.166939	SBS
IRF4	11	SBS8	0.260876	SBS
KRAS	16	SBS8	0.074385	SBS
MED12	15	SBS8	0.171679	SBS
MGA	16	SBS8	0.132718	SBS
MYD88	0	SBS8	0	SBS
NCBP1	2	SBS8	0.276467	SBS
NCBP2	5	SBS8	0.0119385	SBS
NFKBIE	4	SBS8	0.0633971	SBS
NOTCH1	13	SBS8	0.156596	SBS
NXF1	3	SBS8	0.286226	SBS
PCM1	5	SBS8	0.0535739	SBS
POT1	32	SBS8	0.231922	SBS
PTPN11	8	SBS8	0.181269	SBS
RFX7	6	SBS8	0.124778	SBS
RPS15	0	SBS8	0	SBS
RPSA	0	SBS8	0	SBS
SAMHD1	12	SBS8	0.190047	SBS
SETD2	6	SBS8	0.124966	SBS
SF3B1	96	SBS8	0.0913275	SBS
SMCHD1	2	SBS8	0.386636	SBS
SNX18	7	SBS8	0.0603941	SBS
SPEN	4	SBS8	0.439769	SBS
TP53	67	SBS8	0.137288	SBS
TRAF3	6	SBS8	0.136446	SBS
XPO1	23	SBS8	0.0585528	SBS
ZC3H18	4	SBS8	0.131459	SBS
ZFPM1	0	SBS8	0	SBS
ZMYM3	8	SBS8	0.126142	SBS
ZNF292	4	SBS8	0.0372384	SBS
ARID1A	4	SBS9	0	SBS
ASXL1	2	SBS9	0	SBS
ATM	51	SBS9	0.0231871	SBS
BCOR	6	SBS9	0	SBS
BIRC3	9	SBS9	0.0171867	SBS
BIRC6	10	SBS9	0.0523933	SBS
BRAF	19	SBS9	0.021566	SBS
BRCC3	6	SBS9	0	SBS
BRD7	0	SBS9	0	SBS
BTG2	6	SBS9	0.194089	SBS
LUC7L2	2	SBS9	0	SBS
CCDC30	1	SBS9	0	SBS
CCND2	8	SBS9	0.0783027	SBS
CHD2	9	SBS9	0.223381	SBS
CREBBP	8	SBS9	0.00399282	SBS
CYP11B1	5	SBS9	0.0634649	SBS
DBR1	0	SBS9	0	SBS
DDX3X	1	SBS9	0	SBS
DLC1	4	SBS9	0	SBS
EGR2	22	SBS9	0	SBS
EWSR1	5	SBS9	0.0382688	SBS
FAM50A	10	SBS9	0	SBS
FBXW7	11	SBS9	0.0665522	SBS
FIP1L1	0	SBS9	0	SBS
FUBP1	7	SBS9	0.045104	SBS
HSPA8	0	SBS9	0	SBS
IGLL5	45	SBS9	0.310738	SBS
IKZF3	8	SBS9	0	SBS
IRF2BP2	15	SBS9	0	SBS
IRF4	11	SBS9	0.0604377	SBS
KRAS	16	SBS9	0.176586	SBS
MED12	15	SBS9	0	SBS
MGA	16	SBS9	0.0342226	SBS
MYD88	0	SBS9	0	SBS
NCBP1	2	SBS9	0	SBS
NCBP2	5	SBS9	0.160743	SBS
NFKBIE	4	SBS9	0.195397	SBS
NOTCH1	13	SBS9	0.0135354	SBS
NXF1	3	SBS9	0	SBS
PCM1	5	SBS9	0.125565	SBS
POT1	32	SBS9	0.0232399	SBS
PTPN11	8	SBS9	0.0476055	SBS
RFX7	6	SBS9	0	SBS
RPS15	0	SBS9	0	SBS
RPSA	0	SBS9	0	SBS
SAMHD1	12	SBS9	0.0139008	SBS
SETD2	6	SBS9	0.145188	SBS
SF3B1	96	SBS9	0.0296603	SBS
SMCHD1	2	SBS9	0.149924	SBS
SNX18	7	SBS9	0.00556363	SBS
SPEN	4	SBS9	0	SBS
TP53	67	SBS9	0.0261588	SBS
TRAF3	6	SBS9	0.110349	SBS
XPO1	23	SBS9	0.0240999	SBS
ZC3H18	4	SBS9	0.125494	SBS
ZFPM1	0	SBS9	0	SBS
ZMYM3	8	SBS9	0.0253679	SBS
ZNF292	4	SBS9	0.0419862	SBS
ARID1A	4	SBS15	0	SBS
ASXL1	2	SBS15	0	SBS
ATM	51	SBS15	0	SBS
BCOR	6	SBS15	0	SBS
BIRC3	9	SBS15	0	SBS
BIRC6	10	SBS15	0	SBS
BRAF	19	SBS15	5.91933e-05	SBS
BRCC3	6	SBS15	0	SBS
BRD7	0	SBS15	0	SBS
BTG2	6	SBS15	0	SBS
LUC7L2	2	SBS15	0	SBS
CCDC30	1	SBS15	0	SBS
CCND2	8	SBS15	0	SBS
CHD2	9	SBS15	0	SBS
CREBBP	8	SBS15	0	SBS
CYP11B1	5	SBS15	0	SBS
DBR1	0	SBS15	0	SBS
DDX3X	1	SBS15	0	SBS
DLC1	4	SBS15	0	SBS
EGR2	22	SBS15	0	SBS
EWSR1	5	SBS15	0	SBS
FAM50A	10	SBS15	0	SBS
FBXW7	11	SBS15	0	SBS
FIP1L1	0	SBS15	0	SBS
FUBP1	7	SBS15	0	SBS
HSPA8	0	SBS15	0	SBS
IGLL5	45	SBS15	0	SBS
IKZF3	8	SBS15	0	SBS
IRF2BP2	15	SBS15	0	SBS
IRF4	11	SBS15	0	SBS
KRAS	16	SBS15	0	SBS
MED12	15	SBS15	0	SBS
MGA	16	SBS15	0	SBS
MYD88	0	SBS15	0	SBS
NCBP1	2	SBS15	0	SBS
NCBP2	5	SBS15	0	SBS
NFKBIE	4	SBS15	0	SBS
NOTCH1	13	SBS15	0	SBS
NXF1	3	SBS15	0	SBS
PCM1	5	SBS15	0	SBS
POT1	32	SBS15	0	SBS
PTPN11	8	SBS15	0	SBS
RFX7	6	SBS15	0	SBS
RPS15	0	SBS15	0	SBS
RPSA	0	SBS15	0	SBS
SAMHD1	12	SBS15	0.00638232	SBS
SETD2	6	SBS15	0	SBS
SF3B1	96	SBS15	0	SBS
SMCHD1	2	SBS15	0	SBS
SNX18	7	SBS15	0.0521182	SBS
SPEN	4	SBS15	0	SBS
TP53	67	SBS15	0.00107512	SBS
TRAF3	6	SBS15	0	SBS
XPO1	23	SBS15	0	SBS
ZC3H18	4	SBS15	0	SBS
ZFPM1	0	SBS15	0	SBS
ZMYM3	8	SBS15	0	SBS
ZNF292	4	SBS15	0	SBS
ARID1A	4	SBS17a	0	SBS
ASXL1	2	SBS17a	0	SBS
ATM	51	SBS17a	0.0124102	SBS
BCOR	6	SBS17a	0	SBS
BIRC3	9	SBS17a	0	SBS
BIRC6	10	SBS17a	0	SBS
BRAF	19	SBS17a	0.000199946	SBS
BRCC3	6	SBS17a	0	SBS
BRD7	0	SBS17a	0	SBS
BTG2	6	SBS17a	0	SBS
LUC7L2	2	SBS17a	0	SBS
CCDC30	1	SBS17a	0	SBS
CCND2	8	SBS17a	0	SBS
CHD2	9	SBS17a	0.00140701	SBS
CREBBP	8	SBS17a	0	SBS
CYP11B1	5	SBS17a	0.000173064	SBS
DBR1	0	SBS17a	0	SBS
DDX3X	1	SBS17a	0	SBS
DLC1	4	SBS17a	0	SBS
EGR2	22	SBS17a	0	SBS
EWSR1	5	SBS17a	0	SBS
FAM50A	10	SBS17a	0.000834819	SBS
FBXW7	11	SBS17a	0	SBS
FIP1L1	0	SBS17a	0	SBS
FUBP1	7	SBS17a	0	SBS
HSPA8	0	SBS17a	0	SBS
IGLL5	45	SBS17a	0	SBS
IKZF3	8	SBS17a	0	SBS
IRF2BP2	15	SBS17a	0	SBS
IRF4	11	SBS17a	7.85941e-07	SBS
KRAS	16	SBS17a	0	SBS
MED12	15	SBS17a	1.38495e-05	SBS
MGA	16	SBS17a	0	SBS
MYD88	0	SBS17a	0	SBS
NCBP1	2	SBS17a	0	SBS
NCBP2	5	SBS17a	0	SBS
NFKBIE	4	SBS17a	0.00124275	SBS
NOTCH1	13	SBS17a	0	SBS
NXF1	3	SBS17a	0	SBS
PCM1	5	SBS17a	0	SBS
POT1	32	SBS17a	0	SBS
PTPN11	8	SBS17a	0	SBS
RFX7	6	SBS17a	0	SBS
RPS15	0	SBS17a	0	SBS
RPSA	0	SBS17a	0	SBS
SAMHD1	12	SBS17a	0	SBS
SETD2	6	SBS17a	0.000804627	SBS
SF3B1	96	SBS17a	0.000940802	SBS
SMCHD1	2	SBS17a	0	SBS
SNX18	7	SBS17a	0	SBS
SPEN	4	SBS17a	0	SBS
TP53	67	SBS17a	3.0856e-05	SBS
TRAF3	6	SBS17a	0	SBS
XPO1	23	SBS17a	0	SBS
ZC3H18	4	SBS17a	0	SBS
ZFPM1	0	SBS17a	0	SBS
ZMYM3	8	SBS17a	7.5507e-17	SBS
ZNF292	4	SBS17a	0	SBS
ARID1A	4	SBS17b	0	SBS
ASXL1	2	SBS17b	0	SBS
ATM	51	SBS17b	0.00561691	SBS
BCOR	6	SBS17b	0	SBS
BIRC3	9	SBS17b	0.00032927	SBS
BIRC6	10	SBS17b	0	SBS
BRAF	19	SBS17b	0.0441972	SBS
BRCC3	6	SBS17b	0	SBS
BRD7	0	SBS17b	0	SBS
BTG2	6	SBS17b	0	SBS
LUC7L2	2	SBS17b	0	SBS
CCDC30	1	SBS17b	0	SBS
CCND2	8	SBS17b	0.000817521	SBS
CHD2	9	SBS17b	0.00230389	SBS
CREBBP	8	SBS17b	0	SBS
CYP11B1	5	SBS17b	0.00122003	SBS
DBR1	0	SBS17b	0	SBS
DDX3X	1	SBS17b	0	SBS
DLC1	4	SBS17b	0	SBS
EGR2	22	SBS17b	0	SBS
EWSR1	5	SBS17b	0	SBS
FAM50A	10	SBS17b	0.000106595	SBS
FBXW7	11	SBS17b	0	SBS
FIP1L1	0	SBS17b	0	SBS
FUBP1	7	SBS17b	0	SBS
HSPA8	0	SBS17b	0	SBS
IGLL5	45	SBS17b	0.00091892	SBS
IKZF3	8	SBS17b	0	SBS
IRF2BP2	15	SBS17b	4.09324e-05	SBS
IRF4	11	SBS17b	0.0113116	SBS
KRAS	16	SBS17b	0	SBS
MED12	15	SBS17b	0.000113901	SBS
MGA	16	SBS17b	0.000245628	SBS
MYD88	0	SBS17b	0	SBS
NCBP1	2	SBS17b	0	SBS
NCBP2	5	SBS17b	0	SBS
NFKBIE	4	SBS17b	8.49075e-05	SBS
NOTCH1	13	SBS17b	0	SBS
NXF1	3	SBS17b	0	SBS
PCM1	5	SBS17b	0	SBS
POT1	32	SBS17b	0	SBS
PTPN11	8	SBS17b	0	SBS
RFX7	6	SBS17b	0	SBS
RPS15	0	SBS17b	0	SBS
RPSA	0	SBS17b	0	SBS
SAMHD1	12	SBS17b	0	SBS
SETD2	6	SBS17b	0.00309743	SBS
SF3B1	96	SBS17b	0.000213209	SBS
SMCHD1	2	SBS17b	0	SBS
SNX18	7	SBS17b	0	SBS
SPEN	4	SBS17b	0	SBS
TP53	67	SBS17b	5.88915e-05	SBS
TRAF3	6	SBS17b	0	SBS
XPO1	23	SBS17b	0	SBS
ZC3H18	4	SBS17b	0	SBS
ZFPM1	0	SBS17b	0	SBS
ZMYM3	8	SBS17b	8.87435e-05	SBS
ZNF292	4	SBS17b	0	SBS
ARID1A	4	SBS18	0	SBS
ASXL1	2	SBS18	0	SBS
ATM	51	SBS18	0	SBS
BCOR	6	SBS18	0	SBS
BIRC3	9	SBS18	0	SBS
BIRC6	10	SBS18	0	SBS
BRAF	19	SBS18	0.00890332	SBS
BRCC3	6	SBS18	0	SBS
BRD7	0	SBS18	0	SBS
BTG2	6	SBS18	0	SBS
LUC7L2	2	SBS18	0	SBS
CCDC30	1	SBS18	0	SBS
CCND2	8	SBS18	0	SBS
CHD2	9	SBS18	0	SBS
CREBBP	8	SBS18	0	SBS
CYP11B1	5	SBS18	0	SBS
DBR1	0	SBS18	0	SBS
DDX3X	1	SBS18	0	SBS
DLC1	4	SBS18	0	SBS
EGR2	22	SBS18	0	SBS
EWSR1	5	SBS18	0	SBS
FAM50A	10	SBS18	0	SBS
FBXW7	11	SBS18	0	SBS
FIP1L1	0	SBS18	0	SBS
FUBP1	7	SBS18	0	SBS
HSPA8	0	SBS18	0	SBS
IGLL5	45	SBS18	0	SBS
IKZF3	8	SBS18	0	SBS
IRF2BP2	15	SBS18	0	SBS
IRF4	11	SBS18	0.0333866	SBS
KRAS	16	SBS18	0	SBS
MED12	15	SBS18	0.0432842	SBS
MGA	16	SBS18	0	SBS
MYD88	0	SBS18	0	SBS
NCBP1	2	SBS18	0	SBS
NCBP2	5	SBS18	0	SBS
NFKBIE	4	SBS18	0	SBS
NOTCH1	13	SBS18	0	SBS
NXF1	3	SBS18	0	SBS
PCM1	5	SBS18	0	SBS
POT1	32	SBS18	0	SBS
PTPN11	8	SBS18	0	SBS
RFX7	6	SBS18	0	SBS
RPS15	0	SBS18	0	SBS
RPSA	0	SBS18	0	SBS
SAMHD1	12	SBS18	0	SBS
SETD2	6	SBS18	0	SBS
SF3B1	96	SBS18	0.000954256	SBS
SMCHD1	2	SBS18	0	SBS
SNX18	7	SBS18	0.0132654	SBS
SPEN	4	SBS18	0	SBS
TP53	67	SBS18	0	SBS
TRAF3	6	SBS18	0	SBS
XPO1	23	SBS18	0	SBS
ZC3H18	4	SBS18	0	SBS
ZFPM1	0	SBS18	0	SBS
ZMYM3	8	SBS18	0	SBS
ZNF292	4	SBS18	0	SBS
ARID1A	4	SBS23	0	SBS
ASXL1	2	SBS23	0	SBS
ATM	51	SBS23	0.00680042	SBS
BCOR	6	SBS23	0	SBS
BIRC3	9	SBS23	1.0806e-17	SBS
BIRC6	10	SBS23	0	SBS
BRAF	19	SBS23	0.000363511	SBS
BRCC3	6	SBS23	0.0724956	SBS
BRD7	0	SBS23	0	SBS
BTG2	6	SBS23	0	SBS
LUC7L2	2	SBS23	0	SBS
CCDC30	1	SBS23	0	SBS
CCND2	8	SBS23	0	SBS
CHD2	9	SBS23	3.44053e-17	SBS
CREBBP	8	SBS23	0.0331475	SBS
CYP11B1	5	SBS23	0	SBS
DBR1	0	SBS23	0	SBS
DDX3X	1	SBS23	0	SBS
DLC1	4	SBS23	0	SBS
EGR2	22	SBS23	3.84169e-05	SBS
EWSR1	5	SBS23	0.00543977	SBS
FAM50A	10	SBS23	0	SBS
FBXW7	11	SBS23	0	SBS
FIP1L1	0	SBS23	0	SBS
FUBP1	7	SBS23	0.0124791	SBS
HSPA8	0	SBS23	0	SBS
IGLL5	45	SBS23	0.00647452	SBS
IKZF3	8	SBS23	0	SBS
IRF2BP2	15	SBS23	5.85592e-05	SBS
IRF4	11	SBS23	0	SBS
KRAS	16	SBS23	0	SBS
MED12	15	SBS23	0.000178435	SBS
MGA	16	SBS23	0.00645973	SBS
MYD88	0	SBS23	0	SBS
NCBP1	2	SBS23	0	SBS
NCBP2	5	SBS23	0	SBS
NFKBIE	4	SBS23	0	SBS
NOTCH1	13	SBS23	0.0232119	SBS
NXF1	3	SBS23	0.000761773	SBS
PCM1	5	SBS23	0	SBS
POT1	32	SBS23	8.06433e-05	SBS
PTPN11	8	SBS23	0	SBS
RFX7	6	SBS23	9.27849e-18	SBS
RPS15	0	SBS23	0	SBS
RPSA	0	SBS23	0	SBS
SAMHD1	12	SBS23	0	SBS
SETD2	6	SBS23	0	SBS
SF3B1	96	SBS23	1.86148e-05	SBS
SMCHD1	2	SBS23	0	SBS
SNX18	7	SBS23	0	SBS
SPEN	4	SBS23	0	SBS
TP53	67	SBS23	0.000297441	SBS
TRAF3	6	SBS23	0.0543026	SBS
XPO1	23	SBS23	0.000680578	SBS
ZC3H18	4	SBS23	0.000627092	SBS
ZFPM1	0	SBS23	0	SBS
ZMYM3	8	SBS23	0.050077	SBS
ZNF292	4	SBS23	0	SBS
ARID1A	4	SBS25	0	SBS
ASXL1	2	SBS25	0	SBS
ATM	51	SBS25	0	SBS
BCOR	6	SBS25	0	SBS
BIRC3	9	SBS25	0	SBS
BIRC6	10	SBS25	0	SBS
BRAF	19	SBS25	0	SBS
BRCC3	6	SBS25	0	SBS
BRD7	0	SBS25	0	SBS
BTG2	6	SBS25	0	SBS
LUC7L2	2	SBS25	0	SBS
CCDC30	1	SBS25	0	SBS
CCND2	8	SBS25	0	SBS
CHD2	9	SBS25	0	SBS
CREBBP	8	SBS25	0	SBS
CYP11B1	5	SBS25	0	SBS
DBR1	0	SBS25	0	SBS
DDX3X	1	SBS25	0	SBS
DLC1	4	SBS25	0	SBS
EGR2	22	SBS25	0	SBS
EWSR1	5	SBS25	0	SBS
FAM50A	10	SBS25	0	SBS
FBXW7	11	SBS25	0	SBS
FIP1L1	0	SBS25	0	SBS
FUBP1	7	SBS25	0	SBS
HSPA8	0	SBS25	0	SBS
IGLL5	45	SBS25	0	SBS
IKZF3	8	SBS25	0	SBS
IRF2BP2	15	SBS25	0	SBS
IRF4	11	SBS25	0	SBS
KRAS	16	SBS25	0	SBS
MED12	15	SBS25	0	SBS
MGA	16	SBS25	0	SBS
MYD88	0	SBS25	0	SBS
NCBP1	2	SBS25	0	SBS
NCBP2	5	SBS25	0	SBS
NFKBIE	4	SBS25	0	SBS
NOTCH1	13	SBS25	0	SBS
NXF1	3	SBS25	0	SBS
PCM1	5	SBS25	0	SBS
POT1	32	SBS25	0	SBS
PTPN11	8	SBS25	0	SBS
RFX7	6	SBS25	0	SBS
RPS15	0	SBS25	0	SBS
RPSA	0	SBS25	0	SBS
SAMHD1	12	SBS25	0	SBS
SETD2	6	SBS25	0	SBS
SF3B1	96	SBS25	0	SBS
SMCHD1	2	SBS25	0	SBS
SNX18	7	SBS25	0	SBS
SPEN	4	SBS25	0	SBS
TP53	67	SBS25	0	SBS
TRAF3	6	SBS25	0	SBS
XPO1	23	SBS25	0	SBS
ZC3H18	4	SBS25	0	SBS
ZFPM1	0	SBS25	0	SBS
ZMYM3	8	SBS25	0	SBS
ZNF292	4	SBS25	0	SBS
ARID1A	4	SBS26	0	SBS
ASXL1	2	SBS26	0	SBS
ATM	51	SBS26	0	SBS
BCOR	6	SBS26	0	SBS
BIRC3	9	SBS26	0	SBS
BIRC6	10	SBS26	0	SBS
BRAF	19	SBS26	0	SBS
BRCC3	6	SBS26	0	SBS
BRD7	0	SBS26	0	SBS
BTG2	6	SBS26	0	SBS
LUC7L2	2	SBS26	0	SBS
CCDC30	1	SBS26	0	SBS
CCND2	8	SBS26	0	SBS
CHD2	9	SBS26	0	SBS
CREBBP	8	SBS26	0	SBS
CYP11B1	5	SBS26	0	SBS
DBR1	0	SBS26	0	SBS
DDX3X	1	SBS26	0	SBS
DLC1	4	SBS26	0	SBS
EGR2	22	SBS26	0	SBS
EWSR1	5	SBS26	0	SBS
FAM50A	10	SBS26	0	SBS
FBXW7	11	SBS26	0	SBS
FIP1L1	0	SBS26	0	SBS
FUBP1	7	SBS26	0	SBS
HSPA8	0	SBS26	0	SBS
IGLL5	45	SBS26	0	SBS
IKZF3	8	SBS26	0	SBS
IRF2BP2	15	SBS26	0	SBS
IRF4	11	SBS26	0	SBS
KRAS	16	SBS26	0	SBS
MED12	15	SBS26	0	SBS
MGA	16	SBS26	0	SBS
MYD88	0	SBS26	0	SBS
NCBP1	2	SBS26	0	SBS
NCBP2	5	SBS26	0	SBS
NFKBIE	4	SBS26	0	SBS
NOTCH1	13	SBS26	0	SBS
NXF1	3	SBS26	0	SBS
PCM1	5	SBS26	0	SBS
POT1	32	SBS26	0	SBS
PTPN11	8	SBS26	0	SBS
RFX7	6	SBS26	0	SBS
RPS15	0	SBS26	0	SBS
RPSA	0	SBS26	0	SBS
SAMHD1	12	SBS26	0	SBS
SETD2	6	SBS26	0	SBS
SF3B1	96	SBS26	0	SBS
SMCHD1	2	SBS26	0	SBS
SNX18	7	SBS26	0	SBS
SPEN	4	SBS26	0	SBS
TP53	67	SBS26	0	SBS
TRAF3	6	SBS26	0	SBS
XPO1	23	SBS26	0	SBS
ZC3H18	4	SBS26	0	SBS
ZFPM1	0	SBS26	0	SBS
ZMYM3	8	SBS26	0	SBS
ZNF292	4	SBS26	0	SBS
ARID1A	4	SBS33	0	SBS
ASXL1	2	SBS33	0	SBS
ATM	51	SBS33	0	SBS
BCOR	6	SBS33	0	SBS
BIRC3	9	SBS33	0	SBS
BIRC6	10	SBS33	0	SBS
BRAF	19	SBS33	0	SBS
BRCC3	6	SBS33	0	SBS
BRD7	0	SBS33	0	SBS
BTG2	6	SBS33	0	SBS
LUC7L2	2	SBS33	0	SBS
CCDC30	1	SBS33	0	SBS
CCND2	8	SBS33	0	SBS
CHD2	9	SBS33	0	SBS
CREBBP	8	SBS33	0	SBS
CYP11B1	5	SBS33	0	SBS
DBR1	0	SBS33	0	SBS
DDX3X	1	SBS33	0	SBS
DLC1	4	SBS33	0	SBS
EGR2	22	SBS33	0	SBS
EWSR1	5	SBS33	0	SBS
FAM50A	10	SBS33	0	SBS
FBXW7	11	SBS33	0	SBS
FIP1L1	0	SBS33	0	SBS
FUBP1	7	SBS33	0	SBS
HSPA8	0	SBS33	0	SBS
IGLL5	45	SBS33	0	SBS
IKZF3	8	SBS33	0	SBS
IRF2BP2	15	SBS33	0	SBS
IRF4	11	SBS33	0	SBS
KRAS	16	SBS33	0	SBS
MED12	15	SBS33	0	SBS
MGA	16	SBS33	0	SBS
MYD88	0	SBS33	0	SBS
NCBP1	2	SBS33	0	SBS
NCBP2	5	SBS33	0	SBS
NFKBIE	4	SBS33	0	SBS
NOTCH1	13	SBS33	0	SBS
NXF1	3	SBS33	0	SBS
PCM1	5	SBS33	0	SBS
POT1	32	SBS33	0	SBS
PTPN11	8	SBS33	0	SBS
RFX7	6	SBS33	0	SBS
RPS15	0	SBS33	0	SBS
RPSA	0	SBS33	0	SBS
SAMHD1	12	SBS33	0	SBS
SETD2	6	SBS33	0	SBS
SF3B1	96	SBS33	0.00123917	SBS
SMCHD1	2	SBS33	0	SBS
SNX18	7	SBS33	0	SBS
SPEN	4	SBS33	0	SBS
TP53	67	SBS33	0	SBS
TRAF3	6	SBS33	0	SBS
XPO1	23	SBS33	0	SBS
ZC3H18	4	SBS33	0	SBS
ZFPM1	0	SBS33	0	SBS
ZMYM3	8	SBS33	0	SBS
ZNF292	4	SBS33	0	SBS
ARID1A	4	SBS41	0	SBS
ASXL1	2	SBS41	0	SBS
ATM	51	SBS41	0	SBS
BCOR	6	SBS41	0	SBS
BIRC3	9	SBS41	0	SBS
BIRC6	10	SBS41	0	SBS
BRAF	19	SBS41	0	SBS
BRCC3	6	SBS41	0	SBS
BRD7	0	SBS41	0	SBS
BTG2	6	SBS41	0	SBS
LUC7L2	2	SBS41	0	SBS
CCDC30	1	SBS41	0	SBS
CCND2	8	SBS41	0	SBS
CHD2	9	SBS41	0	SBS
CREBBP	8	SBS41	0.0046715	SBS
CYP11B1	5	SBS41	0	SBS
DBR1	0	SBS41	0	SBS
DDX3X	1	SBS41	0	SBS
DLC1	4	SBS41	0	SBS
EGR2	22	SBS41	0	SBS
EWSR1	5	SBS41	0	SBS
FAM50A	10	SBS41	0	SBS
FBXW7	11	SBS41	0.00123362	SBS
FIP1L1	0	SBS41	0	SBS
FUBP1	7	SBS41	0	SBS
HSPA8	0	SBS41	0	SBS
IGLL5	45	SBS41	0	SBS
IKZF3	8	SBS41	0	SBS
IRF2BP2	15	SBS41	0	SBS
IRF4	11	SBS41	0	SBS
KRAS	16	SBS41	0.00988337	SBS
MED12	15	SBS41	0	SBS
MGA	16	SBS41	0	SBS
MYD88	0	SBS41	0	SBS
NCBP1	2	SBS41	0	SBS
NCBP2	5	SBS41	0	SBS
NFKBIE	4	SBS41	0	SBS
NOTCH1	13	SBS41	0	SBS
NXF1	3	SBS41	0	SBS
PCM1	5	SBS41	0	SBS
POT1	32	SBS41	0	SBS
PTPN11	8	SBS41	0	SBS
RFX7	6	SBS41	0	SBS
RPS15	0	SBS41	0	SBS
RPSA	0	SBS41	0	SBS
SAMHD1	12	SBS41	0	SBS
SETD2	6	SBS41	0	SBS
SF3B1	96	SBS41	0	SBS
SMCHD1	2	SBS41	0	SBS
SNX18	7	SBS41	0	SBS
SPEN	4	SBS41	0	SBS
TP53	67	SBS41	0.00225779	SBS
TRAF3	6	SBS41	0	SBS
XPO1	23	SBS41	0.00431055	SBS
ZC3H18	4	SBS41	0	SBS
ZFPM1	0	SBS41	0	SBS
ZMYM3	8	SBS41	0	SBS
ZNF292	4	SBS41	0	SBS
ARID1A	4	SBS57	0	SBS
ASXL1	2	SBS57	0	SBS
ATM	51	SBS57	0.000328323	SBS
BCOR	6	SBS57	0	SBS
BIRC3	9	SBS57	0	SBS
BIRC6	10	SBS57	0	SBS
BRAF	19	SBS57	0	SBS
BRCC3	6	SBS57	0	SBS
BRD7	0	SBS57	0	SBS
BTG2	6	SBS57	0	SBS
LUC7L2	2	SBS57	0	SBS
CCDC30	1	SBS57	0	SBS
CCND2	8	SBS57	0	SBS
CHD2	9	SBS57	0	SBS
CREBBP	8	SBS57	0.00735252	SBS
CYP11B1	5	SBS57	0	SBS
DBR1	0	SBS57	0	SBS
DDX3X	1	SBS57	0	SBS
DLC1	4	SBS57	0	SBS
EGR2	22	SBS57	0.00287618	SBS
EWSR1	5	SBS57	0	SBS
FAM50A	10	SBS57	0	SBS
FBXW7	11	SBS57	0.00601464	SBS
FIP1L1	0	SBS57	0	SBS
FUBP1	7	SBS57	0	SBS
HSPA8	0	SBS57	0	SBS
IGLL5	45	SBS57	0	SBS
IKZF3	8	SBS57	0.00853845	SBS
IRF2BP2	15	SBS57	0	SBS
IRF4	11	SBS57	0	SBS
KRAS	16	SBS57	0	SBS
MED12	15	SBS57	0	SBS
MGA	16	SBS57	0	SBS
MYD88	0	SBS57	0	SBS
NCBP1	2	SBS57	0	SBS
NCBP2	5	SBS57	0	SBS
NFKBIE	4	SBS57	0	SBS
NOTCH1	13	SBS57	0	SBS
NXF1	3	SBS57	0	SBS
PCM1	5	SBS57	0	SBS
POT1	32	SBS57	0.00370745	SBS
PTPN11	8	SBS57	0.00930498	SBS
RFX7	6	SBS57	0	SBS
RPS15	0	SBS57	0	SBS
RPSA	0	SBS57	0	SBS
SAMHD1	12	SBS57	0.00516714	SBS
SETD2	6	SBS57	0	SBS
SF3B1	96	SBS57	0.00177409	SBS
SMCHD1	2	SBS57	0	SBS
SNX18	7	SBS57	0.0395086	SBS
SPEN	4	SBS57	0	SBS
TP53	67	SBS57	0.00247468	SBS
TRAF3	6	SBS57	0	SBS
XPO1	23	SBS57	0.0252124	SBS
ZC3H18	4	SBS57	0	SBS
ZFPM1	0	SBS57	0	SBS
ZMYM3	8	SBS57	0	SBS
ZNF292	4	SBS57	0	SBS
ARID1A	4	SBS58	0	SBS
ASXL1	2	SBS58	0.149845	SBS
ATM	51	SBS58	0.0211625	SBS
BCOR	6	SBS58	0	SBS
BIRC3	9	SBS58	0	SBS
BIRC6	10	SBS58	0.0157232	SBS
BRAF	19	SBS58	0	SBS
BRCC3	6	SBS58	0.0603803	SBS
BRD7	0	SBS58	0	SBS
BTG2	6	SBS58	0	SBS
LUC7L2	2	SBS58	0	SBS
CCDC30	1	SBS58	0	SBS
CCND2	8	SBS58	0	SBS
CHD2	9	SBS58	0.0255379	SBS
CREBBP	8	SBS58	0.00670292	SBS
CYP11B1	5	SBS58	0	SBS
DBR1	0	SBS58	0	SBS
DDX3X	1	SBS58	0	SBS
DLC1	4	SBS58	0	SBS
EGR2	22	SBS58	0.022706	SBS
EWSR1	5	SBS58	0.00817127	SBS
FAM50A	10	SBS58	0.0201132	SBS
FBXW7	11	SBS58	0.00299738	SBS
FIP1L1	0	SBS58	0	SBS
FUBP1	7	SBS58	0	SBS
HSPA8	0	SBS58	0	SBS
IGLL5	45	SBS58	0	SBS
IKZF3	8	SBS58	0	SBS
IRF2BP2	15	SBS58	0	SBS
IRF4	11	SBS58	0	SBS
KRAS	16	SBS58	0.0289883	SBS
MED12	15	SBS58	0	SBS
MGA	16	SBS58	0	SBS
MYD88	0	SBS58	0	SBS
NCBP1	2	SBS58	0	SBS
NCBP2	5	SBS58	0.0292311	SBS
NFKBIE	4	SBS58	0	SBS
NOTCH1	13	SBS58	0.0506543	SBS
NXF1	3	SBS58	0	SBS
PCM1	5	SBS58	0	SBS
POT1	32	SBS58	0.0180201	SBS
PTPN11	8	SBS58	0.029158	SBS
RFX7	6	SBS58	0.126551	SBS
RPS15	0	SBS58	0	SBS
RPSA	0	SBS58	0	SBS
SAMHD1	12	SBS58	0.0483253	SBS
SETD2	6	SBS58	0	SBS
SF3B1	96	SBS58	0.01782	SBS
SMCHD1	2	SBS58	0	SBS
SNX18	7	SBS58	0	SBS
SPEN	4	SBS58	0	SBS
TP53	67	SBS58	0.0126727	SBS
TRAF3	6	SBS58	0.027906	SBS
XPO1	23	SBS58	0.00165847	SBS
ZC3H18	4	SBS58	0	SBS
ZFPM1	0	SBS58	0	SBS
ZMYM3	8	SBS58	0	SBS
ZNF292	4	SBS58	0	SBS
ARID1A	4	other	0	SBS
ASXL1	2	other	0	SBS
ATM	51	other	0	SBS
BCOR	6	other	0	SBS
BIRC3	9	other	0	SBS
BIRC6	10	other	0	SBS
BRAF	19	other	0	SBS
BRCC3	6	other	1.11022e-16	SBS
BRD7	0	other	1	SBS
BTG2	6	other	0	SBS
LUC7L2	2	other	0	SBS
CCDC30	1	other	0	SBS
CCND2	8	other	0	SBS
CHD2	9	other	0	SBS
CREBBP	8	other	0	SBS
CYP11B1	5	other	0	SBS
DBR1	0	other	1	SBS
DDX3X	1	other	1.11022e-16	SBS
DLC1	4	other	1.11022e-16	SBS
EGR2	22	other	0	SBS
EWSR1	5	other	0	SBS
FAM50A	10	other	0	SBS
FBXW7	11	other	1.11022e-16	SBS
FIP1L1	0	other	1	SBS
FUBP1	7	other	0	SBS
HSPA8	0	other	1	SBS
IGLL5	45	other	0	SBS
IKZF3	8	other	0	SBS
IRF2BP2	15	other	1.11022e-16	SBS
IRF4	11	other	0	SBS
KRAS	16	other	0	SBS
MED12	15	other	0	SBS
MGA	16	other	0	SBS
MYD88	0	other	1	SBS
NCBP1	2	other	1.11022e-16	SBS
NCBP2	5	other	0	SBS
NFKBIE	4	other	0	SBS
NOTCH1	13	other	0	SBS
NXF1	3	other	0	SBS
PCM1	5	other	0	SBS
POT1	32	other	0	SBS
PTPN11	8	other	0	SBS
RFX7	6	other	0	SBS
RPS15	0	other	1	SBS
RPSA	0	other	1	SBS
SAMHD1	12	other	0	SBS
SETD2	6	other	0	SBS
SF3B1	96	other	0	SBS
SMCHD1	2	other	0	SBS
SNX18	7	other	1.11022e-16	SBS
SPEN	4	other	0	SBS
TP53	67	other	0	SBS
TRAF3	6	other	0	SBS
XPO1	23	other	0	SBS
ZC3H18	4	other	0	SBS
ZFPM1	0	other	1	SBS
ZMYM3	8	other	0	SBS
ZNF292	4	other	1.11022e-16	SBS
ARID1A	5	ID1	0.0326384	ID
ASXL1	6	ID1	0.13891	ID
ATM	26	ID1	0.00835897	ID
BCOR	8	ID1	0.00251952	ID
BIRC3	27	ID1	0.0305697	ID
BIRC6	4	ID1	0.029044	ID
BRAF	0	ID1	0	ID
BRCC3	1	ID1	0.000823262	ID
BRD7	8	ID1	0.106068	ID
BTG2	0	ID1	0	ID
LUC7L2	8	ID1	0.123543	ID
CCDC30	12	ID1	0.08001	ID
CCND2	2	ID1	0.0562629	ID
CHD2	15	ID1	0.229803	ID
CREBBP	3	ID1	0.032959	ID
CYP11B1	1	ID1	3.50641e-06	ID
DBR1	10	ID1	0.0912185	ID
DDX3X	1	ID1	0	ID
DLC1	1	ID1	0.0918962	ID
EGR2	0	ID1	0	ID
EWSR1	1	ID1	0.0647052	ID
FAM50A	0	ID1	0	ID
FBXW7	3	ID1	0.00886439	ID
FIP1L1	10	ID1	0.131111	ID
FUBP1	10	ID1	0.031542	ID
HSPA8	0	ID1	0	ID
IGLL5	2	ID1	0.444451	ID
IKZF3	0	ID1	0	ID
IRF2BP2	8	ID1	0.0344844	ID
IRF4	0	ID1	0	ID
KRAS	0	ID1	0	ID
MED12	3	ID1	0.00208597	ID
MGA	10	ID1	0.00616744	ID
MYD88	0	ID1	0	ID
NCBP1	3	ID1	0.00987043	ID
NCBP2	0	ID1	0	ID
NFKBIE	19	ID1	0.0473729	ID
NOTCH1	54	ID1	0.0579834	ID
NXF1	2	ID1	7.38338e-05	ID
PCM1	0	ID1	0	ID
POT1	3	ID1	0.00582246	ID
PTPN11	0	ID1	0	ID
RFX7	2	ID1	0.00862394	ID
RPS15	0	ID1	0	ID
RPSA	0	ID1	0	ID
SAMHD1	0	ID1	0	ID
SETD2	1	ID1	3.87592e-05	ID
SF3B1	1	ID1	0.0331416	ID
SMCHD1	3	ID1	0.00550459	ID
SNX18	1	ID1	0.731632	ID
SPEN	6	ID1	0.427587	ID
TP53	10	ID1	0.00916051	ID
TRAF3	3	ID1	0.000851104	ID
XPO1	0	ID1	0	ID
ZC3H18	1	ID1	0.00761407	ID
ZFPM1	6	ID1	3.67569e-17	ID
ZMYM3	5	ID1	0.122967	ID
ZNF292	8	ID1	0.0124765	ID
ARID1A	5	ID2	0.224991	ID
ASXL1	6	ID2	0.254552	ID
ATM	26	ID2	0.054012	ID
BCOR	8	ID2	0.132398	ID
BIRC3	27	ID2	0.151986	ID
BIRC6	4	ID2	0.19064	ID
BRAF	0	ID2	0	ID
BRCC3	1	ID2	3.0715e-16	ID
BRD7	8	ID2	0.658987	ID
BTG2	0	ID2	0	ID
LUC7L2	8	ID2	0.751457	ID
CCDC30	12	ID2	0.66999	ID
CCND2	2	ID2	0.450985	ID
CHD2	15	ID2	0.339927	ID
CREBBP	3	ID2	0.16617	ID
CYP11B1	1	ID2	0.999996	ID
DBR1	10	ID2	0.369872	ID
DDX3X	1	ID2	1	ID
DLC1	1	ID2	0.664222	ID
EGR2	0	ID2	0	ID
EWSR1	1	ID2	0.302157	ID
FAM50A	0	ID2	0	ID
FBXW7	3	ID2	0.0667165	ID
FIP1L1	10	ID2	0.73971	ID
FUBP1	10	ID2	0.254524	ID
HSPA8	0	ID2	0	ID
IGLL5	2	ID2	0.0822366	ID
IKZF3	0	ID2	0	ID
IRF2BP2	8	ID2	0.122984	ID
IRF4	0	ID2	0	ID
KRAS	0	ID2	0	ID
MED12	3	ID2	0.0198099	ID
MGA	10	ID2	0.0783878	ID
MYD88	0	ID2	0	ID
NCBP1	3	ID2	0.068802	ID
NCBP2	0	ID2	0	ID
NFKBIE	19	ID2	0.203494	ID
NOTCH1	54	ID2	0.0584288	ID
NXF1	2	ID2	0.00129105	ID
PCM1	0	ID2	0	ID
POT1	3	ID2	0.0206041	ID
PTPN11	0	ID2	0	ID
RFX7	2	ID2	0.0106208	ID
RPS15	0	ID2	0	ID
RPSA	0	ID2	0	ID
SAMHD1	0	ID2	0	ID
SETD2	1	ID2	0.0625508	ID
SF3B1	1	ID2	0.00517656	ID
SMCHD1	3	ID2	0.067657	ID
SNX18	1	ID2	0.268368	ID
SPEN	6	ID2	0.152166	ID
TP53	10	ID2	0.0320213	ID
TRAF3	3	ID2	0.00124937	ID
XPO1	0	ID2	0	ID
ZC3H18	1	ID2	0.322954	ID
ZFPM1	6	ID2	0.00239022	ID
ZMYM3	5	ID2	0.150886	ID
ZNF292	8	ID2	0.398685	ID
ARID1A	5	ID4	0	ID
ASXL1	6	ID4	0	ID
ATM	26	ID4	0.0320009	ID
BCOR	8	ID4	0	ID
BIRC3	27	ID4	0	ID
BIRC6	4	ID4	0	ID
BRAF	0	ID4	0	ID
BRCC3	1	ID4	0	ID
BRD7	8	ID4	0	ID
BTG2	0	ID4	0	ID
LUC7L2	8	ID4	0	ID
CCDC30	12	ID4	0	ID
CCND2	2	ID4	0	ID
CHD2	15	ID4	0.000189799	ID
CREBBP	3	ID4	0	ID
CYP11B1	1	ID4	0	ID
DBR1	10	ID4	0	ID
DDX3X	1	ID4	0	ID
DLC1	1	ID4	0	ID
EGR2	0	ID4	0	ID
EWSR1	1	ID4	0	ID
FAM50A	0	ID4	0	ID
FBXW7	3	ID4	0	ID
FIP1L1	10	ID4	0	ID
FUBP1	10	ID4	0	ID
HSPA8	0	ID4	0	ID
IGLL5	2	ID4	0	ID
IKZF3	0	ID4	0	ID
IRF2BP2	8	ID4	0.000990966	ID
IRF4	0	ID4	0	ID
KRAS	0	ID4	0	ID
MED12	3	ID4	0	ID
MGA	10	ID4	0	ID
MYD88	0	ID4	0	ID
NCBP1	3	ID4	0	ID
NCBP2	0	ID4	0	ID
NFKBIE	19	ID4	0.0420661	ID
NOTCH1	54	ID4	0	ID
NXF1	2	ID4	0	ID
PCM1	0	ID4	0	ID
POT1	3	ID4	0	ID
PTPN11	0	ID4	0	ID
RFX7	2	ID4	0	ID
RPS15	0	ID4	0	ID
RPSA	0	ID4	0	ID
SAMHD1	0	ID4	0	ID
SETD2	1	ID4	0	ID
SF3B1	1	ID4	0	ID
SMCHD1	3	ID4	0	ID
SNX18	1	ID4	0	ID
SPEN	6	ID4	0	ID
TP53	10	ID4	0.232234	ID
TRAF3	3	ID4	0	ID
XPO1	0	ID4	0	ID
ZC3H18	1	ID4	0	ID
ZFPM1	6	ID4	0.000441242	ID
ZMYM3	5	ID4	0	ID
ZNF292	8	ID4	0	ID
ARID1A	5	ID5	0.0477861	ID
ASXL1	6	ID5	0.00794678	ID
ATM	26	ID5	0.337438	ID
BCOR	8	ID5	0.0846735	ID
BIRC3	27	ID5	0.256187	ID
BIRC6	4	ID5	0	ID
BRAF	0	ID5	0	ID
BRCC3	1	ID5	0	ID
BRD7	8	ID5	0	ID
BTG2	0	ID5	0	ID
LUC7L2	8	ID5	0.125	ID
CCDC30	12	ID5	0	ID
CCND2	2	ID5	0	ID
CHD2	15	ID5	0.000312405	ID
CREBBP	3	ID5	0.329579	ID
CYP11B1	1	ID5	0	ID
DBR1	10	ID5	0.200752	ID
DDX3X	1	ID5	0	ID
DLC1	1	ID5	0.241276	ID
EGR2	0	ID5	0	ID
EWSR1	1	ID5	0	ID
FAM50A	0	ID5	0	ID
FBXW7	3	ID5	0	ID
FIP1L1	10	ID5	0.1	ID
FUBP1	10	ID5	0	ID
HSPA8	0	ID5	0	ID
IGLL5	2	ID5	0	ID
IKZF3	0	ID5	0	ID
IRF2BP2	8	ID5	0.238186	ID
IRF4	0	ID5	0	ID
KRAS	0	ID5	0	ID
MED12	3	ID5	0.665206	ID
MGA	10	ID5	0.265419	ID
MYD88	0	ID5	0	ID
NCBP1	3	ID5	0.296344	ID
NCBP2	0	ID5	0	ID
NFKBIE	19	ID5	0.124341	ID
NOTCH1	54	ID5	0.199325	ID
NXF1	2	ID5	0.499558	ID
PCM1	0	ID5	0	ID
POT1	3	ID5	0.32833	ID
PTPN11	0	ID5	0	ID
RFX7	2	ID5	0.206825	ID
RPS15	0	ID5	0	ID
RPSA	0	ID5	0	ID
SAMHD1	0	ID5	0	ID
SETD2	1	ID5	0.935549	ID
SF3B1	1	ID5	0	ID
SMCHD1	3	ID5	0.663206	ID
SNX18	1	ID5	0	ID
SPEN	6	ID5	0.0900535	ID
TP53	10	ID5	0.0725656	ID
TRAF3	3	ID5	0	ID
XPO1	0	ID5	0	ID
ZC3H18	1	ID5	0	ID
ZFPM1	6	ID5	0.00308074	ID
ZMYM3	5	ID5	0.197986	ID
ZNF292	8	ID5	0.0321252	ID
ARID1A	5	ID8	0	ID
ASXL1	6	ID8	0	ID
ATM	26	ID8	0.00189258	ID
BCOR	8	ID8	0.0261041	ID
BIRC3	27	ID8	0.00409633	ID
BIRC6	4	ID8	0.0447153	ID
BRAF	0	ID8	0	ID
BRCC3	1	ID8	0	ID
BRD7	8	ID8	0	ID
BTG2	0	ID8	0	ID
LUC7L2	8	ID8	0	ID
CCDC30	12	ID8	0	ID
CCND2	2	ID8	0	ID
CHD2	15	ID8	0.0607626	ID
CREBBP	3	ID8	0.0152668	ID
CYP11B1	1	ID8	0	ID
DBR1	10	ID8	0	ID
DDX3X	1	ID8	0	ID
DLC1	1	ID8	0	ID
EGR2	0	ID8	0	ID
EWSR1	1	ID8	0	ID
FAM50A	0	ID8	0	ID
FBXW7	3	ID8	0.331941	ID
FIP1L1	10	ID8	0	ID
FUBP1	10	ID8	0.0277339	ID
HSPA8	0	ID8	0	ID
IGLL5	2	ID8	0	ID
IKZF3	0	ID8	0	ID
IRF2BP2	8	ID8	0	ID
IRF4	0	ID8	0	ID
KRAS	0	ID8	0	ID
MED12	3	ID8	0	ID
MGA	10	ID8	0	ID
MYD88	0	ID8	0	ID
NCBP1	3	ID8	0	ID
NCBP2	0	ID8	0	ID
NFKBIE	19	ID8	0.0229128	ID
NOTCH1	54	ID8	0.013574	ID
NXF1	2	ID8	0	ID
PCM1	0	ID8	0	ID
POT1	3	ID8	0	ID
PTPN11	0	ID8	0	ID
RFX7	2	ID8	0.0505118	ID
RPS15	0	ID8	0	ID
RPSA	0	ID8	0	ID
SAMHD1	0	ID8	0	ID
SETD2	1	ID8	0	ID
SF3B1	1	ID8	0	ID
SMCHD1	3	ID8	0	ID
SNX18	1	ID8	0	ID
SPEN	6	ID8	0.140178	ID
TP53	10	ID8	0.0883737	ID
TRAF3	3	ID8	0.309604	ID
XPO1	0	ID8	0	ID
ZC3H18	1	ID8	0	ID
ZFPM1	6	ID8	0.00268827	ID
ZMYM3	5	ID8	0.00464944	ID
ZNF292	8	ID8	0.000892607	ID
ARID1A	5	ID9	0	ID
ASXL1	6	ID9	0.290605	ID
ATM	26	ID9	0.189808	ID
BCOR	8	ID9	0.211654	ID
BIRC3	27	ID9	0.208207	ID
BIRC6	4	ID9	0.205285	ID
BRAF	0	ID9	0	ID
BRCC3	1	ID9	0.999177	ID
BRD7	8	ID9	0.0090989	ID
BTG2	0	ID9	0	ID
LUC7L2	8	ID9	0	ID
CCDC30	12	ID9	0	ID
CCND2	2	ID9	0.00650845	ID
CHD2	15	ID9	0.206705	ID
CREBBP	3	ID9	0.227102	ID
CYP11B1	1	ID9	0	ID
DBR1	10	ID9	0.0463986	ID
DDX3X	1	ID9	0	ID
DLC1	1	ID9	0.00260609	ID
EGR2	0	ID9	0	ID
EWSR1	1	ID9	0	ID
FAM50A	0	ID9	0	ID
FBXW7	3	ID9	0.000862408	ID
FIP1L1	10	ID9	0.0291787	ID
FUBP1	10	ID9	0.447447	ID
HSPA8	0	ID9	0	ID
IGLL5	2	ID9	0	ID
IKZF3	0	ID9	0	ID
IRF2BP2	8	ID9	0.0530341	ID
IRF4	0	ID9	0	ID
KRAS	0	ID9	0	ID
MED12	3	ID9	0.312898	ID
MGA	10	ID9	0.249736	ID
MYD88	0	ID9	0	ID
NCBP1	3	ID9	0.299187	ID
NCBP2	0	ID9	0	ID
NFKBIE	19	ID9	0.219017	ID
NOTCH1	54	ID9	0.166596	ID
NXF1	2	ID9	0.0153247	ID
PCM1	0	ID9	0	ID
POT1	3	ID9	0.387798	ID
PTPN11	0	ID9	0	ID
RFX7	2	ID9	0	ID
RPS15	0	ID9	0	ID
RPSA	0	ID9	0	ID
SAMHD1	0	ID9	0	ID
SETD2	1	ID9	0.00186162	ID
SF3B1	1	ID9	0.961682	ID
SMCHD1	3	ID9	0	ID
SNX18	1	ID9	0	ID
SPEN	6	ID9	0.0156176	ID
TP53	10	ID9	0.0591353	ID
TRAF3	3	ID9	0.0418475	ID
XPO1	0	ID9	0	ID
ZC3H18	1	ID9	0	ID
ZFPM1	6	ID9	4.4728e-06	ID
ZMYM3	5	ID9	0.13521	ID
ZNF292	8	ID9	0.212698	ID
ARID1A	5	ID83C	0.694584	ID
ASXL1	6	ID83C	0.307986	ID
ATM	26	ID83C	0.376489	ID
BCOR	8	ID83C	0.542651	ID
BIRC3	27	ID83C	0.348953	ID
BIRC6	4	ID83C	0.530316	ID
BRAF	0	ID83C	0	ID
BRCC3	1	ID83C	0	ID
BRD7	8	ID83C	0.225846	ID
BTG2	0	ID83C	0	ID
LUC7L2	8	ID83C	0	ID
CCDC30	12	ID83C	0.25	ID
CCND2	2	ID83C	0.486244	ID
CHD2	15	ID83C	0.1623	ID
CREBBP	3	ID83C	0.228923	ID
CYP11B1	1	ID83C	0	ID
DBR1	10	ID83C	0.291759	ID
DDX3X	1	ID83C	0	ID
DLC1	1	ID83C	0	ID
EGR2	0	ID83C	0	ID
EWSR1	1	ID83C	0.633138	ID
FAM50A	0	ID83C	0	ID
FBXW7	3	ID83C	0.591616	ID
FIP1L1	10	ID83C	0	ID
FUBP1	10	ID83C	0.238753	ID
HSPA8	0	ID83C	0	ID
IGLL5	2	ID83C	0.473313	ID
IKZF3	0	ID83C	0	ID
IRF2BP2	8	ID83C	0.55032	ID
IRF4	0	ID83C	0	ID
KRAS	0	ID83C	0	ID
MED12	3	ID83C	0	ID
MGA	10	ID83C	0.400289	ID
MYD88	0	ID83C	0	ID
NCBP1	3	ID83C	0.325797	ID
NCBP2	0	ID83C	0	ID
NFKBIE	19	ID83C	0.340796	ID
NOTCH1	54	ID83C	0.504093	ID
NXF1	2	ID83C	0.483752	ID
PCM1	0	ID83C	0	ID
POT1	3	ID83C	0.257445	ID
PTPN11	0	ID83C	0	ID
RFX7	2	ID83C	0.723418	ID
RPS15	0	ID83C	0	ID
RPSA	0	ID83C	0	ID
SAMHD1	0	ID83C	0	ID
SETD2	1	ID83C	0	ID
SF3B1	1	ID83C	0	ID
SMCHD1	3	ID83C	0.263633	ID
SNX18	1	ID83C	0	ID
SPEN	6	ID83C	0.174397	ID
TP53	10	ID83C	0.50651	ID
TRAF3	3	ID83C	0.646448	ID
XPO1	0	ID83C	0	ID
ZC3H18	1	ID83C	0.669432	ID
ZFPM1	6	ID83C	0.991395	ID
ZMYM3	5	ID83C	0.388302	ID
ZNF292	8	ID83C	0.343123	ID
ARID1A	5	other	0	ID
ASXL1	6	other	1.11022e-16	ID
ATM	26	other	0	ID
BCOR	8	other	0	ID
BIRC3	27	other	0	ID
BIRC6	4	other	0	ID
BRAF	0	other	1	ID
BRCC3	1	other	0	ID
BRD7	8	other	0	ID
BTG2	0	other	1	ID
LUC7L2	8	other	0	ID
CCDC30	12	other	0	ID
CCND2	2	other	0	ID
CHD2	15	other	0	ID
CREBBP	3	other	1.11022e-16	ID
CYP11B1	1	other	1.11022e-16	ID
DBR1	10	other	0	ID
DDX3X	1	other	0	ID
DLC1	1	other	1.11022e-16	ID
EGR2	0	other	1	ID
EWSR1	1	other	0	ID
FAM50A	0	other	1	ID
FBXW7	3	other	0	ID
FIP1L1	10	other	0	ID
FUBP1	10	other	0	ID
HSPA8	0	other	1	ID
IGLL5	2	other	0	ID
IKZF3	0	other	1	ID
IRF2BP2	8	other	0	ID
IRF4	0	other	1	ID
KRAS	0	other	1	ID
MED12	3	other	1.11022e-16	ID
MGA	10	other	0	ID
MYD88	0	other	1	ID
NCBP1	3	other	0	ID
NCBP2	0	other	1	ID
NFKBIE	19	other	0	ID
NOTCH1	54	other	0	ID
NXF1	2	other	0	ID
PCM1	0	other	1	ID
POT1	3	other	0	ID
PTPN11	0	other	1	ID
RFX7	2	other	0	ID
RPS15	0	other	1	ID
RPSA	0	other	1	ID
SAMHD1	0	other	1	ID
SETD2	1	other	0	ID
SF3B1	1	other	0	ID
SMCHD1	3	other	0	ID
SNX18	1	other	1.11022e-16	ID
SPEN	6	other	0	ID
TP53	10	other	0	ID
TRAF3	3	other	0	ID
XPO1	0	other	1	ID
ZC3H18	1	other	0	ID
ZFPM1	6	other	0	ID
ZMYM3	5	other	0	ID
ZNF292	8	other	0	ID
