# Supplementary material for: Whole-genome sequencing of chronic lymphocytic leukemia identifies subgroups with distinct biological and clinical features
Source: Nat Genet. 2022 Nov 4;54(11):1675–89. doi: 10.1038/s41588-022-01211-y (PMC9649442; doi:10.1038/s41588-022-01211-y)
Supplement: Source Data Extended Data Fig. 8 — Individual datapoints. [file 41588_2022_1211_MOESM18_ESM.xlsx]

## Sheet: EDfig8a
Paper_ID	Telomere_length_tumour_telomerecat	Telcat_bin	Telomere_length_normal_telomerecat	Tumour_tel_content_TelomereHunter	Normal_tel_content_TelomereHunter
CLL041_T	1974.9	0	2805.8	255.808	159.247
CLL001_T	2930.5	0	4791.6	442.543	587.645
CLL002_T	4901.3	1	6953.8	533.732	454.566
CLL003_T	1765	0	6124.9	201.051	491.965
CLL004_T	2438.3	0	4728.5	357.029	456.991
CLL005_T	6190.5	1	5432.7	426.281	564.382
CLL006_T	34536.3	1	4146.8	998.997	288.859
CLL007_T	1768.7	0	5856.4	225.395	530.655
CLL008_T	2450.4	0	6408.4	488.864	584.624
CLL009_T	9886.9	1	4628.7	819.929	485.541
CLL010_T	2091.4	0	3139	259.476	394.027
CLL011_T	1050.1	0	4712	182.798	538.67
CLL012_T	2307.8	0	3988.1	307.022	436.58
CLL013_T	3265.3	0	5446.5	292.415	553.14
CLL014_T	3038.5	0	5410.6	373.92	462.911
CLL015_T	2796	0	5780.9	339.732	522.251
CLL016_T	2461.1	0	4420.1	368.193	400.075
CLL017_T	6811.3	1	5088.3	628.863	465.13
CLL018_T	3087.2	0	2945.7	377.636	344.469
CLL019_T	3113.3	0	5485.3	338.554	564.855
CLL020_T	3757.8	1	4540	518.769	408.429
CLL021_T	2434.7	0	3502	380.15	427.135
CLL022_T	1251.6	0	3585.4	194.353	364.283
CLL023_T	1333.1	0	4659.1	146.358	228.659
CLL024_T	7616.4	1	4400.7	835.004	491.132
CLL038_T	2163.1	0	4317.2	301.072	453.016
CLL025_T	1566.2	0	2345.5	255.743	502.242
CLL026_T	2730.3	0	1535.6	307.455	489.376
CLL027_T	3237.2	0	3177.5	688.049	457.089
CLL028_T	2606.8	0	3081.1	339.173	515.549
CLL029_T	3069.8	0	3074	455.09	699.609
CLL030_T	2285	0	2913.8	190.298	466.572
CLL031_T	4560.5	1	3531.7	936.844	446.842
CLL032_T	1724.1	0	3548.6	283.901	479.978
CLL033_T	1408.5	0	3681.1	185.767	580.845
CLL034_T	2116.5	0	2309.4	592.962	250.157
CLL035_T	19866.8	1	3462.3	1823.01	487.219
CLL036_T	2618.9	0	3269.2	345.589	395.837
CLL037_T	1690.9	0	3903.5	268.835	341.054
CLL039_T	2169.3	0	3487.5	286.931	564.764
CLL040_T	1591.8	0	2405.3	248.063	345.891
CLL042_T	2417.5	0	4396.8	408.517	549.616
CLL043_T	3140.6	0	5949.6	428.917	369.966
CLL101_T	3324.1	1	3091.1	493.019	450.283
CLL102_T	2450.5	0	2944.8	408.424	412.552
CLL103_T	3740.2	1	3432.3	577.549	491.983
CLL104_T	2933.9	0	2798.4	429.463	471.444
CLL105_T	3515.7	1	3394	597.926	344.469
CLL106_T	2235.2	0	2331.8	863.435	383.437
CLL107_T	2335.4	0	3072.8	394.635	317.121
CLL108_T	1305.9	0	3203.6	193.138	518.482
CLL109_T	2350.8	0	2669.1	358.957	370.246
CLL110_T	2287.6	0	3464	278.932	442.739
CLL111_T	2475.9	0	3522.3	322.278	438.519
CLL112_T	1108.7	0	3073.4	147.909	432.122
CLL113_T	743.6	0	4162.8	175.153	461.981
CLL114_T	2191.8	0	3163	292.243	441.077
CLL115_T	3285.6	1	4050.3	498.895	280.521
CLL116_T	2079	0	3006.3	423.187	512.184
CLL117_T	2025.9	0	2997.6	386.278	440.938
CLL118_T	1764.8	0	3187.2	229.197	476.984
CLL119_T	2644.2	0	2657.7	456.37	424.226
CLL120_T	2702.3	0	2049.8	452.344	412.686
CLL121_T	4282.8	1	2874.3	606.959	441.624
CLL122_T	2685	0	2499.4	462.173	374.417
CLL123_T	2609.8	0	3377.9	413.796	384.36
CLL124_T	2643.4	0	3822.9	424.605	432.8
CLL125_T	3736.4	1	2795.4	540.326	400.522
CLL126_T	2374.7	0	2978.2	436.129	417.215
CLL127_T	2011.7	0	3798.1	308.142	480.614
CLL128_T	1588.9	0	3057.5	377.913	544.33
CLL129_T	1800.7	0	3480.1	363.342	467.548
CLL130_T	1349.3	0	2767.7	205.437	257.967
CLL131_T	2635.9	0	3692.8	374.746	505.715
CLL132_T	2736.1	0	3936	455	503.255
CLL133_T	3202.9	0	3488.7	528.374	552.855
CLL134_T	2660.1	0	3572.3	375.369	318.151
CLL135_T	2095.5	0	2610	344.444	465.435
CLL136_T	2228.6	0	3338.3	404.576	390.579
CLL137_T	5099.8	1	2608.6	916.28	442.593
CLL138_T	2272.6	0	3159.3	553.059	259.89
CLL139_T	4714.9	1	3285.8	1036.63	287.466
CLL140_T	4681.6	1	2557.7	752.278	231.644
CLL141_T	8526.5	1	3003.8	1677.64	538.502
CLL142_T	3346	1	3235.9	523.507	382.377
CLL143_T	1757.8	0	3185.3	409.086	461.244
CLL144_T	1606.9	0	3185.6	223.128	389.684
CLL145_T	2154.8	0	3103.2	357.71	516.606
CLL146_T	2494.6	0	3487.5	406.836	431.37
CLL147_T	3419.1	1	3188.7	538.53	452.947
CLL148_T	2335	0	3329.5	403.039	604.855
CLL149_T	2508.5	0	2641.3	399.741	428.628
CLL150_T	2850.1	0	3792.6	509.3	513.72
CLL151_T	1767.7	0	3957.4	434.562	493.625
CLL152_T	2290.2	0	3317.2	405.233	540.048
CLL153_T	3581.6	1	3229.3	486.401	443.212
CLL154_T	4824	1	3261.5	726.51	465.665
CLL155_T	1826.6	0	3504.7	258.847	251.772
CLL156_T	2146.6	0	2602.5	373.737	438.711
CLL157_T	2506.1	0	2784.6	400.984	438.052
CLL158_T	4156.5	1	3537.9	637.489	466.476
CLL159_T	2282.4	0	4792.9	325.744	326.357
CLL160_T	3204.7	0	3324	535.849	407.667
CLL099_T	2416.4	0	3966.8	333.206	511.557
CLL093_T	2789.8	0	3436.8	325.955	461.993
CLL223_T	2917	0	3705.9	320.192	369.839
CLL078_T	4828	1	3828	628.962	602.783
CLL071_T	1683.7	0	4288.9	254.701	454.306
CLL072_T	2258.8	0	4565.2	297.987	563.111
CLL073_T	6882.8	1	6280.2	1186.62	635.742
CLL074_T	1099.4	0	5591.5	153.681	372.71
CLL057_T	4129.7	1	4119.9	784.057	394.259
CLL050_T	2213.6	0	4162.4	337.726	591.486
CLL100_T	4473.6	1	3810.7	539.203	333.804
CLL224_T	2689.3	0	4207	322.916	425.56
CLL077_T	5128.8	1	4327.6	588.334	360.647
CLL087_T	2628.3	0	3867.6	419.208	507.603
CLL079_T	9541.5	1	4800	1249.77	625.045
CLL080_T	2520.7	0	3442.2	426.194	413.288
CLL219_T	2489.9	0	2970.8	394.686	299.201
CLL225_T	13197.2	1	4209.5	1389.98	487.215
CLL085_T	1227.3	0	4127	161.18	506.187
CLL086_T	1205.8	0	4300.7	601.761	525.217
CLL088_T	4971.3	1	4810.9	783.716	550.965
CLL089_T	5327.5	1	3987.2	857.693	468.463
CLL221_T	8377.2	1	3611.4	1098.44	376.439
CLL220_T	1327.6	0	3629	180.711	424.581
CLL094_T	1873.6	0	4576.2	294.619	489.602
CLL095_T	6254.7	1	4823.6	809.862	448.708
CLL096_T	5965.8	1	3939.3	826.496	563.661
CLL097_T	2194.7	0	5038.2	291.063	586.487
CLL222_T	3647	1	3484.9	458.556	379.822
CLL044_T	2468.1	0	4346.3	350.68	390.751
CLL045_T	2984.9	0	3828.8	512.753	551.652
CLL046_T	2593.9	0	2969.7	408.437	378.855
CLL047_T	5201.1	1	4163.8	627.276	494.29
CLL064_T	1111.1	0	3879.3	175.178	382.429
CLL048_T	1179.1	0	3630.2	159.202	462.657
CLL051_T	2407.5	0	4615.8	324.229	538.124
CLL052_T	6651.7	1	4269.8	1088.57	431.614
CLL053_T	2048.8	0	4086.6	262.081	507.801
CLL054_T	2794.1	0	4072.5	378.372	419.806
CLL055_T	10823.3	1	4204.1	1531.8	337.927
CLL083_T	2592.2	0	4582.3	487.184	551.597
CLL058_T	1808.9	0	4906.7	295.059	509.646
CLL059_T	2307.9	0	3401.2	308.666	396.692
CLL060_T	2604.1	0	3363.6	326.135	373.533
CLL061_T	2417.4	0	3221.5	321.18	291.645
CLL062_T	3988.6	1	4113.2	619.627	427.615
CLL063_T	4498.5	1	4034.4	630.097	574.031
CLL092_T	2434.2	0	3927.7	357.478	375.094
CLL084_T	3121.7	0	4285.3	402.356	665.571
CLL065_T	2665.2	0	4852	343.488	643.833
CLL066_T	3565.7	1	3325.4	381.836	455.532
CLL067_T	2558.9	0	3682.9	374.019	494.946
CLL068_T	2440	0	5524.9	370.551	459.355
CLL069_T	1333.9	0	3135.5	162.827	212.55
CLL070_T	4253.3	1	6102.6	492.177	707.724
CLL179_T	2695.8	0	3676.3	435.597	398.351
CLL178_T	3255.6	0	3417.6	537.405	290.031
CLL180_T	2462.8	0	4524.1	392.604	651.501
CLL181_T	2371.7	0	3162.7	352.283	503.545
CLL182_T	2230.8	0	3898.5	324.77	349.571
CLL197_T	2208.2	0	4304.6	330.228	339.496
CLL198_T	2578.9	0	3043.9	348.415	262.597
CLL186_T	2214.2	0	3641.8	441.062	380.631
CLL187_T	1911.1	0	3233	329.959	447.907
CLL188_T	3272.8	0	3008.5	529.322	514.11
CLL203_T	1820.5	0	5721.7	533.792	655.815
CLL204_T	3811	1	3931.9	685.496	442.158
CLL192_T	3122.2	0	3723.8	507.783	462.523
CLL193_T	2635.6	0	5521.1	375.266	646.443
CLL194_T	2560.3	0	3026.1	873.09	214.554
CLL195_T	2445.6	0	3051.6	404.664	423.684
CLL196_T	2465.7	0	3441	329.327	605.528
CLL207_T	3679.8	1	4496.7	592.957	510.789
CLL208_T	2741.9	0	3871.8	453.45	402.457
CLL209_T	2532.6	0	3257.1	398.315	317.126
CLL199_T	1175.1	0	3927.9	170.293	436.923
CLL200_T	2635	0	3394.3	400.183	389.636
CLL201_T	2436.2	0	5148.2	453.396	473.452
CLL202_T	2332	0	3162.3	470.111	327.036
CLL161_T	2259.6	0	2853.3	334.572	449.089
CLL162_T	2347.2	0	3809.8	311.067	460.187
CLL163_T	2280.2	0	4198.7	376.873	360.323
CLL205_T	3439.2	1	3950.2	593.01	618.932
CLL206_T	5942.2	1	5143.3	781.736	674.581
CLL168_T	1998.5	0	2847	298.204	486.308
CLL169_T	4354.4	1	4190.2	809.13	466.005
CLL170_T	2585.5	0	3311.7	425.652	447.556
CLL210_T	2217.7	0	3109.5	381.502	285.116
CLL211_T	3484.3	1	4200.5	586.617	586.114
CLL212_T	3625.8	1	1804.6	556.763	464.131
CLL213_T	2592.6	0	3142.6	446.183	528.577
CLL175_T	5275.9	1	3984.9	731.887	456.44
CLL176_T	3041	0	4340.1	359.462	599.251
CLL177_T	2383.4	0	5360.6	317.647	570.495
CLL164_T	2029.8	0	4042.2	314.19	471.268
CLL165_T	5335.1	1	4099.8	887.528	310.583
CLL166_T	2483.5	0	3409.4	361.858	540.701
CLL167_T	2197.1	0	2929.6	297.097	429.469
CLL183_T	2558.4	0	2597.3	435.486	384.617
CLL184_T	2650.8	0	3609.7	419.278	522.629
CLL185_T	4086.8	1	4187.5	574.797	422.502
CLL171_T	3162.9	0	3634.2	448.389	484.808
CLL172_T	2642.7	0	4422.5	409.635	384.033
CLL173_T	1321.9	0	3574.6	377.43	517.172
CLL174_T	1686.4	0	3642.2	230.418	378.269
CLL189_T	7664.1	1	5442.1	1344.85	539.972
CLL190_T	4237.4	1	4500	635.637	503.079
CLL191_T	2299.4	0	3932.6	328.321	322.476
CLL218_T	4983.7	1	4600.8	659.251	546.764
CLL214_T	1956.2	0	3557.5	280.052	481.061
CLL215_T	2798.6	0	4074.5	576.334	414.473
CLL216_T	2012.2	0	3171.4	348.37	330.409
CLL217_T	2327.2	0	4089.2	503.38	604.526
CLL075_T	4786.5	1	3870.5	602.189	545.458
CLL076_T	5220.4	1	5116.2	616.341	417.055
CLL081_T	2492.3	0	3424.5	627.85	248.603
CLL082_T	2164	0	5514.3	314.363	554.566
CLL090_T	2507	0	2736.8	402.616	353.115
CLL091_T	1041.4	0	4646.1	177.419	508.441
CLL098_T	1731.3	0	4246.2	257.302	574.705
CLL049_T	2754.8	0	4350.2	584.852	453.143
CLL056_T	1776.8	0	4658.9	405.242	564.418
CLL240_T	1748.4	0	3052	285.064	557.293
CLL241_T	4875.3	1	3351.2	766.605	559.017
CLL242_T	2650	0	3771.3	392.072	610.898
CLL243_T	2198.5	0	2621.6	486.548	424.66
CLL226_T	2312.2	0	2191.4	496.25	508.464
CLL235_T	1806	0	3875.8	718.207	532.082
CLL245_T	1632.5	0	2531	342.689	453.884
CLL246_T	2260.4	0	2845.5	452.954	360.041
CLL247_T	6168.5	1	3552.3	1009.3	537.521
CLL248_T	2845.3	0	4855.7	433.485	772.507
CLL230_T	2135.6	0	3287.3	381.962	500.423
CLL244_T	2061.1	0	3949.3	385.328	578.443
CLL250_T	2854.7	0	3574.4	378.093	504.133
CLL251_T	2511	0	3453	426.825	535.931
CLL252_T	1959.3	0	4275.1	347.622	626.859
CLL253_T	2047.6	0	3058.9	435.418	521.291
CLL255_T	1729.7	0	3428.5	333.639	525.43
CLL256_T	1736.6	0	3981.1	327.232	687.935
CLL257_T	2134	0	3134.8	391.468	476.318
CLL258_T	2835.3	0	4749.3	687.494	602.221
CLL249_T	3233.8	0	3326.4	464.96	514.471
CLL260_T	3886.2	1	2633.1	607.329	386.679
CLL261_T	1519.2	0	3008.7	303.552	457.217
CLL262_T	1707.6	0	4077.5	284.949	635.35
CLL263_T	1220.6	0	3522.4	345.428	494.743
CLL254_T	4404.9	1	4607.5	891.589	520.75
CLL228_T	1908.4	0	4152.1	305.051	691.869
CLL229_T	3264.9	0	3217.6	471.798	474.624
CLL259_T	2221.7	0	3030.2	333.95	492.165
CLL232_T	2095.9	0	3697	362.836	661.63
CLL233_T	9095	1	2682.9	1913.99	410.341
CLL234_T	2357.3	0	4222.6	478.716	646.253
CLL227_T	1622.2	0	2589.4	318.003	482.705
CLL236_T	2229	0	3352.6	358.154	561.33
CLL237_T	1978.1	0	3254.7	374.893	555.44
CLL238_T	2337.9	0	2448.6	465.116	368.981
CLL239_T	1766.4	0	3146.9	358.658	506.873
CLL231_T	1272.7	0	2693.2	171.577	407.504
CLL264_T	4136.3	1	3219.9	623.501	353.021
CLL265_T	2664.6	0	4196.6	392.765	364.106
CLL266_T	2012.6	0	4059	343.369	412.939
CLL267_T	2034.1	0	3000.6	306.219	472.295
CLL268_T	2411.5	0	4211.7	286.544	594.498
CLL269_T	2134	0	6385.1	244.416	566.473
CLL270_T	3606.3	1	3858.4	574.009	514.902
CLL271_T	2259	0	4030.7	316.036	568.641
CLL272_T	2579	0	3283.7	307.157	426.499
CLL273_T	2501.6	0	2160.2	587.036	175.573
CLL274_T	4853.4	1	3600.5	857.388	444.744
CLL275_T	2602.2	0	2773.5	327.422	397.606
CLL276_T	3803.5	1	3814	503.645	536.764
CLL277_T	5888.5	1	4333	660.191	326.822
CLL278_T	3522	1	4118.3	471.136	474.831
CLL279_T	3193.6	0	3759.2	392.443	521.631
CLL280_T	1409.2	0	4108.1	164.224	451.852
CLL281_T	2122.3	0	5131.9	313.403	344.301
CLL282_T	2123.6	0	4441	382.538	504.584
CLL283_T	2876.2	0	2881	416.391	401.547
CLL284_T	3127.7	0	3357.3	432.514	463.452
CLL285_T	2717.8	0	4250.9	295.957	594.226
CLL286_T	2901.7	0	5202.4	413.213	540.69
CLL287_T	4895.6	1	3891.3	752.172	410.786
CLL288_T	3226.6	0	5017.6	649.992	556.25
CLL289_T	4469.2	1	3093.5	751.476	479.023
CLL290_T	1922.5	0	4105.4	301.532	639.458
CLL291_T	2211.3	0	2861.7	372.614	445.286
CLL292_T	3634.4	1	3689.3	762.997	331.419
CLL293_T	3334.5	1	4891	431.266	473.793
CLL294_T	4289.6	1	3751.4	649.719	470.169
CLL295_T	1681.5	0	3798.8	236.134	612.615
CLL296_T	3481.4	1	3836	635.033	472.989
CLL297_T	3029.3	0	5070.7	471.445	543.231
CLL298_T	2477.7	0	3558.8	318.021	338.193
CLL299_T	2611.9	0	3918.8	421.131	337.73
CLL300_T	658.7	0	3672.6	276.418	353.911
CLL301_T	7311.4	1	3425.9	641.43	366.701
CLL302_T	3313.2	1	4257.1	310.267	485.123
CLL303_T	3011.8	0	4039.7	492.039	467.3
CLL304_T	2356.3	0	5664.8	299.958	576.28
CLL305_T	722.3	0	4813.2	388.315	447.616
CLL306_T	2962.3	0	3394.4	365.227	418.603
CLL307_T	2932.4	0	4068.1	542.917	415.875
CLL308_T	3261.9	0	5355.4	364.942	612.244
CLL309_T	2665.6	0	4731.4	348.988	541.606
CLL310_T	3012.4	0	4147.3	408.563	570.703
CLL311_T	2957	0	3956.6	350.947	333.688
CLL312_T	3152	0	3569.9	355.407	340.468
CLL313_T	7097.5	1	4855.8	684.613	429.705
CLL314_T	3491.6	1	4444.1	440.198	529.04
CLL315_T	3923.7	1	3787.9	556.804	434.324
CLL316_T	2748	0	4131.4	303.831	473.318
CLL317_T	NA	0	NA	94.3678	547.696
CLL318_T	3414.9	1	5327.6	359.722	568.545
CLL319_T	864.9	0	4544	353.462	483.348
CLL320_T	8818.8	1	4398	941.581	478.164
CLL321_T	2953.4	0	4420.4	407.757	450.944
CLL322_T	3440.1	1	3919.4	399.374	486.409
CLL323_T	2474.4	0	4439.8	293.38	439.334
CLL324_T	2800.1	0	3661.9	396.599	462.695
CLL325_T	2854.1	0	4622.4	370.781	486.127
CLL326_T	1492.2	0	3522.6	244.323	331.387
CLL327_T	5962.4	1	4587.8	615.776	449.574
CLL328_T	1460.1	0	4174.9	262.851	324.844
CLL329_T	2761.2	0	5583.6	344.948	507.76
CLL330_T	2146.9	0	3958.1	323.177	441.463
CLL331_T	6303.9	1	4901.8	687.071	534.592
CLL332_T	870.4	0	4737.6	333.986	479.502
CLL333_T	3091.1	0	6086.2	514.054	357.419
CLL334_T	2840.9	0	3602.3	390.137	443.917
CLL335_T	2502.4	0	3788.2	317.879	525.192
CLL336_T	1745.8	0	2474.1	209.726	412.468
CLL337_T	1631.1	0	2863.8	192.097	345.401
CLL338_T	3869.4	1	4782	360.338	378.436
CLL339_T	2652.7	0	3246.6	397.39	417.094
CLL340_T	1896.5	0	3813.9	325.309	392.508
CLL341_T	4724.4	1	3233	734.218	452.892
CLL342_T	2829.6	0	4093.4	503.294	628.983
CLL343_T	1845.5	0	2751.5	279.131	388.054
CLL344_T	6797.8	1	3577.4	831.052	556.299
CLL345_T	2879.3	0	4375.9	414.622	602.518
CLL346_T	1090.3	0	3360.8	284.381	532.656
CLL347_T	4692.1	1	2579.6	662.953	412.507
CLL348_T	2536.4	0	4040.2	425.487	603.825
CLL349_T	4867.6	1	3762.1	634.492	515.072
CLL350_T	1821.8	0	4277.3	283.532	525.112
CLL351_T	4035.4	1	3982.7	702.883	601.585
CLL352_T	2024.5	0	4064.7	300.085	588.966
CLL353_T	2126.9	0	2904.8	256.955	340.684
CLL354_T	3284.9	1	3488.3	432.705	475.983
CLL355_T	1806.1	0	3925.7	263.539	444.328
CLL356_T	6429.3	1	3150.3	837.12	492.799
CLL357_T	3455.4	1	2719.1	496.311	354.216
CLL358_T	3158.1	0	2911.6	489.504	359.443
CLL359_T	2737.2	0	3941.2	457.453	258.137
CLL360_T	2450.1	0	4368.5	270.552	417.387
CLL361_T	1150.4	0	4164.4	149.68	483.24
CLL362_T	4157.5	1	4908.4	596.952	523.094
CLL363_T	7602.3	1	5200.6	1217.16	527.236
CLL364_T	2814.3	0	4018.9	576.458	603.148
CLL365_T	1771.7	0	3150.4	227.156	236.167
CLL366_T	4713.8	1	3632.6	795.586	515.175
CLL367_T	1473.1	0	3875.4	395.355	508.381
CLL368_T	2154.5	0	4557.5	266.585	502.294
CLL369_T	3180.7	0	3166.7	502.767	488.15
CLL370_T	3586	1	5446.9	501.8	462.634
CLL371_T	3424.7	1	5369.3	433.223	460.774
CLL372_T	1383.8	0	3573.2	212.854	435.661
CLL374_T	2724.4	0	4456	343.223	489.589
CLL373_T	4100.2	1	3829.2	457.29	476.053
CLL375_T	2985.7	0	3598.5	309.108	407.382
CLL376_T	2185	0	2735.5	261.145	381.575
CLL377_T	3485	1	3617.1	471.041	483.236
CLL379_T	2084.7	0	2997.8	281.365	501.363
CLL381_T	2372	0	5437	328.789	555.063
CLL383_T	2299.4	0	4021.3	320.672	545.83
CLL382_T	1923.9	0	4939.2	226.581	579.857
CLL380_T	3684	1	3598.9	480.471	516.502
CLL384_T	4121.6	1	4158.2	547.719	523.994
CLL385_T	6436.1	1	3729.9	765.17	399.631
CLL386_T	2995.2	0	4358.8	317.697	456.028
CLL390_T	6253.7	1	4174.5	624.052	476.607
CLL391_T	3801.8	1	3691.5	333.458	466.523
CLL387_T	1851.8	0	3582.5	203.424	408.418
CLL393_T	3687.2	1	4200.7	409.248	517.167
CLL388_T	3358.4	1	3399.2	356.566	395.565
CLL389_T	3003.2	0	3230	330.624	447.444
CLL378_T	2986.5	0	3421	345.758	428.941
CLL394_T	2242.7	0	4804.7	268.092	643.198
CLL395_T	1544.9	0	3980.6	203.914	525.245
CLL392_T	2236.7	0	4559.6	283.064	512.927
CLL399_T	4214.7	1	3756.7	594.101	470.606
CLL398_T	5834.8	1	3737.4	746.956	442.309
CLL400_T	2497.7	0	4320	315.115	491.522
CLL403_T	1843.3	0	3652.6	268.847	543.272
CLL402_T	6197	1	5529.7	860.269	760.636
CLL401_T	4295.6	1	4412.4	571.028	554.15
CLL404_T	2699.3	0	3835.1	390.841	466.985
CLL482_T	3201.7	0	4855.9	304.685	657.858
CLL481_T	11242	1	3767.7	1064.71	454.672
CLL484_T	7288.3	1	4199.5	568.602	532.515
CLL485_T	1400.2	0	3797.3	179.907	474.971
CLL483_T	6158.2	1	3943.5	689.625	486.777
CLL397_T	1400.2	0	3551.6	134.918	474.564
CLL471_T	3506.5	1	4268.4	457.741	571.347
CLL465_T	2414.1	0	3018.2	391.353	342.974
CLL469_T	5632.6	1	2791.3	891.006	351.448
CLL475_T	3683.9	1	3826.9	511.21	464.001
CLL472_T	4095.6	1	2928.3	620.883	332.977
CLL479_T	2287.9	0	3411.7	272.513	322.352
CLL468_T	2992	0	6152.7	453.23	773.234
CLL477_T	1725.6	0	3626.4	231.768	445.423
CLL457_T	3480.6	1	4204.7	504.17	545.414
CLL476_T	2967.5	0	4345.4	417.143	525.979
CLL480_T	1706.1	0	3315.6	237.205	423.06
CLL462_T	4191.9	1	4634.4	430.805	553.926
CLL466_T	3259	0	3678	465.509	523.015
CLL473_T	4312.1	1	2772.1	884.331	300.054
CLL459_T	2472	0	4373.1	331.592	516.195
CLL474_T	3687.9	1	4090.1	350.049	913.014
CLL478_T	10434.4	1	3645.6	1221.54	438.889
CLL458_T	3504.1	1	3696.3	523.861	398.588
CLL467_T	3069.6	0	4836.9	375.291	504.796
CLL463_T	3090.8	0	4116.4	507.148	507.297
CLL461_T	4127.1	1	3544.6	540.296	443.189
CLL470_T	2390.5	0	3939.3	313.643	415.444
CLL460_T	3651.4	1	4161.1	479.697	402.841
CLL464_T	1818.8	0	2848.4	304.275	297.661
CLL416_T	9282.8	1	4192.5	934.07	437.471
CLL453_T	1533.7	0	3293.3	218.278	410.402
CLL434_T	3884.1	1	4715.3	554.234	468.506
CLL405_T	1436.6	0	4654.7	231.955	544.407
CLL411_T	3288.8	1	3448.1	519.647	411.892
CLL426_T	3325.1	1	2957.8	428.863	473.956
CLL420_T	2949.5	0	3031.3	318.708	414.897
CLL438_T	1701.7	0	3374.5	241.563	490.272
CLL447_T	4741.3	1	4145	634.919	347.674
CLL451_T	3471.8	1	3967.6	502.239	455.307
CLL423_T	3743.8	1	3940.7	421.422	540.651
CLL417_T	10129.5	1	4017.1	1085.45	461.498
CLL408_T	2892	0	3419.7	503.295	277.475
CLL440_T	1650.8	0	4171.8	221.016	359.561
CLL450_T	5702.4	1	3365.8	611.173	309.85
CLL409_T	3445.2	1	3280.1	390.932	333.176
CLL412_T	3526.6	1	3504.6	507.5	465.054
CLL448_T	8284.1	1	4851.4	1034.86	553.561
CLL455_T	4220.1	1	4453.2	484.455	341.839
CLL418_T	8540.5	1	4013	789.729	571.629
CLL435_T	2992.4	0	3612	472.332	491.781
CLL424_T	3165.4	0	5087.8	372.446	590.991
CLL454_T	4346.7	1	5585.2	427.441	557.448
CLL425_T	4292.7	1	3786.9	486.495	462.062
CLL441_T	3227.8	0	6975.7	389.096	728.679
CLL410_T	2726.4	0	4355.8	446.685	518.552
CLL421_T	8151.1	1	4692.9	1222.1	406.71
CLL431_T	4924.6	1	2846.5	657.102	300.208
CLL449_T	2121.1	0	4935.7	318.29	577.118
CLL437_T	2903.2	0	3904.1	355.799	486.769
CLL427_T	4255.7	1	4698.6	572.733	494.9
CLL422_T	4712.4	1	2890.8	517.364	340.501
CLL407_T	3410.4	1	6541.1	484.114	765.8
CLL443_T	2688.4	0	4490.2	366.643	601.969
CLL436_T	6320	1	3513	626.382	345.888
CLL452_T	2737.4	0	3376.9	424.573	427.163
CLL439_T	3020.8	0	5663.6	410.214	756.147
CLL442_T	3626	1	4094.1	400.647	507.667
CLL415_T	4064.1	1	3887.8	519.077	595.815
CLL414_T	1714.1	0	3371.1	189.157	413.986
CLL429_T	3006.8	0	3725.6	334.822	441.183
CLL419_T	3008.9	0	4538.6	320.76	576.992
CLL446_T	3832	1	4550.2	552.166	685.64
CLL444_T	1541.9	0	3658.5	217.473	380.45
CLL432_T	2519.2	0	4255.9	396.183	527.649
CLL406_T	4134.3	1	4893	555.024	515.834
CLL428_T	4165.3	1	4770.2	530.416	632.93
CLL430_T	3113	0	3853.5	367.446	521.929
CLL413_T	3702.3	1	4993.4	606.138	658.153
CLL456_T	6337.2	1	5471.5	1395.78	718.056
CLL433_T	2800.7	0	3423.7	325.296	486.861
CLL396_T	3522.3	1	3517.9	413.857	489.739
CLL445_T	5517.7	1	4171.8	640.353	450.944

## Sheet: EDfig8b
Paper_ID	measure	value
CLL041_T	Tumour	255.808
CLL001_T	Tumour	442.543
CLL002_T	Tumour	533.732
CLL003_T	Tumour	201.051
CLL004_T	Tumour	357.029
CLL005_T	Tumour	426.281
CLL006_T	Tumour	998.997
CLL007_T	Tumour	225.395
CLL008_T	Tumour	488.864
CLL009_T	Tumour	819.929
CLL010_T	Tumour	259.476
CLL011_T	Tumour	182.798
CLL012_T	Tumour	307.022
CLL013_T	Tumour	292.415
CLL014_T	Tumour	373.92
CLL015_T	Tumour	339.732
CLL016_T	Tumour	368.193
CLL017_T	Tumour	628.863
CLL018_T	Tumour	377.636
CLL019_T	Tumour	338.554
CLL020_T	Tumour	518.769
CLL021_T	Tumour	380.15
CLL022_T	Tumour	194.353
CLL023_T	Tumour	146.358
CLL024_T	Tumour	835.004
CLL038_T	Tumour	301.072
CLL025_T	Tumour	255.743
CLL026_T	Tumour	307.455
CLL027_T	Tumour	688.049
CLL028_T	Tumour	339.173
CLL029_T	Tumour	455.09
CLL030_T	Tumour	190.298
CLL031_T	Tumour	936.844
CLL032_T	Tumour	283.901
CLL033_T	Tumour	185.767
CLL034_T	Tumour	592.962
CLL035_T	Tumour	1823.01
CLL036_T	Tumour	345.589
CLL037_T	Tumour	268.835
CLL039_T	Tumour	286.931
CLL040_T	Tumour	248.063
CLL042_T	Tumour	408.517
CLL043_T	Tumour	428.917
CLL101_T	Tumour	493.019
CLL102_T	Tumour	408.424
CLL103_T	Tumour	577.549
CLL104_T	Tumour	429.463
CLL105_T	Tumour	597.926
CLL106_T	Tumour	863.435
CLL107_T	Tumour	394.635
CLL108_T	Tumour	193.138
CLL109_T	Tumour	358.957
CLL110_T	Tumour	278.932
CLL111_T	Tumour	322.278
CLL112_T	Tumour	147.909
CLL113_T	Tumour	175.153
CLL114_T	Tumour	292.243
CLL115_T	Tumour	498.895
CLL116_T	Tumour	423.187
CLL117_T	Tumour	386.278
CLL118_T	Tumour	229.197
CLL119_T	Tumour	456.37
CLL120_T	Tumour	452.344
CLL121_T	Tumour	606.959
CLL122_T	Tumour	462.173
CLL123_T	Tumour	413.796
CLL124_T	Tumour	424.605
CLL125_T	Tumour	540.326
CLL126_T	Tumour	436.129
CLL127_T	Tumour	308.142
CLL128_T	Tumour	377.913
CLL129_T	Tumour	363.342
CLL130_T	Tumour	205.437
CLL131_T	Tumour	374.746
CLL132_T	Tumour	455
CLL133_T	Tumour	528.374
CLL134_T	Tumour	375.369
CLL135_T	Tumour	344.444
CLL136_T	Tumour	404.576
CLL137_T	Tumour	916.28
CLL138_T	Tumour	553.059
CLL139_T	Tumour	1036.63
CLL140_T	Tumour	752.278
CLL141_T	Tumour	1677.64
CLL142_T	Tumour	523.507
CLL143_T	Tumour	409.086
CLL144_T	Tumour	223.128
CLL145_T	Tumour	357.71
CLL146_T	Tumour	406.836
CLL147_T	Tumour	538.53
CLL148_T	Tumour	403.039
CLL149_T	Tumour	399.741
CLL150_T	Tumour	509.3
CLL151_T	Tumour	434.562
CLL152_T	Tumour	405.233
CLL153_T	Tumour	486.401
CLL154_T	Tumour	726.51
CLL155_T	Tumour	258.847
CLL156_T	Tumour	373.737
CLL157_T	Tumour	400.984
CLL158_T	Tumour	637.489
CLL159_T	Tumour	325.744
CLL160_T	Tumour	535.849
CLL099_T	Tumour	333.206
CLL093_T	Tumour	325.955
CLL223_T	Tumour	320.192
CLL078_T	Tumour	628.962
CLL071_T	Tumour	254.701
CLL072_T	Tumour	297.987
CLL073_T	Tumour	1186.62
CLL074_T	Tumour	153.681
CLL057_T	Tumour	784.057
CLL050_T	Tumour	337.726
CLL100_T	Tumour	539.203
CLL224_T	Tumour	322.916
CLL077_T	Tumour	588.334
CLL087_T	Tumour	419.208
CLL079_T	Tumour	1249.77
CLL080_T	Tumour	426.194
CLL219_T	Tumour	394.686
CLL225_T	Tumour	1389.98
CLL085_T	Tumour	161.18
CLL086_T	Tumour	601.761
CLL088_T	Tumour	783.716
CLL089_T	Tumour	857.693
CLL221_T	Tumour	1098.44
CLL220_T	Tumour	180.711
CLL094_T	Tumour	294.619
CLL095_T	Tumour	809.862
CLL096_T	Tumour	826.496
CLL097_T	Tumour	291.063
CLL222_T	Tumour	458.556
CLL044_T	Tumour	350.68
CLL045_T	Tumour	512.753
CLL046_T	Tumour	408.437
CLL047_T	Tumour	627.276
CLL064_T	Tumour	175.178
CLL048_T	Tumour	159.202
CLL051_T	Tumour	324.229
CLL052_T	Tumour	1088.57
CLL053_T	Tumour	262.081
CLL054_T	Tumour	378.372
CLL055_T	Tumour	1531.8
CLL083_T	Tumour	487.184
CLL058_T	Tumour	295.059
CLL059_T	Tumour	308.666
CLL060_T	Tumour	326.135
CLL061_T	Tumour	321.18
CLL062_T	Tumour	619.627
CLL063_T	Tumour	630.097
CLL092_T	Tumour	357.478
CLL084_T	Tumour	402.356
CLL065_T	Tumour	343.488
CLL066_T	Tumour	381.836
CLL067_T	Tumour	374.019
CLL068_T	Tumour	370.551
CLL069_T	Tumour	162.827
CLL070_T	Tumour	492.177
CLL179_T	Tumour	435.597
CLL178_T	Tumour	537.405
CLL180_T	Tumour	392.604
CLL181_T	Tumour	352.283
CLL182_T	Tumour	324.77
CLL197_T	Tumour	330.228
CLL198_T	Tumour	348.415
CLL186_T	Tumour	441.062
CLL187_T	Tumour	329.959
CLL188_T	Tumour	529.322
CLL203_T	Tumour	533.792
CLL204_T	Tumour	685.496
CLL192_T	Tumour	507.783
CLL193_T	Tumour	375.266
CLL194_T	Tumour	873.09
CLL195_T	Tumour	404.664
CLL196_T	Tumour	329.327
CLL207_T	Tumour	592.957
CLL208_T	Tumour	453.45
CLL209_T	Tumour	398.315
CLL199_T	Tumour	170.293
CLL200_T	Tumour	400.183
CLL201_T	Tumour	453.396
CLL202_T	Tumour	470.111
CLL161_T	Tumour	334.572
CLL162_T	Tumour	311.067
CLL163_T	Tumour	376.873
CLL205_T	Tumour	593.01
CLL206_T	Tumour	781.736
CLL168_T	Tumour	298.204
CLL169_T	Tumour	809.13
CLL170_T	Tumour	425.652
CLL210_T	Tumour	381.502
CLL211_T	Tumour	586.617
CLL212_T	Tumour	556.763
CLL213_T	Tumour	446.183
CLL175_T	Tumour	731.887
CLL176_T	Tumour	359.462
CLL177_T	Tumour	317.647
CLL164_T	Tumour	314.19
CLL165_T	Tumour	887.528
CLL166_T	Tumour	361.858
CLL167_T	Tumour	297.097
CLL183_T	Tumour	435.486
CLL184_T	Tumour	419.278
CLL185_T	Tumour	574.797
CLL171_T	Tumour	448.389
CLL172_T	Tumour	409.635
CLL173_T	Tumour	377.43
CLL174_T	Tumour	230.418
CLL189_T	Tumour	1344.85
CLL190_T	Tumour	635.637
CLL191_T	Tumour	328.321
CLL218_T	Tumour	659.251
CLL214_T	Tumour	280.052
CLL215_T	Tumour	576.334
CLL216_T	Tumour	348.37
CLL217_T	Tumour	503.38
CLL075_T	Tumour	602.189
CLL076_T	Tumour	616.341
CLL081_T	Tumour	627.85
CLL082_T	Tumour	314.363
CLL090_T	Tumour	402.616
CLL091_T	Tumour	177.419
CLL098_T	Tumour	257.302
CLL049_T	Tumour	584.852
CLL056_T	Tumour	405.242
CLL240_T	Tumour	285.064
CLL241_T	Tumour	766.605
CLL242_T	Tumour	392.072
CLL243_T	Tumour	486.548
CLL226_T	Tumour	496.25
CLL235_T	Tumour	718.207
CLL245_T	Tumour	342.689
CLL246_T	Tumour	452.954
CLL247_T	Tumour	1009.3
CLL248_T	Tumour	433.485
CLL230_T	Tumour	381.962
CLL244_T	Tumour	385.328
CLL250_T	Tumour	378.093
CLL251_T	Tumour	426.825
CLL252_T	Tumour	347.622
CLL253_T	Tumour	435.418
CLL255_T	Tumour	333.639
CLL256_T	Tumour	327.232
CLL257_T	Tumour	391.468
CLL258_T	Tumour	687.494
CLL249_T	Tumour	464.96
CLL260_T	Tumour	607.329
CLL261_T	Tumour	303.552
CLL262_T	Tumour	284.949
CLL263_T	Tumour	345.428
CLL254_T	Tumour	891.589
CLL228_T	Tumour	305.051
CLL229_T	Tumour	471.798
CLL259_T	Tumour	333.95
CLL232_T	Tumour	362.836
CLL233_T	Tumour	1913.99
CLL234_T	Tumour	478.716
CLL227_T	Tumour	318.003
CLL236_T	Tumour	358.154
CLL237_T	Tumour	374.893
CLL238_T	Tumour	465.116
CLL239_T	Tumour	358.658
CLL231_T	Tumour	171.577
CLL264_T	Tumour	623.501
CLL265_T	Tumour	392.765
CLL266_T	Tumour	343.369
CLL267_T	Tumour	306.219
CLL268_T	Tumour	286.544
CLL269_T	Tumour	244.416
CLL270_T	Tumour	574.009
CLL271_T	Tumour	316.036
CLL272_T	Tumour	307.157
CLL273_T	Tumour	587.036
CLL274_T	Tumour	857.388
CLL275_T	Tumour	327.422
CLL276_T	Tumour	503.645
CLL277_T	Tumour	660.191
CLL278_T	Tumour	471.136
CLL279_T	Tumour	392.443
CLL280_T	Tumour	164.224
CLL281_T	Tumour	313.403
CLL282_T	Tumour	382.538
CLL283_T	Tumour	416.391
CLL284_T	Tumour	432.514
CLL285_T	Tumour	295.957
CLL286_T	Tumour	413.213
CLL287_T	Tumour	752.172
CLL288_T	Tumour	649.992
CLL289_T	Tumour	751.476
CLL290_T	Tumour	301.532
CLL291_T	Tumour	372.614
CLL292_T	Tumour	762.997
CLL293_T	Tumour	431.266
CLL294_T	Tumour	649.719
CLL295_T	Tumour	236.134
CLL296_T	Tumour	635.033
CLL297_T	Tumour	471.445
CLL298_T	Tumour	318.021
CLL299_T	Tumour	421.131
CLL300_T	Tumour	276.418
CLL301_T	Tumour	641.43
CLL302_T	Tumour	310.267
CLL303_T	Tumour	492.039
CLL304_T	Tumour	299.958
CLL305_T	Tumour	388.315
CLL306_T	Tumour	365.227
CLL307_T	Tumour	542.917
CLL308_T	Tumour	364.942
CLL309_T	Tumour	348.988
CLL310_T	Tumour	408.563
CLL311_T	Tumour	350.947
CLL312_T	Tumour	355.407
CLL313_T	Tumour	684.613
CLL314_T	Tumour	440.198
CLL315_T	Tumour	556.804
CLL316_T	Tumour	303.831
CLL317_T	Tumour	94.3678
CLL318_T	Tumour	359.722
CLL319_T	Tumour	353.462
CLL320_T	Tumour	941.581
CLL321_T	Tumour	407.757
CLL322_T	Tumour	399.374
CLL323_T	Tumour	293.38
CLL324_T	Tumour	396.599
CLL325_T	Tumour	370.781
CLL326_T	Tumour	244.323
CLL327_T	Tumour	615.776
CLL328_T	Tumour	262.851
CLL329_T	Tumour	344.948
CLL330_T	Tumour	323.177
CLL331_T	Tumour	687.071
CLL332_T	Tumour	333.986
CLL333_T	Tumour	514.054
CLL334_T	Tumour	390.137
CLL335_T	Tumour	317.879
CLL336_T	Tumour	209.726
CLL337_T	Tumour	192.097
CLL338_T	Tumour	360.338
CLL339_T	Tumour	397.39
CLL340_T	Tumour	325.309
CLL341_T	Tumour	734.218
CLL342_T	Tumour	503.294
CLL343_T	Tumour	279.131
CLL344_T	Tumour	831.052
CLL345_T	Tumour	414.622
CLL346_T	Tumour	284.381
CLL347_T	Tumour	662.953
CLL348_T	Tumour	425.487
CLL349_T	Tumour	634.492
CLL350_T	Tumour	283.532
CLL351_T	Tumour	702.883
CLL352_T	Tumour	300.085
CLL353_T	Tumour	256.955
CLL354_T	Tumour	432.705
CLL355_T	Tumour	263.539
CLL356_T	Tumour	837.12
CLL357_T	Tumour	496.311
CLL358_T	Tumour	489.504
CLL359_T	Tumour	457.453
CLL360_T	Tumour	270.552
CLL361_T	Tumour	149.68
CLL362_T	Tumour	596.952
CLL363_T	Tumour	1217.16
CLL364_T	Tumour	576.458
CLL365_T	Tumour	227.156
CLL366_T	Tumour	795.586
CLL367_T	Tumour	395.355
CLL368_T	Tumour	266.585
CLL369_T	Tumour	502.767
CLL370_T	Tumour	501.8
CLL371_T	Tumour	433.223
CLL372_T	Tumour	212.854
CLL374_T	Tumour	343.223
CLL373_T	Tumour	457.29
CLL375_T	Tumour	309.108
CLL376_T	Tumour	261.145
CLL377_T	Tumour	471.041
CLL379_T	Tumour	281.365
CLL381_T	Tumour	328.789
CLL383_T	Tumour	320.672
CLL382_T	Tumour	226.581
CLL380_T	Tumour	480.471
CLL384_T	Tumour	547.719
CLL385_T	Tumour	765.17
CLL386_T	Tumour	317.697
CLL390_T	Tumour	624.052
CLL391_T	Tumour	333.458
CLL387_T	Tumour	203.424
CLL393_T	Tumour	409.248
CLL388_T	Tumour	356.566
CLL389_T	Tumour	330.624
CLL378_T	Tumour	345.758
CLL394_T	Tumour	268.092
CLL395_T	Tumour	203.914
CLL392_T	Tumour	283.064
CLL399_T	Tumour	594.101
CLL398_T	Tumour	746.956
CLL400_T	Tumour	315.115
CLL403_T	Tumour	268.847
CLL402_T	Tumour	860.269
CLL401_T	Tumour	571.028
CLL404_T	Tumour	390.841
CLL482_T	Tumour	304.685
CLL481_T	Tumour	1064.71
CLL484_T	Tumour	568.602
CLL485_T	Tumour	179.907
CLL483_T	Tumour	689.625
CLL397_T	Tumour	134.918
CLL471_T	Tumour	457.741
CLL465_T	Tumour	391.353
CLL469_T	Tumour	891.006
CLL475_T	Tumour	511.21
CLL472_T	Tumour	620.883
CLL479_T	Tumour	272.513
CLL468_T	Tumour	453.23
CLL477_T	Tumour	231.768
CLL457_T	Tumour	504.17
CLL476_T	Tumour	417.143
CLL480_T	Tumour	237.205
CLL462_T	Tumour	430.805
CLL466_T	Tumour	465.509
CLL473_T	Tumour	884.331
CLL459_T	Tumour	331.592
CLL474_T	Tumour	350.049
CLL478_T	Tumour	1221.54
CLL458_T	Tumour	523.861
CLL467_T	Tumour	375.291
CLL463_T	Tumour	507.148
CLL461_T	Tumour	540.296
CLL470_T	Tumour	313.643
CLL460_T	Tumour	479.697
CLL464_T	Tumour	304.275
CLL416_T	Tumour	934.07
CLL453_T	Tumour	218.278
CLL434_T	Tumour	554.234
CLL405_T	Tumour	231.955
CLL411_T	Tumour	519.647
CLL426_T	Tumour	428.863
CLL420_T	Tumour	318.708
CLL438_T	Tumour	241.563
CLL447_T	Tumour	634.919
CLL451_T	Tumour	502.239
CLL423_T	Tumour	421.422
CLL417_T	Tumour	1085.45
CLL408_T	Tumour	503.295
CLL440_T	Tumour	221.016
CLL450_T	Tumour	611.173
CLL409_T	Tumour	390.932
CLL412_T	Tumour	507.5
CLL448_T	Tumour	1034.86
CLL455_T	Tumour	484.455
CLL418_T	Tumour	789.729
CLL435_T	Tumour	472.332
CLL424_T	Tumour	372.446
CLL454_T	Tumour	427.441
CLL425_T	Tumour	486.495
CLL441_T	Tumour	389.096
CLL410_T	Tumour	446.685
CLL421_T	Tumour	1222.1
CLL431_T	Tumour	657.102
CLL449_T	Tumour	318.29
CLL437_T	Tumour	355.799
CLL427_T	Tumour	572.733
CLL422_T	Tumour	517.364
CLL407_T	Tumour	484.114
CLL443_T	Tumour	366.643
CLL436_T	Tumour	626.382
CLL452_T	Tumour	424.573
CLL439_T	Tumour	410.214
CLL442_T	Tumour	400.647
CLL415_T	Tumour	519.077
CLL414_T	Tumour	189.157
CLL429_T	Tumour	334.822
CLL419_T	Tumour	320.76
CLL446_T	Tumour	552.166
CLL444_T	Tumour	217.473
CLL432_T	Tumour	396.183
CLL406_T	Tumour	555.024
CLL428_T	Tumour	530.416
CLL430_T	Tumour	367.446
CLL413_T	Tumour	606.138
CLL456_T	Tumour	1395.78
CLL433_T	Tumour	325.296
CLL396_T	Tumour	413.857
CLL445_T	Tumour	640.353
CLL041_T	Germline	159.247
CLL001_T	Germline	587.645
CLL002_T	Germline	454.566
CLL003_T	Germline	491.965
CLL004_T	Germline	456.991
CLL005_T	Germline	564.382
CLL006_T	Germline	288.859
CLL007_T	Germline	530.655
CLL008_T	Germline	584.624
CLL009_T	Germline	485.541
CLL010_T	Germline	394.027
CLL011_T	Germline	538.67
CLL012_T	Germline	436.58
CLL013_T	Germline	553.14
CLL014_T	Germline	462.911
CLL015_T	Germline	522.251
CLL016_T	Germline	400.075
CLL017_T	Germline	465.13
CLL018_T	Germline	344.469
CLL019_T	Germline	564.855
CLL020_T	Germline	408.429
CLL021_T	Germline	427.135
CLL022_T	Germline	364.283
CLL023_T	Germline	228.659
CLL024_T	Germline	491.132
CLL038_T	Germline	453.016
CLL025_T	Germline	502.242
CLL026_T	Germline	489.376
CLL027_T	Germline	457.089
CLL028_T	Germline	515.549
CLL029_T	Germline	699.609
CLL030_T	Germline	466.572
CLL031_T	Germline	446.842
CLL032_T	Germline	479.978
CLL033_T	Germline	580.845
CLL034_T	Germline	250.157
CLL035_T	Germline	487.219
CLL036_T	Germline	395.837
CLL037_T	Germline	341.054
CLL039_T	Germline	564.764
CLL040_T	Germline	345.891
CLL042_T	Germline	549.616
CLL043_T	Germline	369.966
CLL101_T	Germline	450.283
CLL102_T	Germline	412.552
CLL103_T	Germline	491.983
CLL104_T	Germline	471.444
CLL105_T	Germline	344.469
CLL106_T	Germline	383.437
CLL107_T	Germline	317.121
CLL108_T	Germline	518.482
CLL109_T	Germline	370.246
CLL110_T	Germline	442.739
CLL111_T	Germline	438.519
CLL112_T	Germline	432.122
CLL113_T	Germline	461.981
CLL114_T	Germline	441.077
CLL115_T	Germline	280.521
CLL116_T	Germline	512.184
CLL117_T	Germline	440.938
CLL118_T	Germline	476.984
CLL119_T	Germline	424.226
CLL120_T	Germline	412.686
CLL121_T	Germline	441.624
CLL122_T	Germline	374.417
CLL123_T	Germline	384.36
CLL124_T	Germline	432.8
CLL125_T	Germline	400.522
CLL126_T	Germline	417.215
CLL127_T	Germline	480.614
CLL128_T	Germline	544.33
CLL129_T	Germline	467.548
CLL130_T	Germline	257.967
CLL131_T	Germline	505.715
CLL132_T	Germline	503.255
CLL133_T	Germline	552.855
CLL134_T	Germline	318.151
CLL135_T	Germline	465.435
CLL136_T	Germline	390.579
CLL137_T	Germline	442.593
CLL138_T	Germline	259.89
CLL139_T	Germline	287.466
CLL140_T	Germline	231.644
CLL141_T	Germline	538.502
CLL142_T	Germline	382.377
CLL143_T	Germline	461.244
CLL144_T	Germline	389.684
CLL145_T	Germline	516.606
CLL146_T	Germline	431.37
CLL147_T	Germline	452.947
CLL148_T	Germline	604.855
CLL149_T	Germline	428.628
CLL150_T	Germline	513.72
CLL151_T	Germline	493.625
CLL152_T	Germline	540.048
CLL153_T	Germline	443.212
CLL154_T	Germline	465.665
CLL155_T	Germline	251.772
CLL156_T	Germline	438.711
CLL157_T	Germline	438.052
CLL158_T	Germline	466.476
CLL159_T	Germline	326.357
CLL160_T	Germline	407.667
CLL099_T	Germline	511.557
CLL093_T	Germline	461.993
CLL223_T	Germline	369.839
CLL078_T	Germline	602.783
CLL071_T	Germline	454.306
CLL072_T	Germline	563.111
CLL073_T	Germline	635.742
CLL074_T	Germline	372.71
CLL057_T	Germline	394.259
CLL050_T	Germline	591.486
CLL100_T	Germline	333.804
CLL224_T	Germline	425.56
CLL077_T	Germline	360.647
CLL087_T	Germline	507.603
CLL079_T	Germline	625.045
CLL080_T	Germline	413.288
CLL219_T	Germline	299.201
CLL225_T	Germline	487.215
CLL085_T	Germline	506.187
CLL086_T	Germline	525.217
CLL088_T	Germline	550.965
CLL089_T	Germline	468.463
CLL221_T	Germline	376.439
CLL220_T	Germline	424.581
CLL094_T	Germline	489.602
CLL095_T	Germline	448.708
CLL096_T	Germline	563.661
CLL097_T	Germline	586.487
CLL222_T	Germline	379.822
CLL044_T	Germline	390.751
CLL045_T	Germline	551.652
CLL046_T	Germline	378.855
CLL047_T	Germline	494.29
CLL064_T	Germline	382.429
CLL048_T	Germline	462.657
CLL051_T	Germline	538.124
CLL052_T	Germline	431.614
CLL053_T	Germline	507.801
CLL054_T	Germline	419.806
CLL055_T	Germline	337.927
CLL083_T	Germline	551.597
CLL058_T	Germline	509.646
CLL059_T	Germline	396.692
CLL060_T	Germline	373.533
CLL061_T	Germline	291.645
CLL062_T	Germline	427.615
CLL063_T	Germline	574.031
CLL092_T	Germline	375.094
CLL084_T	Germline	665.571
CLL065_T	Germline	643.833
CLL066_T	Germline	455.532
CLL067_T	Germline	494.946
CLL068_T	Germline	459.355
CLL069_T	Germline	212.55
CLL070_T	Germline	707.724
CLL179_T	Germline	398.351
CLL178_T	Germline	290.031
CLL180_T	Germline	651.501
CLL181_T	Germline	503.545
CLL182_T	Germline	349.571
CLL197_T	Germline	339.496
CLL198_T	Germline	262.597
CLL186_T	Germline	380.631
CLL187_T	Germline	447.907
CLL188_T	Germline	514.11
CLL203_T	Germline	655.815
CLL204_T	Germline	442.158
CLL192_T	Germline	462.523
CLL193_T	Germline	646.443
CLL194_T	Germline	214.554
CLL195_T	Germline	423.684
CLL196_T	Germline	605.528
CLL207_T	Germline	510.789
CLL208_T	Germline	402.457
CLL209_T	Germline	317.126
CLL199_T	Germline	436.923
CLL200_T	Germline	389.636
CLL201_T	Germline	473.452
CLL202_T	Germline	327.036
CLL161_T	Germline	449.089
CLL162_T	Germline	460.187
CLL163_T	Germline	360.323
CLL205_T	Germline	618.932
CLL206_T	Germline	674.581
CLL168_T	Germline	486.308
CLL169_T	Germline	466.005
CLL170_T	Germline	447.556
CLL210_T	Germline	285.116
CLL211_T	Germline	586.114
CLL212_T	Germline	464.131
CLL213_T	Germline	528.577
CLL175_T	Germline	456.44
CLL176_T	Germline	599.251
CLL177_T	Germline	570.495
CLL164_T	Germline	471.268
CLL165_T	Germline	310.583
CLL166_T	Germline	540.701
CLL167_T	Germline	429.469
CLL183_T	Germline	384.617
CLL184_T	Germline	522.629
CLL185_T	Germline	422.502
CLL171_T	Germline	484.808
CLL172_T	Germline	384.033
CLL173_T	Germline	517.172
CLL174_T	Germline	378.269
CLL189_T	Germline	539.972
CLL190_T	Germline	503.079
CLL191_T	Germline	322.476
CLL218_T	Germline	546.764
CLL214_T	Germline	481.061
CLL215_T	Germline	414.473
CLL216_T	Germline	330.409
CLL217_T	Germline	604.526
CLL075_T	Germline	545.458
CLL076_T	Germline	417.055
CLL081_T	Germline	248.603
CLL082_T	Germline	554.566
CLL090_T	Germline	353.115
CLL091_T	Germline	508.441
CLL098_T	Germline	574.705
CLL049_T	Germline	453.143
CLL056_T	Germline	564.418
CLL240_T	Germline	557.293
CLL241_T	Germline	559.017
CLL242_T	Germline	610.898
CLL243_T	Germline	424.66
CLL226_T	Germline	508.464
CLL235_T	Germline	532.082
CLL245_T	Germline	453.884
CLL246_T	Germline	360.041
CLL247_T	Germline	537.521
CLL248_T	Germline	772.507
CLL230_T	Germline	500.423
CLL244_T	Germline	578.443
CLL250_T	Germline	504.133
CLL251_T	Germline	535.931
CLL252_T	Germline	626.859
CLL253_T	Germline	521.291
CLL255_T	Germline	525.43
CLL256_T	Germline	687.935
CLL257_T	Germline	476.318
CLL258_T	Germline	602.221
CLL249_T	Germline	514.471
CLL260_T	Germline	386.679
CLL261_T	Germline	457.217
CLL262_T	Germline	635.35
CLL263_T	Germline	494.743
CLL254_T	Germline	520.75
CLL228_T	Germline	691.869
CLL229_T	Germline	474.624
CLL259_T	Germline	492.165
CLL232_T	Germline	661.63
CLL233_T	Germline	410.341
CLL234_T	Germline	646.253
CLL227_T	Germline	482.705
CLL236_T	Germline	561.33
CLL237_T	Germline	555.44
CLL238_T	Germline	368.981
CLL239_T	Germline	506.873
CLL231_T	Germline	407.504
CLL264_T	Germline	353.021
CLL265_T	Germline	364.106
CLL266_T	Germline	412.939
CLL267_T	Germline	472.295
CLL268_T	Germline	594.498
CLL269_T	Germline	566.473
CLL270_T	Germline	514.902
CLL271_T	Germline	568.641
CLL272_T	Germline	426.499
CLL273_T	Germline	175.573
CLL274_T	Germline	444.744
CLL275_T	Germline	397.606
CLL276_T	Germline	536.764
CLL277_T	Germline	326.822
CLL278_T	Germline	474.831
CLL279_T	Germline	521.631
CLL280_T	Germline	451.852
CLL281_T	Germline	344.301
CLL282_T	Germline	504.584
CLL283_T	Germline	401.547
CLL284_T	Germline	463.452
CLL285_T	Germline	594.226
CLL286_T	Germline	540.69
CLL287_T	Germline	410.786
CLL288_T	Germline	556.25
CLL289_T	Germline	479.023
CLL290_T	Germline	639.458
CLL291_T	Germline	445.286
CLL292_T	Germline	331.419
CLL293_T	Germline	473.793
CLL294_T	Germline	470.169
CLL295_T	Germline	612.615
CLL296_T	Germline	472.989
CLL297_T	Germline	543.231
CLL298_T	Germline	338.193
CLL299_T	Germline	337.73
CLL300_T	Germline	353.911
CLL301_T	Germline	366.701
CLL302_T	Germline	485.123
CLL303_T	Germline	467.3
CLL304_T	Germline	576.28
CLL305_T	Germline	447.616
CLL306_T	Germline	418.603
CLL307_T	Germline	415.875
CLL308_T	Germline	612.244
CLL309_T	Germline	541.606
CLL310_T	Germline	570.703
CLL311_T	Germline	333.688
CLL312_T	Germline	340.468
CLL313_T	Germline	429.705
CLL314_T	Germline	529.04
CLL315_T	Germline	434.324
CLL316_T	Germline	473.318
CLL317_T	Germline	547.696
CLL318_T	Germline	568.545
CLL319_T	Germline	483.348
CLL320_T	Germline	478.164
CLL321_T	Germline	450.944
CLL322_T	Germline	486.409
CLL323_T	Germline	439.334
CLL324_T	Germline	462.695
CLL325_T	Germline	486.127
CLL326_T	Germline	331.387
CLL327_T	Germline	449.574
CLL328_T	Germline	324.844
CLL329_T	Germline	507.76
CLL330_T	Germline	441.463
CLL331_T	Germline	534.592
CLL332_T	Germline	479.502
CLL333_T	Germline	357.419
CLL334_T	Germline	443.917
CLL335_T	Germline	525.192
CLL336_T	Germline	412.468
CLL337_T	Germline	345.401
CLL338_T	Germline	378.436
CLL339_T	Germline	417.094
CLL340_T	Germline	392.508
CLL341_T	Germline	452.892
CLL342_T	Germline	628.983
CLL343_T	Germline	388.054
CLL344_T	Germline	556.299
CLL345_T	Germline	602.518
CLL346_T	Germline	532.656
CLL347_T	Germline	412.507
CLL348_T	Germline	603.825
CLL349_T	Germline	515.072
CLL350_T	Germline	525.112
CLL351_T	Germline	601.585
CLL352_T	Germline	588.966
CLL353_T	Germline	340.684
CLL354_T	Germline	475.983
CLL355_T	Germline	444.328
CLL356_T	Germline	492.799
CLL357_T	Germline	354.216
CLL358_T	Germline	359.443
CLL359_T	Germline	258.137
CLL360_T	Germline	417.387
CLL361_T	Germline	483.24
CLL362_T	Germline	523.094
CLL363_T	Germline	527.236
CLL364_T	Germline	603.148
CLL365_T	Germline	236.167
CLL366_T	Germline	515.175
CLL367_T	Germline	508.381
CLL368_T	Germline	502.294
CLL369_T	Germline	488.15
CLL370_T	Germline	462.634
CLL371_T	Germline	460.774
CLL372_T	Germline	435.661
CLL374_T	Germline	489.589
CLL373_T	Germline	476.053
CLL375_T	Germline	407.382
CLL376_T	Germline	381.575
CLL377_T	Germline	483.236
CLL379_T	Germline	501.363
CLL381_T	Germline	555.063
CLL383_T	Germline	545.83
CLL382_T	Germline	579.857
CLL380_T	Germline	516.502
CLL384_T	Germline	523.994
CLL385_T	Germline	399.631
CLL386_T	Germline	456.028
CLL390_T	Germline	476.607
CLL391_T	Germline	466.523
CLL387_T	Germline	408.418
CLL393_T	Germline	517.167
CLL388_T	Germline	395.565
CLL389_T	Germline	447.444
CLL378_T	Germline	428.941
CLL394_T	Germline	643.198
CLL395_T	Germline	525.245
CLL392_T	Germline	512.927
CLL399_T	Germline	470.606
CLL398_T	Germline	442.309
CLL400_T	Germline	491.522
CLL403_T	Germline	543.272
CLL402_T	Germline	760.636
CLL401_T	Germline	554.15
CLL404_T	Germline	466.985
CLL482_T	Germline	657.858
CLL481_T	Germline	454.672
CLL484_T	Germline	532.515
CLL485_T	Germline	474.971
CLL483_T	Germline	486.777
CLL397_T	Germline	474.564
CLL471_T	Germline	571.347
CLL465_T	Germline	342.974
CLL469_T	Germline	351.448
CLL475_T	Germline	464.001
CLL472_T	Germline	332.977
CLL479_T	Germline	322.352
CLL468_T	Germline	773.234
CLL477_T	Germline	445.423
CLL457_T	Germline	545.414
CLL476_T	Germline	525.979
CLL480_T	Germline	423.06
CLL462_T	Germline	553.926
CLL466_T	Germline	523.015
CLL473_T	Germline	300.054
CLL459_T	Germline	516.195
CLL474_T	Germline	913.014
CLL478_T	Germline	438.889
CLL458_T	Germline	398.588
CLL467_T	Germline	504.796
CLL463_T	Germline	507.297
CLL461_T	Germline	443.189
CLL470_T	Germline	415.444
CLL460_T	Germline	402.841
CLL464_T	Germline	297.661
CLL416_T	Germline	437.471
CLL453_T	Germline	410.402
CLL434_T	Germline	468.506
CLL405_T	Germline	544.407
CLL411_T	Germline	411.892
CLL426_T	Germline	473.956
CLL420_T	Germline	414.897
CLL438_T	Germline	490.272
CLL447_T	Germline	347.674
CLL451_T	Germline	455.307
CLL423_T	Germline	540.651
CLL417_T	Germline	461.498
CLL408_T	Germline	277.475
CLL440_T	Germline	359.561
CLL450_T	Germline	309.85
CLL409_T	Germline	333.176
CLL412_T	Germline	465.054
CLL448_T	Germline	553.561
CLL455_T	Germline	341.839
CLL418_T	Germline	571.629
CLL435_T	Germline	491.781
CLL424_T	Germline	590.991
CLL454_T	Germline	557.448
CLL425_T	Germline	462.062
CLL441_T	Germline	728.679
CLL410_T	Germline	518.552
CLL421_T	Germline	406.71
CLL431_T	Germline	300.208
CLL449_T	Germline	577.118
CLL437_T	Germline	486.769
CLL427_T	Germline	494.9
CLL422_T	Germline	340.501
CLL407_T	Germline	765.8
CLL443_T	Germline	601.969
CLL436_T	Germline	345.888
CLL452_T	Germline	427.163
CLL439_T	Germline	756.147
CLL442_T	Germline	507.667
CLL415_T	Germline	595.815
CLL414_T	Germline	413.986
CLL429_T	Germline	441.183
CLL419_T	Germline	576.992
CLL446_T	Germline	685.64
CLL444_T	Germline	380.45
CLL432_T	Germline	527.649
CLL406_T	Germline	515.834
CLL428_T	Germline	632.93
CLL430_T	Germline	521.929
CLL413_T	Germline	658.153
CLL456_T	Germline	718.056
CLL433_T	Germline	486.861
CLL396_T	Germline	489.739
CLL445_T	Germline	450.944
