# Supplementary material for: Whole-genome sequencing of chronic lymphocytic leukemia identifies subgroups with distinct biological and clinical features
Source: Nat Genet. 2022 Nov 4;54(11):1675–89. doi: 10.1038/s41588-022-01211-y (PMC9649442; doi:10.1038/s41588-022-01211-y)
Supplement: Source Data Extended Data Fig. 9 — Individual datapoints. [file 41588_2022_1211_MOESM19_ESM.xlsx]

## Sheet: EDfig9a
Dim.1	Dim.2	Dim.3	Dim.4	Dim.5
0.80149	0.542047	0.779753	-0.633941	-0.172345
-0.201165	-0.263982	-0.235632	-0.40679	0.29514
-0.206671	0.0431027	-0.0651552	0.278556	-0.125856
0.788579	0.752695	-0.0698922	-0.292216	0.0172842
-0.472879	0.198165	-0.0918489	0.482138	0.0446734
0.741677	0.545204	0.888238	-0.436899	-0.126594
-0.51151	-0.0128196	0.79811	-0.0953986	0.167437
-0.265133	-0.198616	-0.105321	0.413264	-0.172804
-0.48334	0.154037	-0.040513	0.307225	0.250041
-0.00630119	-0.369901	-0.130847	-0.208427	-0.0719816
0.987035	-0.299055	0.0569498	0.0834763	0.443419
-0.135649	-0.24772	-0.169352	-0.0509491	-0.0565403
1.1152	-0.272334	-0.148174	0.281913	-0.0784087
-0.0630303	-0.338839	-0.125917	-0.254582	0.0397532
-0.303606	-0.0743156	0.847114	-0.335381	-0.0181423
-0.265133	-0.198616	-0.105321	0.413264	-0.172804
-0.229202	0.708004	-0.0499668	-0.289139	0.104999
-0.284992	0.114803	-0.283355	-0.0706925	0.08378
-0.478154	0.122638	-0.0051295	0.117568	0.4507
1.05319	-0.316799	-0.0565247	-0.128811	0.439353
-0.762457	0.762607	1.37286	0.141344	1.15311
-0.56375	0.270429	0.303829	0.495213	0.491827
-0.395074	0.0756477	-0.0130306	0.0888479	0.341626
-0.15616	0.0126285	-0.162677	0.0810122	-0.125213
0.0598566	-0.387646	-0.244321	-0.420715	-0.0760478
0.155443	0.875756	0.137539	-0.0012614	0.419661
-0.321862	-0.167553	-0.100391	0.367109	-0.0610693
-0.138734	-0.275626	-0.0657967	0.192248	-0.122524
-0.627891	0.320854	1.76832	-0.0773599	0.898469
-0.327137	-0.243081	-0.013672	0.00253946	0.344957
0.967029	-0.297714	0.0549315	0.143106	0.482444
0.845308	0.721633	-0.0748222	-0.246061	-0.0944506
-0.48334	0.154037	-0.040513	0.307225	0.250041
0.496168	0.806382	-0.139516	-0.295758	-0.0949773
-0.440078	0.0449633	0.597916	0.0568832	-0.242656
-0.0565799	-0.476113	0.566819	-0.604961	-0.250236
-0.421425	0.0915755	-0.0100595	0.163724	0.338965
0.970113	-0.269809	-0.0486236	-0.100091	0.548427
-0.472879	0.198165	-0.0918489	0.482138	0.0446734
-0.167803	0.66555	0.0626596	-0.123458	0.000371812
0.0031275	-0.356584	-0.239391	-0.46687	0.035687
-0.270408	-0.274143	-0.018602	0.0486948	0.233223
0.761683	0.543863	0.890257	-0.496529	-0.165619
0.970113	-0.269809	-0.0486236	-0.100091	0.548427
0.863388	0.709199	-0.00962168	0.111916	-0.358433
-0.357369	0.133135	-0.262473	-0.102105	0.200224
-0.205924	-0.288692	-0.00953075	-0.0288205	0.194579
-0.157342	0.709678	0.0113237	0.0514552	-0.204996
0.932496	-0.22037	0.0787155	0.645087	0.0831434
-0.182551	0.658335	-0.0268118	0.182578	-0.337363
1.02684	-0.300871	-0.0535536	-0.0539355	0.436693
-0.0179488	-0.265128	-0.32314	-0.0274249	-0.373
-0.307217	-0.105421	0.79435	-0.155479	-0.0920159
-0.122844	-0.335682	-0.0174318	-0.0575408	0.0855043
0.34387	0.12935	-0.0482132	0.0435936	0.190937
0.983951	-0.32696	0.160505	0.326673	0.377435
-0.117569	-0.260155	-0.104151	0.307028	-0.320522
-0.327137	-0.243081	-0.013672	0.00253946	0.344957
-0.201165	-0.263982	-0.235632	-0.40679	0.29514
-0.321862	-0.167553	-0.100391	0.367109	-0.0610693
-0.345745	0.742223	0.0634483	-0.138253	0.262485
0.871659	0.705705	-0.0777933	-0.320937	-0.0917903
-0.355219	-0.303011	0.702848	0.154142	-0.344332
0.485707	0.762253	-0.0881799	-0.470671	0.110391
-0.046119	-0.431985	0.515483	-0.430048	-0.455604
1.06365	-0.27267	-0.107861	0.0461018	0.233985
0.415302	0.187133	-0.248407	0.195875	-0.219156
-0.295453	0.070674	-0.232019	-0.245605	0.289148
-0.255705	-0.185298	-0.213866	0.154821	-0.0651354
-0.0830369	-0.337499	-0.127935	-0.194953	0.0787779
-0.265133	-0.198616	-0.105321	0.413264	-0.172804
-0.0514117	-0.277899	-0.217626	0.0947409	-0.324589
-0.41834	0.119481	-0.113615	-0.0794733	0.404949
-0.316676	-0.198952	-0.0650079	0.177452	0.139589
-0.173123	-0.441894	0.680234	-0.454075	-0.0927503
-0.0618725	-0.322028	-0.16629	-0.0801721	-0.119221
-0.144436	-0.295044	-0.240562	-0.360634	0.183405
0.332222	0.234123	-0.240506	0.224596	-0.110081
-0.51151	-0.0128196	0.79811	-0.0953986	0.167437
-0.506236	0.0627077	0.711391	0.269171	-0.23859
0.657421	0.804995	0.116684	0.306769	-0.133557
-0.267323	-0.246238	-0.122157	-0.194502	0.299206
-0.24974	0.645269	0.0294542	-0.0384905	-0.0202598
-0.144436	-0.295044	-0.240562	-0.360634	0.183405
0.0264999	-0.523103	0.558918	-0.633681	-0.359311
-0.112383	-0.291553	-0.0687678	0.117372	-0.119864
-0.48334	0.154037	-0.040513	0.307225	0.250041
-0.321862	-0.167553	-0.100391	0.367109	-0.0610693
-0.230969	0.056125	-0.222948	-0.323121	0.250504
0.0084019	-0.281056	-0.326111	-0.102301	-0.37034
-0.150974	-0.0187703	-0.127294	-0.108644	0.075446
0.905629	-0.25526	-0.0576949	-0.0225755	0.587071
0.778118	0.708567	-0.0185563	-0.467129	0.222652
-0.195891	-0.188455	-0.322351	-0.0422204	-0.110887
-0.260979	-0.260825	-0.127147	-0.209748	0.340891
-0.265133	-0.198616	-0.105321	0.413264	-0.172804
-0.355219	-0.303011	0.702848	0.154142	-0.344332
-0.472879	0.198165	-0.0918489	0.482138	0.0446734
-0.294937	0.121492	-0.0926376	0.496933	-0.21744
-0.321862	-0.167553	-0.100391	0.367109	-0.0610693
-0.200649	-0.213165	-0.0962502	0.335749	-0.211448
0.54771	0.806718	-0.179829	-0.0599462	-0.407371
-0.0514117	-0.277899	-0.217626	0.0947409	-0.324589
0.872789	-0.3399	0.884926	0.506996	-0.20278
-0.332323	-0.211682	-0.0490555	0.192196	0.144299
-0.139766	-0.306436	-0.123005	-0.241108	0.190513
-0.207703	0.012292	-0.122364	-0.1548	0.187181
0.149005	0.235269	-0.152998	-0.154769	0.558059
0.780308	0.756189	-0.00172058	0.140637	-0.249358
0.713118	0.743122	0.0545453	-0.0804315	0.0677446
-0.255705	-0.185298	-0.213866	0.154821	-0.0651354
1.0373	-0.256743	-0.10489	0.120978	0.231325
-0.198976	-0.21636	-0.218796	0.200977	-0.17687
-0.740277	0.897557	0.886903	0.615205	0.881448
0.922035	-0.264499	0.130051	0.470174	0.288511
-0.36568	-0.347139	0.754184	-0.0207711	-0.138964
-0.472879	0.198165	-0.0918489	0.482138	0.0446734
0.895685	-0.248571	0.133023	0.54505	0.285851
-0.0179488	-0.265128	-0.32314	-0.0274249	-0.373
-0.0232232	-0.340656	-0.23642	-0.391994	0.0330267
-0.430696	0.613137	1.2333	-0.284538	0.255366
-0.122844	-0.335682	-0.0174318	-0.0575408	0.0855043
-0.0608404	-0.291217	-0.109081	0.353184	-0.432257
-0.118583	0.592969	-0.157122	-0.637476	0.130582
0.0258966	0.503524	-0.0523967	-0.500515	-0.0831204
-0.113309	-0.445051	0.571749	-0.651116	-0.138501
-0.0232232	-0.340656	-0.23642	-0.391994	0.0330267
-0.0851387	-0.278195	-0.266874	-0.248493	-0.0558972
0.778118	0.708567	-0.0185563	-0.467129	0.222652
-0.360453	0.10523	-0.158918	0.141092	0.13424
-0.29849	-0.334073	0.697918	0.200297	-0.456067
-0.14392	-0.244227	-0.10118	0.381904	-0.323183
-0.0385001	-0.488547	0.63202	-0.246984	-0.514218
-0.219774	0.721322	-0.158511	-0.547582	0.212668
-0.0661148	-0.366744	-0.0223618	-0.0113854	-0.0262304
-0.23928	0.689397	-0.0218818	0.136422	-0.225628
0.332222	0.234123	-0.240506	0.224596	-0.110081
1.05011	-0.344704	0.0470304	0.114386	0.373369
-0.0514117	-0.277899	-0.217626	0.0947409	-0.324589
-0.230969	0.056125	-0.222948	-0.323121	0.250504
0.0546702	-0.356247	-0.279705	-0.231058	-0.276706
-0.474648	-0.0328289	0.264833	0.523685	0.297161
-0.625665	0.33289	0.273376	0.638714	0.402903
-0.0608404	-0.291217	-0.109081	0.353184	-0.432257
0.270218	0.189658	-0.148857	-0.186129	0.40768
-0.0608404	-0.291217	-0.109081	0.353184	-0.432257
0.8489	-0.224198	-0.0527649	-0.0687309	0.698806
0.763873	0.591486	0.907092	0.111237	-0.637629
0.955869	-0.38689	0.877025	0.478276	-0.311854
-0.0608404	-0.291217	-0.109081	0.353184	-0.432257
-0.321862	-0.167553	-0.100391	0.367109	-0.0610693
-0.230969	0.056125	-0.222948	-0.323121	0.250504
-0.478154	0.122638	-0.0051295	0.117568	0.4507
-0.345745	0.742223	0.0634483	-0.138253	0.262485
-0.149195	-0.319754	-0.0144607	0.0173349	0.082844
0.0031275	-0.356584	-0.239391	-0.46687	0.035687
-0.255705	-0.185298	-0.213866	0.154821	-0.0651354
-0.0284096	-0.309257	-0.271804	-0.202338	-0.167632
-0.129305	-0.262308	-0.174341	-0.066195	-0.0148554
-0.351666	0.152554	-0.0877076	0.450778	-0.105705
-0.0661148	-0.366744	-0.0223618	-0.0113854	-0.0262304
0.0031275	-0.356584	-0.239391	-0.46687	0.035687
-0.0448442	-0.47396	0.637009	-0.231738	-0.555903
-0.472879	0.198165	-0.0918489	0.482138	0.0446734
0.358573	0.218195	-0.243477	0.14972	-0.107421
0.972303	-0.222187	-0.0317879	0.507675	0.0764169
-0.332323	-0.211682	-0.0490555	0.192196	0.144299
-0.268586	0.105564	-0.0956087	0.422057	-0.21478
0.905113	-0.235253	0.024478	0.286607	0.39352
-0.260979	-0.260825	-0.127147	-0.209748	0.340891
-0.201165	-0.263982	-0.235632	-0.40679	0.29514
0.89914	-0.355827	0.881955	0.43212	-0.200119
0.8489	-0.224198	-0.0527649	-0.0687309	0.698806
0.8489	-0.224198	-0.0527649	-0.0687309	0.698806
0.0909846	0.575894	-0.247601	-0.332987	-0.534898
0.657421	0.804995	0.116684	0.306769	-0.133557
0.0031275	-0.356584	-0.239391	-0.46687	0.035687
-0.472879	0.198165	-0.0918489	0.482138	0.0446734
-0.139766	-0.306436	-0.123005	-0.241108	0.190513
-0.321862	-0.167553	-0.100391	0.367109	-0.0610693
-0.23928	0.689397	-0.0218818	0.136422	-0.225628
-0.351666	0.152554	-0.0877076	0.450778	-0.105705
-0.273861	0.0300364	-0.00888932	0.057488	0.191247
-0.472879	0.198165	-0.0918489	0.482138	0.0446734
-0.14392	-0.244227	-0.10118	0.381904	-0.323183
-0.178396	0.596126	-0.0486369	-0.440434	0.176333
-0.260979	-0.260825	-0.127147	-0.209748	0.340891
-0.118583	0.592969	-0.157122	-0.637476	0.130582
-0.346908	0.177264	-0.313809	0.0728084	-0.00514396
-0.113309	-0.445051	0.571749	-0.651116	-0.138501
-0.133976	-0.250916	-0.291898	-0.185721	-0.0219626
0.761212	0.649143	0.380684	-0.576421	0.0882913
0.989225	-0.251432	0.0737855	0.691243	-0.0285913
1.0373	-0.256743	-0.10489	0.120978	0.231325
-0.201165	-0.263982	-0.235632	-0.40679	0.29514
-0.105933	-0.428828	0.623968	-0.233007	-0.409853
0.200976	0.179497	0.068173	0.269356	0.345763
-0.0249547	-0.416514	0.477129	-0.315268	-0.653603
-0.200649	-0.213165	-0.0962502	0.335749	-0.211448
-0.255705	-0.185298	-0.213866	0.154821	-0.0651354
-0.0565799	-0.476113	0.566819	-0.604961	-0.250236
0.895685	-0.248571	0.133023	0.54505	0.285851
-0.294937	0.121492	-0.0926376	0.496933	-0.21744
-0.201165	-0.263982	-0.235632	-0.40679	0.29514
-0.118583	0.592969	-0.157122	-0.637476	0.130582
0.00415963	-0.325773	-0.182183	-0.0335141	-0.27735
0.71415	0.773933	0.111754	0.352924	-0.245292
-0.144436	-0.295044	-0.240562	-0.360634	0.183405
0.801384	0.664734	0.0820277	-0.298808	0.159329
-0.478154	0.122638	-0.0051295	0.117568	0.4507
-0.321862	-0.167553	-0.100391	0.367109	-0.0610693
-0.190705	-0.219854	-0.286968	-0.231877	0.0897721
-0.112383	-0.291553	-0.0687678	0.117372	-0.119864
-0.467693	0.166766	-0.0564654	0.292481	0.245332
0.906145	-0.204442	0.0816866	0.719963	0.0804831
1.10992	-0.347861	-0.0614547	-0.0826558	0.327618
0.99338	-0.313642	0.0519604	0.0682304	0.485104
4.29501e-05	-0.384489	-0.135836	-0.223673	-0.0302966
-0.266165	-0.229426	-0.16253	-0.0200918	0.140233
-0.478154	0.122638	-0.0051295	0.117568	0.4507
-0.478154	0.122638	-0.0051295	0.117568	0.4507
0.0031275	-0.356584	-0.239391	-0.46687	0.035687
-0.303764	-0.4096	0.784637	-0.164272	-0.0500402
-0.478154	0.122638	-0.0051295	0.117568	0.4507
-0.270408	-0.274143	-0.018602	0.0486948	0.233223
1.00384	-0.269513	0.000624464	0.243143	0.279736
-0.139162	-0.219517	-0.327281	0.00393498	-0.222621
-0.0179488	-0.265128	-0.32314	-0.0274249	-0.373
-0.341721	0.145865	-0.278425	-0.116848	0.195515
-0.0525694	-0.294711	-0.177253	-0.0796694	-0.165615
-0.411996	0.104893	-0.118604	-0.0947192	0.446634
-0.51151	-0.0128196	0.79811	-0.0953986	0.167437
0.967029	-0.297714	0.0549315	0.143106	0.482444
-0.333568	-0.0894931	0.797321	-0.0806031	-0.0946763
-0.630939	0.257362	0.360095	0.274144	0.80893
-0.478154	0.122638	-0.0051295	0.117568	0.4507
-0.0179488	-0.265128	-0.32314	-0.0274249	-0.373
0.294517	0.176635	0.00893594	0.415548	0.0313202
1.02684	-0.300871	-0.0535536	-0.0539355	0.436693
-0.327137	-0.243081	-0.013672	0.00253946	0.344957
-0.45655	-0.274876	1.14986	-0.00769606	0.30819
-0.335284	0.786352	0.0121124	0.0366598	0.0571172
-0.234522	-0.39944	0.567608	-0.619757	0.0118772
-0.279047	0.0614352	-0.0442728	0.247144	-0.00941175
-0.592765	0.687306	0.608398	0.0940598	0.929245
-0.478154	0.122638	-0.0051295	0.117568	0.4507
0.211437	0.223626	0.016837	0.444269	0.140395
-0.478154	0.122638	-0.0051295	0.117568	0.4507
-0.147889	0.00913485	-0.230849	-0.351841	0.14143
-0.177277	-0.379684	0.702059	0.168937	-0.606446
-0.630939	0.257362	0.360095	0.274144	0.80893
0.0031275	-0.356584	-0.239391	-0.46687	0.035687
-0.0661148	-0.366744	-0.0223618	-0.0113854	-0.0262304
-0.144436	-0.295044	-0.240562	-0.360634	0.183405
1.05319	-0.316799	-0.0565247	-0.128811	0.439353
1.12038	-0.303733	-0.112791	0.0922571	0.12225
0.79504	0.679321	0.0870172	-0.283562	0.117644
-0.327137	-0.243081	-0.013672	0.00253946	0.344957
-0.195463	-0.244563	-0.0608667	0.146093	-0.0107892
-0.352182	0.101736	-0.227089	-0.291761	0.400883
1.02684	-0.300871	-0.0535536	-0.0539355	0.436693
-0.217132	-0.00102586	-0.0138193	0.103643	0.0795122
-0.190705	-0.219854	-0.286968	-0.231877	0.0897721
-0.201165	-0.263982	-0.235632	-0.40679	0.29514
0.0031275	-0.356584	-0.239391	-0.46687	0.035687
-0.0799523	-0.309593	-0.23149	-0.43815	0.144761
0.983951	-0.32696	0.160505	0.326673	0.377435
-0.277911	0.478413	0.868077	-0.441114	-0.102864
0.0598566	-0.387646	-0.244321	-0.420715	-0.0760478
0.0135883	-0.312455	-0.290727	-0.291957	-0.169681
0.343417	0.89932	-0.17607	0.000134117	-0.147918
-0.300212	0.0459643	-0.00591822	0.132364	0.188587
-0.341721	0.145865	-0.278425	-0.116848	0.195515
-0.214499	0.796849	-0.245231	-0.183013	-0.193359
-0.472879	0.198165	-0.0918489	0.482138	0.0446734
-0.173122	0.671653	-0.135356	-0.0758651	-0.229694
-0.454781	-0.0438819	0.79318	-0.0492432	0.0557024
-0.0232232	-0.340656	-0.23642	-0.391994	0.0330267
-0.0763642	0.721992	-0.135516	-0.0308058	-0.448746
-0.144436	-0.295044	-0.240562	-0.360634	0.183405
-0.234006	-0.348622	0.706989	0.122782	-0.494711
0.932496	-0.22037	0.0787155	0.645087	0.0831434
-0.0343834	-0.429832	0.585673	-0.0568246	-0.761271
1.05847	-0.241272	-0.143244	0.235758	0.0333261
1.03858	-0.298718	0.0166364	0.319288	0.131026
-0.301943	-0.0298937	0.707631	0.20909	-0.498043
0.0909846	0.575894	-0.247601	-0.332987	-0.534898
-0.262049	-0.17071	-0.208877	0.170067	-0.10682
0.0195525	0.518112	-0.0474072	-0.485269	-0.124805
-0.118086	-0.310972	-0.243533	-0.43551	0.186066
-0.206352	-0.232583	-0.271015	-0.217133	0.0944814
-0.195891	-0.188455	-0.322351	-0.0422204	-0.110887
-0.00152387	0.609567	-0.131156	-0.0458237	-0.533492
-0.00102679	-0.294374	-0.217566	0.156142	-0.478008
-0.211857	0.0745015	-0.100539	0.468213	-0.326515
-0.234522	-0.39944	0.567608	-0.619757	0.0118772
0.840121	0.753032	-0.110206	-0.0564048	-0.295109
1.04376	-0.330117	0.0520198	0.129632	0.331684
-0.200649	-0.213165	-0.0962502	0.335749	-0.211448
-0.366797	0.119817	-0.153928	0.156338	0.0925555
-0.152044	0.0713443	-0.209024	0.271171	-0.372266
-0.472879	0.198165	-0.0918489	0.482138	0.0446734
0.840121	0.753032	-0.110206	-0.0564048	-0.295109
-0.0608404	-0.291217	-0.109081	0.353184	-0.432257
0.349144	0.204877	-0.134933	0.408163	-0.21509
-0.0608404	-0.291217	-0.109081	0.353184	-0.432257
0.0598566	-0.387646	-0.244321	-0.420715	-0.0760478
-0.14392	-0.244227	-0.10118	0.381904	-0.323183
-0.174192	-0.351779	0.598504	-0.0742596	-0.540462
-0.478154	0.122638	-0.0051295	0.117568	0.4507
-0.390297	-0.0584309	0.802251	-0.126758	0.0170585
-0.122844	-0.335682	-0.0174318	-0.0575408	0.0855043
-0.182551	-0.455212	0.788779	-0.195632	-0.200419
-0.0608404	-0.291217	-0.109081	0.353184	-0.432257
0.0031275	-0.356584	-0.239391	-0.46687	0.035687
1.12038	-0.303733	-0.112791	0.0922571	0.12225
-0.355219	-0.303011	0.702848	0.154142	-0.344332
-0.0302291	-0.492041	0.563848	-0.679837	-0.247576
0.0135883	-0.312455	-0.290727	-0.291957	-0.169681
-0.472879	0.198165	-0.0918489	0.482138	0.0446734
-0.201165	-0.263982	-0.235632	-0.40679	0.29514
-0.134492	-0.230909	-0.209725	0.123461	-0.215514
-0.352182	0.101736	-0.227089	-0.291761	0.400883
-0.51151	-0.0128196	0.79811	-0.0953986	0.167437
0.0264999	-0.523103	0.558918	-0.633681	-0.359311
-0.478154	0.122638	-0.0051295	0.117568	0.4507
-0.478154	0.122638	-0.0051295	0.117568	0.4507
0.871659	0.705705	-0.0777933	-0.320937	-0.0917903
-0.40026	0.107046	-0.0484141	0.278504	0.140967
0.861198	0.661576	-0.0264574	-0.49585	0.113578
-0.352182	0.101736	-0.227089	-0.291761	0.400883
-0.385539	-0.0337212	0.57615	-0.504728	0.11762
1.1152	-0.272334	-0.148174	0.281913	-0.0784087
-0.250488	-0.136483	0.78942	-0.109323	-0.203751
-0.321862	-0.167553	-0.100391	0.367109	-0.0610693
0.0857102	0.500367	-0.160882	-0.697556	-0.128872
-0.0618536	0.561906	-0.162052	-0.591321	0.0188469
-0.230969	0.056125	-0.222948	-0.323121	0.250504
-0.478154	0.122638	-0.0051295	0.117568	0.4507
-0.201165	-0.263982	-0.235632	-0.40679	0.29514
0.237788	0.207698	0.0138659	0.369393	0.143055
-0.149195	-0.319754	-0.0144607	0.0173349	0.082844
0.0135883	-0.312455	-0.290727	-0.291957	-0.169681
-0.201165	-0.263982	-0.235632	-0.40679	0.29514
-0.134258	0.269862	0.228909	-0.51121	-0.0754285
-0.14392	-0.244227	-0.10118	0.381904	-0.323183
-0.195891	-0.188455	-0.322351	-0.0422204	-0.110887
-0.20532	-0.201773	-0.213807	0.216223	-0.218555
-0.0841066	-0.247384	-0.209665	0.184863	-0.368934
-0.270408	-0.274143	-0.018602	0.0486948	0.233223
-0.118086	-0.310972	-0.243533	-0.43551	0.186066
-0.0343834	-0.429832	0.585673	-0.0568246	-0.761271
-0.41615	0.167103	-0.0967789	0.528293	-0.0670614
-0.201165	-0.263982	-0.235632	-0.40679	0.29514
-0.268586	0.105564	-0.0956087	0.422057	-0.21478
-0.472879	0.198165	-0.0918489	0.482138	0.0446734
0.149521	0.286087	-0.0136165	0.587769	0.0514707
1.07657	-0.483319	0.741785	-0.295623	0.0443551
0.8489	-0.224198	-0.0527649	-0.0687309	0.698806
-0.356337	0.163946	-0.205264	0.331251	-0.112813
-0.472879	0.198165	-0.0918489	0.482138	0.0446734
-0.00152387	0.609567	-0.131156	-0.0458237	-0.533492
-0.0342251	-0.0945468	0.64815	-0.227933	-0.729373
-0.284992	0.114803	-0.283355	-0.0706925	0.08378
0.481553	0.824463	-0.0663548	0.152341	-0.403305
-0.294937	0.121492	-0.0926376	0.496933	-0.21744
0.065131	-0.312119	-0.331041	-0.0561453	-0.482075
0.989225	-0.251432	0.0737855	0.691243	-0.0285913
-0.478154	0.122638	-0.0051295	0.117568	0.4507
-0.0858859	0.0535999	-0.322498	0.0588835	-0.376332
-0.625665	0.33289	0.273376	0.638714	0.402903
-0.0179488	-0.265128	-0.32314	-0.0274249	-0.373
-0.0565792	0.637434	-0.248771	-0.226751	-0.38718
-0.48334	0.154037	-0.040513	0.307225	0.250041
-0.0858859	0.0535999	-0.322498	0.0588835	-0.376332
-0.0179488	-0.265128	-0.32314	-0.0274249	-0.373
-0.41615	0.167103	-0.0967789	0.528293	-0.0670614
-0.21111	-0.257293	-0.0449142	0.160836	-0.00607991
-0.41615	0.167103	-0.0967789	0.528293	-0.0670614
-0.269103	0.0547461	-0.23499	-0.320481	0.291808
-0.195891	-0.188455	-0.322351	-0.0422204	-0.110887
0.211009	0.279734	-0.244647	0.255956	0.0402972
-0.136072	0.602463	0.670695	-0.168897	-0.734669
-0.0911603	-0.0219274	-0.235779	-0.305686	0.0296949
-0.346908	0.177264	-0.313809	0.0728084	-0.00514396
-0.0232232	-0.340656	-0.23642	-0.391994	0.0330267
0.0084019	-0.281056	-0.326111	-0.102301	-0.37034
-0.472879	0.198165	-0.0918489	0.482138	0.0446734
-0.0179488	-0.265128	-0.32314	-0.0274249	-0.373
-0.0232232	-0.340656	-0.23642	-0.391994	0.0330267
0.840121	0.753032	-0.110206	-0.0564048	-0.295109
-0.219774	0.721322	-0.158511	-0.547582	0.212668
-0.235123	0.118334	-0.201123	0.299891	-0.263191
0.958953	-0.358985	0.77347	0.235079	-0.245871
-0.201165	-0.263982	-0.235632	-0.40679	0.29514
0.0031275	-0.356584	-0.239391	-0.46687	0.035687
-0.0799523	-0.309593	-0.23149	-0.43815	0.144761
-0.413066	0.195008	-0.200334	0.285096	-0.00107777
0.0909846	0.575894	-0.247601	-0.332987	-0.534898
-0.108035	-0.369524	0.48503	-0.286547	-0.544528
1.03212	-0.225344	-0.140273	0.310634	0.0306658
-0.113308	0.668496	-0.243841	-0.272907	-0.275445
-0.262049	-0.17071	-0.208877	0.170067	-0.10682
0.65275	0.816387	-0.000872409	0.187243	-0.140664
-0.206352	-0.232583	-0.271015	-0.217133	0.0944814
-0.171128	-0.0124943	0.411872	-0.0734093	-0.220278
-0.27251	-0.214839	-0.157541	-0.00484583	0.0985476
0.057628	0.440437	0.555638	-0.545954	-0.818161
-0.17424	0.0250627	-0.227878	-0.276965	0.138769
-0.0284096	-0.309257	-0.271804	-0.202338	-0.167632
0.788017	-0.130926	-0.0260098	0.508126	0.296845
-0.211857	0.0745015	-0.100539	0.468213	-0.326515
-0.0858859	0.0535999	-0.322498	0.0588835	-0.376332
-0.472879	0.198165	-0.0918489	0.482138	0.0446734
-0.27251	-0.214839	-0.157541	-0.00484583	0.0985476
-0.413066	0.195008	-0.200334	0.285096	-0.00107777
-0.321862	-0.167553	-0.100391	0.367109	-0.0610693
-0.472879	0.198165	-0.0918489	0.482138	0.0446734
-0.0746779	-0.234066	-0.31821	-0.0735803	-0.261265
-0.0858859	0.0535999	-0.322498	0.0588835	-0.376332
-0.00205892	-0.325185	-0.274775	-0.277214	-0.164972
-0.113308	0.668496	-0.243841	-0.272907	-0.275445
-0.472879	0.198165	-0.0918489	0.482138	0.0446734
-0.17424	0.0250627	-0.227878	-0.276965	0.138769
0.0084019	-0.281056	-0.326111	-0.102301	-0.37034
-0.195891	-0.188455	-0.322351	-0.0422204	-0.110887
0.906145	-0.204442	0.0816866	0.719963	0.0804831
-0.346908	0.177264	-0.313809	0.0728084	-0.00514396
-0.168966	0.10059	-0.314597	0.0876039	-0.267257
0.147714	0.544832	-0.252531	-0.286832	-0.646633
0.783392	0.784094	-0.105276	-0.10256	-0.183375
-0.15777	0.765787	-0.250161	-0.136858	-0.305094
0.784932	-0.158831	0.0775453	0.751323	0.230862
-0.0746779	-0.234066	-0.31821	-0.0735803	-0.261265
-0.352182	0.101736	-0.227089	-0.291761	0.400883
-0.0746779	-0.234066	-0.31821	-0.0735803	-0.261265
0.975388	-0.194282	-0.135343	0.264478	0.142401
-0.41615	0.167103	-0.0967789	0.528293	-0.0670614
0.79723	0.726943	0.103853	0.324204	-0.354366
-0.0179488	-0.265128	-0.32314	-0.0274249	-0.373
-0.356337	0.163946	-0.205264	0.331251	-0.112813
0.783392	0.784094	-0.105276	-0.10256	-0.183375
-0.0346962	0.0107327	0.138577	-0.307825	-0.475463
-0.478154	0.122638	-0.0051295	0.117568	0.4507
0.0465227	0.673186	-0.253921	-0.196938	-0.564547
0.065131	-0.312119	-0.331041	-0.0561453	-0.482075
-0.0694915	-0.265465	-0.282826	-0.263237	-0.0606065
-0.235123	0.118334	-0.201123	0.299891	-0.263191
-0.0365571	0.720176	-0.246019	-0.168218	-0.455472
0.00790482	0.622885	-0.2397	-0.304267	-0.425824
0.888679	-0.399956	0.933291	0.257207	0.00524852
0.281414	0.854855	-0.0844201	-0.410591	0.369844
-0.0661148	-0.366744	-0.0223618	-0.0113854	-0.0262304
-0.0717983	0.568595	0.0286655	-0.0236951	-0.282373
-0.144436	-0.295044	-0.240562	-0.360634	0.183405
-0.27251	-0.214839	-0.157541	-0.00484583	0.0985476
0.0598566	-0.387646	-0.244321	-0.420715	-0.0760478
-0.0302285	0.621506	-0.251742	-0.301627	-0.38452
-0.333568	-0.0894931	0.797321	-0.0806031	-0.0946763

## Sheet: EDfig9b
label	Dim1	Dim2	Dim 3
Loss_0	1.49083	0.23328	1.21569
Loss_1	-0.397036	-0.0621267	-0.32376
Gain_0	0.343604	-0.606209	-0.14373
Gain_1	-0.678776	1.19754	0.283933
Tri_0	-0.317635	-0.204258	0.246699
Tri_1	1.56106	1.00385	-1.21243

## Sheet: EDfig9c
col1	col2
G1	52
G2	14
G3	29
G4	210
G5	7
G6	31
G7	127
G8	15

## Sheet: EDfig9d
Row.names	Dim.1	Dim.2	Dim.3	Dim.4	Dim.5	group
CLL001_T	0.80149	0.542047	0.779753	-0.633941	-0.172345	group3
CLL002_T	-0.201165	-0.263982	-0.235632	-0.40679	0.29514	group4
CLL004_T	-0.206671	0.0431027	-0.0651552	0.278556	-0.125856	group7
CLL005_T	0.788579	0.752695	-0.0698922	-0.292216	0.0172842	group3
CLL007_T	-0.472879	0.198165	-0.0918489	0.482138	0.0446734	group7
CLL008_T	0.741677	0.545204	0.888238	-0.436899	-0.126594	group3
CLL010_T	-0.51151	-0.0128196	0.79811	-0.0953986	0.167437	group7
CLL011_T	-0.265133	-0.198616	-0.105321	0.413264	-0.172804	group4
CLL012_T	-0.48334	0.154037	-0.040513	0.307225	0.250041	group7
CLL013_T	-0.00630119	-0.369901	-0.130847	-0.208427	-0.0719816	group4
CLL014_T	0.987035	-0.299055	0.0569498	0.0834763	0.443419	group1
CLL015_T	-0.135649	-0.24772	-0.169352	-0.0509491	-0.0565403	group4
CLL017_T	1.1152	-0.272334	-0.148174	0.281913	-0.0784087	group1
CLL019_T	-0.0630303	-0.338839	-0.125917	-0.254582	0.0397532	group4
CLL021_T	-0.303606	-0.0743156	0.847114	-0.335381	-0.0181423	group4
CLL025_T	-0.265133	-0.198616	-0.105321	0.413264	-0.172804	group4
CLL026_T	-0.229202	0.708004	-0.0499668	-0.289139	0.104999	group8
CLL027_T	-0.284992	0.114803	-0.283355	-0.0706925	0.08378	group7
CLL028_T	-0.478154	0.122638	-0.0051295	0.117568	0.4507	group7
CLL029_T	1.05319	-0.316799	-0.0565247	-0.128811	0.439353	group1
CLL030_T	-0.762457	0.762607	1.37286	0.141344	1.15311	group7
CLL032_T	-0.56375	0.270429	0.303829	0.495213	0.491827	group7
CLL033_T	-0.395074	0.0756477	-0.0130306	0.0888479	0.341626	group7
CLL034_T	-0.15616	0.0126285	-0.162677	0.0810122	-0.125213	group7
CLL035_T	0.0598566	-0.387646	-0.244321	-0.420715	-0.0760478	group4
CLL036_T	0.155443	0.875756	0.137539	-0.0012614	0.419661	group5
CLL037_T	-0.321862	-0.167553	-0.100391	0.367109	-0.0610693	group4
CLL038_T	-0.138734	-0.275626	-0.0657967	0.192248	-0.122524	group4
CLL039_T	-0.627891	0.320854	1.76832	-0.0773599	0.898469	group4
CLL040_T	-0.327137	-0.243081	-0.013672	0.00253946	0.344957	group4
CLL042_T	0.967029	-0.297714	0.0549315	0.143106	0.482444	group1
CLL043_T	0.845308	0.721633	-0.0748222	-0.246061	-0.0944506	group3
CLL044_T	-0.48334	0.154037	-0.040513	0.307225	0.250041	group7
CLL045_T	0.496168	0.806382	-0.139516	-0.295758	-0.0949773	group5
CLL046_T	-0.440078	0.0449633	0.597916	0.0568832	-0.242656	group7
CLL047_T	-0.0565799	-0.476113	0.566819	-0.604961	-0.250236	group4
CLL048_T	-0.421425	0.0915755	-0.0100595	0.163724	0.338965	group7
CLL049_T	0.970113	-0.269809	-0.0486236	-0.100091	0.548427	group1
CLL050_T	-0.472879	0.198165	-0.0918489	0.482138	0.0446734	group7
CLL051_T	-0.167803	0.66555	0.0626596	-0.123458	0.000371812	group8
CLL052_T	0.0031275	-0.356584	-0.239391	-0.46687	0.035687	group4
CLL053_T	-0.270408	-0.274143	-0.018602	0.0486948	0.233223	group4
CLL054_T	0.761683	0.543863	0.890257	-0.496529	-0.165619	group3
CLL055_T	0.970113	-0.269809	-0.0486236	-0.100091	0.548427	group1
CLL056_T	0.863388	0.709199	-0.00962168	0.111916	-0.358433	group3
CLL057_T	-0.357369	0.133135	-0.262473	-0.102105	0.200224	group7
CLL058_T	-0.205924	-0.288692	-0.00953075	-0.0288205	0.194579	group4
CLL059_T	-0.157342	0.709678	0.0113237	0.0514552	-0.204996	group8
CLL060_T	0.932496	-0.22037	0.0787155	0.645087	0.0831434	group1
CLL061_T	-0.182551	0.658335	-0.0268118	0.182578	-0.337363	group6
CLL062_T	1.02684	-0.300871	-0.0535536	-0.0539355	0.436693	group1
CLL063_T	-0.0179488	-0.265128	-0.32314	-0.0274249	-0.373	group4
CLL064_T	-0.307217	-0.105421	0.79435	-0.155479	-0.0920159	group7
CLL065_T	-0.122844	-0.335682	-0.0174318	-0.0575408	0.0855043	group4
CLL066_T	0.34387	0.12935	-0.0482132	0.0435936	0.190937	group2
CLL067_T	0.983951	-0.32696	0.160505	0.326673	0.377435	group1
CLL068_T	-0.117569	-0.260155	-0.104151	0.307028	-0.320522	group4
CLL069_T	-0.327137	-0.243081	-0.013672	0.00253946	0.344957	group4
CLL070_T	-0.201165	-0.263982	-0.235632	-0.40679	0.29514	group4
CLL071_T	-0.321862	-0.167553	-0.100391	0.367109	-0.0610693	group4
CLL072_T	-0.345745	0.742223	0.0634483	-0.138253	0.262485	group8
CLL073_T	0.871659	0.705705	-0.0777933	-0.320937	-0.0917903	group3
CLL074_T	-0.355219	-0.303011	0.702848	0.154142	-0.344332	group4
CLL075_T	0.485707	0.762253	-0.0881799	-0.470671	0.110391	group5
CLL076_T	-0.046119	-0.431985	0.515483	-0.430048	-0.455604	group4
CLL077_T	1.06365	-0.27267	-0.107861	0.0461018	0.233985	group1
CLL078_T	0.415302	0.187133	-0.248407	0.195875	-0.219156	group2
CLL079_T	-0.295453	0.070674	-0.232019	-0.245605	0.289148	group7
CLL080_T	-0.255705	-0.185298	-0.213866	0.154821	-0.0651354	group4
CLL081_T	-0.0830369	-0.337499	-0.127935	-0.194953	0.0787779	group4
CLL082_T	-0.265133	-0.198616	-0.105321	0.413264	-0.172804	group4
CLL083_T	-0.0514117	-0.277899	-0.217626	0.0947409	-0.324589	group4
CLL084_T	-0.41834	0.119481	-0.113615	-0.0794733	0.404949	group7
CLL085_T	-0.316676	-0.198952	-0.0650079	0.177452	0.139589	group4
CLL086_T	-0.173123	-0.441894	0.680234	-0.454075	-0.0927503	group4
CLL087_T	-0.0618725	-0.322028	-0.16629	-0.0801721	-0.119221	group4
CLL088_T	-0.144436	-0.295044	-0.240562	-0.360634	0.183405	group4
CLL089_T	0.332222	0.234123	-0.240506	0.224596	-0.110081	group2
CLL090_T	-0.51151	-0.0128196	0.79811	-0.0953986	0.167437	group7
CLL091_T	-0.506236	0.0627077	0.711391	0.269171	-0.23859	group7
CLL092_T	0.657421	0.804995	0.116684	0.306769	-0.133557	group3
CLL093_T	-0.267323	-0.246238	-0.122157	-0.194502	0.299206	group4
CLL094_T	-0.24974	0.645269	0.0294542	-0.0384905	-0.0202598	group6
CLL095_T	-0.144436	-0.295044	-0.240562	-0.360634	0.183405	group4
CLL096_T	0.0264999	-0.523103	0.558918	-0.633681	-0.359311	group4
CLL097_T	-0.112383	-0.291553	-0.0687678	0.117372	-0.119864	group4
CLL098_T	-0.48334	0.154037	-0.040513	0.307225	0.250041	group7
CLL099_T	-0.321862	-0.167553	-0.100391	0.367109	-0.0610693	group4
CLL100_T	-0.230969	0.056125	-0.222948	-0.323121	0.250504	group7
CLL101_T	0.0084019	-0.281056	-0.326111	-0.102301	-0.37034	group4
CLL102_T	-0.150974	-0.0187703	-0.127294	-0.108644	0.075446	group7
CLL103_T	0.905629	-0.25526	-0.0576949	-0.0225755	0.587071	group1
CLL104_T	0.778118	0.708567	-0.0185563	-0.467129	0.222652	group3
CLL105_T	-0.195891	-0.188455	-0.322351	-0.0422204	-0.110887	group4
CLL106_T	-0.260979	-0.260825	-0.127147	-0.209748	0.340891	group4
CLL108_T	-0.265133	-0.198616	-0.105321	0.413264	-0.172804	group4
CLL109_T	-0.355219	-0.303011	0.702848	0.154142	-0.344332	group4
CLL110_T	-0.472879	0.198165	-0.0918489	0.482138	0.0446734	group7
CLL112_T	-0.294937	0.121492	-0.0926376	0.496933	-0.21744	group7
CLL113_T	-0.321862	-0.167553	-0.100391	0.367109	-0.0610693	group4
CLL114_T	-0.200649	-0.213165	-0.0962502	0.335749	-0.211448	group4
CLL115_T	0.54771	0.806718	-0.179829	-0.0599462	-0.407371	group5
CLL116_T	-0.0514117	-0.277899	-0.217626	0.0947409	-0.324589	group4
CLL117_T	0.872789	-0.3399	0.884926	0.506996	-0.20278	group1
CLL118_T	-0.332323	-0.211682	-0.0490555	0.192196	0.144299	group4
CLL119_T	-0.139766	-0.306436	-0.123005	-0.241108	0.190513	group4
CLL120_T	-0.207703	0.012292	-0.122364	-0.1548	0.187181	group7
CLL121_T	0.149005	0.235269	-0.152998	-0.154769	0.558059	group2
CLL122_T	0.780308	0.756189	-0.00172058	0.140637	-0.249358	group3
CLL123_T	0.713118	0.743122	0.0545453	-0.0804315	0.0677446	group3
CLL124_T	-0.255705	-0.185298	-0.213866	0.154821	-0.0651354	group4
CLL125_T	1.0373	-0.256743	-0.10489	0.120978	0.231325	group1
CLL126_T	-0.198976	-0.21636	-0.218796	0.200977	-0.17687	group4
CLL127_T	-0.740277	0.897557	0.886903	0.615205	0.881448	group7
CLL128_T	0.922035	-0.264499	0.130051	0.470174	0.288511	group1
CLL129_T	-0.36568	-0.347139	0.754184	-0.0207711	-0.138964	group4
CLL130_T	-0.472879	0.198165	-0.0918489	0.482138	0.0446734	group7
CLL131_T	0.895685	-0.248571	0.133023	0.54505	0.285851	group1
CLL132_T	-0.0179488	-0.265128	-0.32314	-0.0274249	-0.373	group4
CLL133_T	-0.0232232	-0.340656	-0.23642	-0.391994	0.0330267	group4
CLL134_T	-0.430696	0.613137	1.2333	-0.284538	0.255366	group6
CLL135_T	-0.122844	-0.335682	-0.0174318	-0.0575408	0.0855043	group4
CLL136_T	-0.0608404	-0.291217	-0.109081	0.353184	-0.432257	group4
CLL137_T	-0.118583	0.592969	-0.157122	-0.637476	0.130582	group6
CLL138_T	0.0258966	0.503524	-0.0523967	-0.500515	-0.0831204	group6
CLL139_T	-0.113309	-0.445051	0.571749	-0.651116	-0.138501	group4
CLL140_T	-0.0232232	-0.340656	-0.23642	-0.391994	0.0330267	group4
CLL141_T	-0.0851387	-0.278195	-0.266874	-0.248493	-0.0558972	group4
CLL142_T	0.778118	0.708567	-0.0185563	-0.467129	0.222652	group3
CLL143_T	-0.360453	0.10523	-0.158918	0.141092	0.13424	group7
CLL144_T	-0.29849	-0.334073	0.697918	0.200297	-0.456067	group4
CLL145_T	-0.14392	-0.244227	-0.10118	0.381904	-0.323183	group4
CLL146_T	-0.0385001	-0.488547	0.63202	-0.246984	-0.514218	group4
CLL147_T	-0.219774	0.721322	-0.158511	-0.547582	0.212668	group8
CLL148_T	-0.0661148	-0.366744	-0.0223618	-0.0113854	-0.0262304	group4
CLL149_T	-0.23928	0.689397	-0.0218818	0.136422	-0.225628	group6
CLL150_T	0.332222	0.234123	-0.240506	0.224596	-0.110081	group2
CLL151_T	1.05011	-0.344704	0.0470304	0.114386	0.373369	group1
CLL152_T	-0.0514117	-0.277899	-0.217626	0.0947409	-0.324589	group4
CLL153_T	-0.230969	0.056125	-0.222948	-0.323121	0.250504	group7
CLL154_T	0.0546702	-0.356247	-0.279705	-0.231058	-0.276706	group4
CLL155_T	-0.474648	-0.0328289	0.264833	0.523685	0.297161	group4
CLL156_T	-0.625665	0.33289	0.273376	0.638714	0.402903	group7
CLL157_T	-0.0608404	-0.291217	-0.109081	0.353184	-0.432257	group4
CLL158_T	0.270218	0.189658	-0.148857	-0.186129	0.40768	group2
CLL159_T	-0.0608404	-0.291217	-0.109081	0.353184	-0.432257	group4
CLL160_T	0.8489	-0.224198	-0.0527649	-0.0687309	0.698806	group1
CLL161_T	0.763873	0.591486	0.907092	0.111237	-0.637629	group3
CLL162_T	0.955869	-0.38689	0.877025	0.478276	-0.311854	group1
CLL163_T	-0.0608404	-0.291217	-0.109081	0.353184	-0.432257	group4
CLL164_T	-0.321862	-0.167553	-0.100391	0.367109	-0.0610693	group4
CLL165_T	-0.230969	0.056125	-0.222948	-0.323121	0.250504	group7
CLL166_T	-0.478154	0.122638	-0.0051295	0.117568	0.4507	group7
CLL167_T	-0.345745	0.742223	0.0634483	-0.138253	0.262485	group8
CLL168_T	-0.149195	-0.319754	-0.0144607	0.0173349	0.082844	group4
CLL169_T	0.0031275	-0.356584	-0.239391	-0.46687	0.035687	group4
CLL170_T	-0.255705	-0.185298	-0.213866	0.154821	-0.0651354	group4
CLL171_T	-0.0284096	-0.309257	-0.271804	-0.202338	-0.167632	group4
CLL172_T	-0.129305	-0.262308	-0.174341	-0.066195	-0.0148554	group4
CLL173_T	-0.351666	0.152554	-0.0877076	0.450778	-0.105705	group7
CLL174_T	-0.0661148	-0.366744	-0.0223618	-0.0113854	-0.0262304	group4
CLL175_T	0.0031275	-0.356584	-0.239391	-0.46687	0.035687	group4
CLL176_T	-0.0448442	-0.47396	0.637009	-0.231738	-0.555903	group4
CLL177_T	-0.472879	0.198165	-0.0918489	0.482138	0.0446734	group7
CLL178_T	0.358573	0.218195	-0.243477	0.14972	-0.107421	group2
CLL179_T	0.972303	-0.222187	-0.0317879	0.507675	0.0764169	group1
CLL180_T	-0.332323	-0.211682	-0.0490555	0.192196	0.144299	group4
CLL181_T	-0.268586	0.105564	-0.0956087	0.422057	-0.21478	group7
CLL183_T	0.905113	-0.235253	0.024478	0.286607	0.39352	group1
CLL184_T	-0.260979	-0.260825	-0.127147	-0.209748	0.340891	group4
CLL185_T	-0.201165	-0.263982	-0.235632	-0.40679	0.29514	group4
CLL187_T	0.89914	-0.355827	0.881955	0.43212	-0.200119	group1
CLL188_T	0.8489	-0.224198	-0.0527649	-0.0687309	0.698806	group1
CLL189_T	0.8489	-0.224198	-0.0527649	-0.0687309	0.698806	group1
CLL190_T	0.0909846	0.575894	-0.247601	-0.332987	-0.534898	group6
CLL191_T	0.657421	0.804995	0.116684	0.306769	-0.133557	group3
CLL192_T	0.0031275	-0.356584	-0.239391	-0.46687	0.035687	group4
CLL193_T	-0.472879	0.198165	-0.0918489	0.482138	0.0446734	group7
CLL194_T	-0.139766	-0.306436	-0.123005	-0.241108	0.190513	group4
CLL195_T	-0.321862	-0.167553	-0.100391	0.367109	-0.0610693	group4
CLL196_T	-0.23928	0.689397	-0.0218818	0.136422	-0.225628	group6
CLL197_T	-0.351666	0.152554	-0.0877076	0.450778	-0.105705	group7
CLL198_T	-0.273861	0.0300364	-0.00888932	0.057488	0.191247	group7
CLL199_T	-0.472879	0.198165	-0.0918489	0.482138	0.0446734	group7
CLL200_T	-0.14392	-0.244227	-0.10118	0.381904	-0.323183	group4
CLL202_T	-0.178396	0.596126	-0.0486369	-0.440434	0.176333	group6
CLL203_T	-0.260979	-0.260825	-0.127147	-0.209748	0.340891	group4
CLL204_T	-0.118583	0.592969	-0.157122	-0.637476	0.130582	group6
CLL205_T	-0.346908	0.177264	-0.313809	0.0728084	-0.00514396	group7
CLL206_T	-0.113309	-0.445051	0.571749	-0.651116	-0.138501	group4
CLL207_T	-0.133976	-0.250916	-0.291898	-0.185721	-0.0219626	group4
CLL208_T	0.761212	0.649143	0.380684	-0.576421	0.0882913	group3
CLL210_T	0.989225	-0.251432	0.0737855	0.691243	-0.0285913	group1
CLL211_T	1.0373	-0.256743	-0.10489	0.120978	0.231325	group1
CLL212_T	-0.201165	-0.263982	-0.235632	-0.40679	0.29514	group4
CLL213_T	-0.105933	-0.428828	0.623968	-0.233007	-0.409853	group4
CLL214_T	0.200976	0.179497	0.068173	0.269356	0.345763	group2
CLL215_T	-0.0249547	-0.416514	0.477129	-0.315268	-0.653603	group4
CLL216_T	-0.200649	-0.213165	-0.0962502	0.335749	-0.211448	group4
CLL217_T	-0.255705	-0.185298	-0.213866	0.154821	-0.0651354	group4
CLL218_T	-0.0565799	-0.476113	0.566819	-0.604961	-0.250236	group4
CLL219_T	0.895685	-0.248571	0.133023	0.54505	0.285851	group1
CLL220_T	-0.294937	0.121492	-0.0926376	0.496933	-0.21744	group7
CLL221_T	-0.201165	-0.263982	-0.235632	-0.40679	0.29514	group4
CLL222_T	-0.118583	0.592969	-0.157122	-0.637476	0.130582	group6
CLL223_T	0.00415963	-0.325773	-0.182183	-0.0335141	-0.27735	group4
CLL224_T	0.71415	0.773933	0.111754	0.352924	-0.245292	group3
CLL225_T	-0.144436	-0.295044	-0.240562	-0.360634	0.183405	group4
CLL226_T	0.801384	0.664734	0.0820277	-0.298808	0.159329	group3
CLL227_T	-0.478154	0.122638	-0.0051295	0.117568	0.4507	group7
CLL228_T	-0.321862	-0.167553	-0.100391	0.367109	-0.0610693	group4
CLL229_T	-0.190705	-0.219854	-0.286968	-0.231877	0.0897721	group4
CLL230_T	-0.112383	-0.291553	-0.0687678	0.117372	-0.119864	group4
CLL231_T	-0.467693	0.166766	-0.0564654	0.292481	0.245332	group7
CLL232_T	0.906145	-0.204442	0.0816866	0.719963	0.0804831	group1
CLL233_T	1.10992	-0.347861	-0.0614547	-0.0826558	0.327618	group1
CLL234_T	0.99338	-0.313642	0.0519604	0.0682304	0.485104	group1
CLL235_T	4.29501e-05	-0.384489	-0.135836	-0.223673	-0.0302966	group4
CLL238_T	-0.266165	-0.229426	-0.16253	-0.0200918	0.140233	group4
CLL239_T	-0.478154	0.122638	-0.0051295	0.117568	0.4507	group7
CLL240_T	-0.478154	0.122638	-0.0051295	0.117568	0.4507	group7
CLL241_T	0.0031275	-0.356584	-0.239391	-0.46687	0.035687	group4
CLL242_T	-0.303764	-0.4096	0.784637	-0.164272	-0.0500402	group4
CLL244_T	-0.478154	0.122638	-0.0051295	0.117568	0.4507	group7
CLL245_T	-0.270408	-0.274143	-0.018602	0.0486948	0.233223	group4
CLL246_T	1.00384	-0.269513	0.000624464	0.243143	0.279736	group1
CLL247_T	-0.139162	-0.219517	-0.327281	0.00393498	-0.222621	group4
CLL248_T	-0.0179488	-0.265128	-0.32314	-0.0274249	-0.373	group4
CLL249_T	-0.341721	0.145865	-0.278425	-0.116848	0.195515	group7
CLL250_T	-0.0525694	-0.294711	-0.177253	-0.0796694	-0.165615	group4
CLL251_T	-0.411996	0.104893	-0.118604	-0.0947192	0.446634	group7
CLL252_T	-0.51151	-0.0128196	0.79811	-0.0953986	0.167437	group7
CLL253_T	0.967029	-0.297714	0.0549315	0.143106	0.482444	group1
CLL255_T	-0.333568	-0.0894931	0.797321	-0.0806031	-0.0946763	group7
CLL256_T	-0.630939	0.257362	0.360095	0.274144	0.80893	group7
CLL257_T	-0.478154	0.122638	-0.0051295	0.117568	0.4507	group7
CLL258_T	-0.0179488	-0.265128	-0.32314	-0.0274249	-0.373	group4
CLL259_T	0.294517	0.176635	0.00893594	0.415548	0.0313202	group2
CLL260_T	1.02684	-0.300871	-0.0535536	-0.0539355	0.436693	group1
CLL261_T	-0.327137	-0.243081	-0.013672	0.00253946	0.344957	group4
CLL262_T	-0.45655	-0.274876	1.14986	-0.00769606	0.30819	group4
CLL263_T	-0.335284	0.786352	0.0121124	0.0366598	0.0571172	group8
CLL264_T	-0.234522	-0.39944	0.567608	-0.619757	0.0118772	group4
CLL265_T	-0.279047	0.0614352	-0.0442728	0.247144	-0.00941175	group7
CLL266_T	-0.592765	0.687306	0.608398	0.0940598	0.929245	group7
CLL267_T	-0.478154	0.122638	-0.0051295	0.117568	0.4507	group7
CLL268_T	0.211437	0.223626	0.016837	0.444269	0.140395	group2
CLL269_T	-0.478154	0.122638	-0.0051295	0.117568	0.4507	group7
CLL270_T	-0.147889	0.00913485	-0.230849	-0.351841	0.14143	group7
CLL271_T	-0.177277	-0.379684	0.702059	0.168937	-0.606446	group4
CLL272_T	-0.630939	0.257362	0.360095	0.274144	0.80893	group7
CLL274_T	0.0031275	-0.356584	-0.239391	-0.46687	0.035687	group4
CLL275_T	-0.0661148	-0.366744	-0.0223618	-0.0113854	-0.0262304	group4
CLL276_T	-0.144436	-0.295044	-0.240562	-0.360634	0.183405	group4
CLL277_T	1.05319	-0.316799	-0.0565247	-0.128811	0.439353	group1
CLL278_T	1.12038	-0.303733	-0.112791	0.0922571	0.12225	group1
CLL279_T	0.79504	0.679321	0.0870172	-0.283562	0.117644	group3
CLL280_T	-0.327137	-0.243081	-0.013672	0.00253946	0.344957	group4
CLL282_T	-0.195463	-0.244563	-0.0608667	0.146093	-0.0107892	group4
CLL283_T	-0.352182	0.101736	-0.227089	-0.291761	0.400883	group7
CLL284_T	1.02684	-0.300871	-0.0535536	-0.0539355	0.436693	group1
CLL285_T	-0.217132	-0.00102586	-0.0138193	0.103643	0.0795122	group7
CLL286_T	-0.190705	-0.219854	-0.286968	-0.231877	0.0897721	group4
CLL287_T	-0.201165	-0.263982	-0.235632	-0.40679	0.29514	group4
CLL288_T	0.0031275	-0.356584	-0.239391	-0.46687	0.035687	group4
CLL289_T	-0.0799523	-0.309593	-0.23149	-0.43815	0.144761	group4
CLL290_T	0.983951	-0.32696	0.160505	0.326673	0.377435	group1
CLL291_T	-0.277911	0.478413	0.868077	-0.441114	-0.102864	group6
CLL292_T	0.0598566	-0.387646	-0.244321	-0.420715	-0.0760478	group4
CLL293_T	0.0135883	-0.312455	-0.290727	-0.291957	-0.169681	group4
CLL294_T	0.343417	0.89932	-0.17607	0.000134117	-0.147918	group5
CLL295_T	-0.300212	0.0459643	-0.00591822	0.132364	0.188587	group7
CLL296_T	-0.341721	0.145865	-0.278425	-0.116848	0.195515	group7
CLL297_T	-0.214499	0.796849	-0.245231	-0.183013	-0.193359	group8
CLL298_T	-0.472879	0.198165	-0.0918489	0.482138	0.0446734	group7
CLL299_T	-0.173122	0.671653	-0.135356	-0.0758651	-0.229694	group6
CLL300_T	-0.454781	-0.0438819	0.79318	-0.0492432	0.0557024	group7
CLL301_T	-0.0232232	-0.340656	-0.23642	-0.391994	0.0330267	group4
CLL302_T	-0.0763642	0.721992	-0.135516	-0.0308058	-0.448746	group8
CLL303_T	-0.144436	-0.295044	-0.240562	-0.360634	0.183405	group4
CLL304_T	-0.234006	-0.348622	0.706989	0.122782	-0.494711	group4
CLL305_T	0.932496	-0.22037	0.0787155	0.645087	0.0831434	group1
CLL306_T	-0.0343834	-0.429832	0.585673	-0.0568246	-0.761271	group4
CLL307_T	1.05847	-0.241272	-0.143244	0.235758	0.0333261	group1
CLL308_T	1.03858	-0.298718	0.0166364	0.319288	0.131026	group1
CLL309_T	-0.301943	-0.0298937	0.707631	0.20909	-0.498043	group7
CLL310_T	0.0909846	0.575894	-0.247601	-0.332987	-0.534898	group6
CLL311_T	-0.262049	-0.17071	-0.208877	0.170067	-0.10682	group4
CLL312_T	0.0195525	0.518112	-0.0474072	-0.485269	-0.124805	group6
CLL313_T	-0.118086	-0.310972	-0.243533	-0.43551	0.186066	group4
CLL314_T	-0.206352	-0.232583	-0.271015	-0.217133	0.0944814	group4
CLL315_T	-0.195891	-0.188455	-0.322351	-0.0422204	-0.110887	group4
CLL316_T	-0.00152387	0.609567	-0.131156	-0.0458237	-0.533492	group6
CLL318_T	-0.00102679	-0.294374	-0.217566	0.156142	-0.478008	group4
CLL319_T	-0.211857	0.0745015	-0.100539	0.468213	-0.326515	group7
CLL320_T	-0.234522	-0.39944	0.567608	-0.619757	0.0118772	group4
CLL321_T	0.840121	0.753032	-0.110206	-0.0564048	-0.295109	group3
CLL322_T	1.04376	-0.330117	0.0520198	0.129632	0.331684	group1
CLL323_T	-0.200649	-0.213165	-0.0962502	0.335749	-0.211448	group4
CLL324_T	-0.366797	0.119817	-0.153928	0.156338	0.0925555	group7
CLL325_T	-0.152044	0.0713443	-0.209024	0.271171	-0.372266	group7
CLL326_T	-0.472879	0.198165	-0.0918489	0.482138	0.0446734	group7
CLL327_T	0.840121	0.753032	-0.110206	-0.0564048	-0.295109	group3
CLL328_T	-0.0608404	-0.291217	-0.109081	0.353184	-0.432257	group4
CLL329_T	0.349144	0.204877	-0.134933	0.408163	-0.21509	group2
CLL330_T	-0.0608404	-0.291217	-0.109081	0.353184	-0.432257	group4
CLL331_T	0.0598566	-0.387646	-0.244321	-0.420715	-0.0760478	group4
CLL332_T	-0.14392	-0.244227	-0.10118	0.381904	-0.323183	group4
CLL334_T	-0.174192	-0.351779	0.598504	-0.0742596	-0.540462	group4
CLL335_T	-0.478154	0.122638	-0.0051295	0.117568	0.4507	group7
CLL336_T	-0.390297	-0.0584309	0.802251	-0.126758	0.0170585	group7
CLL337_T	-0.122844	-0.335682	-0.0174318	-0.0575408	0.0855043	group4
CLL339_T	-0.182551	-0.455212	0.788779	-0.195632	-0.200419	group4
CLL340_T	-0.0608404	-0.291217	-0.109081	0.353184	-0.432257	group4
CLL341_T	0.0031275	-0.356584	-0.239391	-0.46687	0.035687	group4
CLL342_T	1.12038	-0.303733	-0.112791	0.0922571	0.12225	group1
CLL343_T	-0.355219	-0.303011	0.702848	0.154142	-0.344332	group4
CLL344_T	-0.0302291	-0.492041	0.563848	-0.679837	-0.247576	group4
CLL345_T	0.0135883	-0.312455	-0.290727	-0.291957	-0.169681	group4
CLL346_T	-0.472879	0.198165	-0.0918489	0.482138	0.0446734	group7
CLL347_T	-0.201165	-0.263982	-0.235632	-0.40679	0.29514	group4
CLL348_T	-0.134492	-0.230909	-0.209725	0.123461	-0.215514	group4
CLL349_T	-0.352182	0.101736	-0.227089	-0.291761	0.400883	group7
CLL350_T	-0.51151	-0.0128196	0.79811	-0.0953986	0.167437	group7
CLL351_T	0.0264999	-0.523103	0.558918	-0.633681	-0.359311	group4
CLL352_T	-0.478154	0.122638	-0.0051295	0.117568	0.4507	group7
CLL353_T	-0.478154	0.122638	-0.0051295	0.117568	0.4507	group7
CLL354_T	0.871659	0.705705	-0.0777933	-0.320937	-0.0917903	group3
CLL355_T	-0.40026	0.107046	-0.0484141	0.278504	0.140967	group7
CLL356_T	0.861198	0.661576	-0.0264574	-0.49585	0.113578	group3
CLL357_T	-0.352182	0.101736	-0.227089	-0.291761	0.400883	group7
CLL358_T	-0.385539	-0.0337212	0.57615	-0.504728	0.11762	group7
CLL359_T	1.1152	-0.272334	-0.148174	0.281913	-0.0784087	group1
CLL360_T	-0.250488	-0.136483	0.78942	-0.109323	-0.203751	group7
CLL361_T	-0.321862	-0.167553	-0.100391	0.367109	-0.0610693	group4
CLL362_T	0.0857102	0.500367	-0.160882	-0.697556	-0.128872	group6
CLL363_T	-0.0618536	0.561906	-0.162052	-0.591321	0.0188469	group6
CLL364_T	-0.230969	0.056125	-0.222948	-0.323121	0.250504	group7
CLL365_T	-0.478154	0.122638	-0.0051295	0.117568	0.4507	group7
CLL366_T	-0.201165	-0.263982	-0.235632	-0.40679	0.29514	group4
CLL367_T	0.237788	0.207698	0.0138659	0.369393	0.143055	group2
CLL368_T	-0.149195	-0.319754	-0.0144607	0.0173349	0.082844	group4
CLL369_T	0.0135883	-0.312455	-0.290727	-0.291957	-0.169681	group4
CLL370_T	-0.201165	-0.263982	-0.235632	-0.40679	0.29514	group4
CLL371_T	-0.134258	0.269862	0.228909	-0.51121	-0.0754285	group7
CLL372_T	-0.14392	-0.244227	-0.10118	0.381904	-0.323183	group4
CLL373_T	-0.195891	-0.188455	-0.322351	-0.0422204	-0.110887	group4
CLL374_T	-0.20532	-0.201773	-0.213807	0.216223	-0.218555	group4
CLL375_T	-0.0841066	-0.247384	-0.209665	0.184863	-0.368934	group4
CLL376_T	-0.270408	-0.274143	-0.018602	0.0486948	0.233223	group4
CLL377_T	-0.118086	-0.310972	-0.243533	-0.43551	0.186066	group4
CLL378_T	-0.0343834	-0.429832	0.585673	-0.0568246	-0.761271	group4
CLL379_T	-0.41615	0.167103	-0.0967789	0.528293	-0.0670614	group7
CLL380_T	-0.201165	-0.263982	-0.235632	-0.40679	0.29514	group4
CLL381_T	-0.268586	0.105564	-0.0956087	0.422057	-0.21478	group7
CLL382_T	-0.472879	0.198165	-0.0918489	0.482138	0.0446734	group7
CLL383_T	0.149521	0.286087	-0.0136165	0.587769	0.0514707	group2
CLL384_T	1.07657	-0.483319	0.741785	-0.295623	0.0443551	group1
CLL385_T	0.8489	-0.224198	-0.0527649	-0.0687309	0.698806	group1
CLL386_T	-0.356337	0.163946	-0.205264	0.331251	-0.112813	group7
CLL387_T	-0.472879	0.198165	-0.0918489	0.482138	0.0446734	group7
CLL388_T	-0.00152387	0.609567	-0.131156	-0.0458237	-0.533492	group6
CLL389_T	-0.0342251	-0.0945468	0.64815	-0.227933	-0.729373	group4
CLL390_T	-0.284992	0.114803	-0.283355	-0.0706925	0.08378	group7
CLL391_T	0.481553	0.824463	-0.0663548	0.152341	-0.403305	group5
CLL392_T	-0.294937	0.121492	-0.0926376	0.496933	-0.21744	group7
CLL393_T	0.065131	-0.312119	-0.331041	-0.0561453	-0.482075	group4
CLL394_T	0.989225	-0.251432	0.0737855	0.691243	-0.0285913	group1
CLL395_T	-0.478154	0.122638	-0.0051295	0.117568	0.4507	group7
CLL396_T	-0.0858859	0.0535999	-0.322498	0.0588835	-0.376332	group7
CLL397_T	-0.625665	0.33289	0.273376	0.638714	0.402903	group7
CLL398_T	-0.0179488	-0.265128	-0.32314	-0.0274249	-0.373	group4
CLL399_T	-0.0565792	0.637434	-0.248771	-0.226751	-0.38718	group6
CLL400_T	-0.48334	0.154037	-0.040513	0.307225	0.250041	group7
CLL401_T	-0.0858859	0.0535999	-0.322498	0.0588835	-0.376332	group7
CLL402_T	-0.0179488	-0.265128	-0.32314	-0.0274249	-0.373	group4
CLL403_T	-0.41615	0.167103	-0.0967789	0.528293	-0.0670614	group7
CLL404_T	-0.21111	-0.257293	-0.0449142	0.160836	-0.00607991	group4
CLL405_T	-0.41615	0.167103	-0.0967789	0.528293	-0.0670614	group7
CLL406_T	-0.269103	0.0547461	-0.23499	-0.320481	0.291808	group7
CLL407_T	-0.195891	-0.188455	-0.322351	-0.0422204	-0.110887	group4
CLL408_T	0.211009	0.279734	-0.244647	0.255956	0.0402972	group2
CLL409_T	-0.136072	0.602463	0.670695	-0.168897	-0.734669	group8
CLL410_T	-0.0911603	-0.0219274	-0.235779	-0.305686	0.0296949	group7
CLL411_T	-0.346908	0.177264	-0.313809	0.0728084	-0.00514396	group7
CLL412_T	-0.0232232	-0.340656	-0.23642	-0.391994	0.0330267	group4
CLL413_T	0.0084019	-0.281056	-0.326111	-0.102301	-0.37034	group4
CLL414_T	-0.472879	0.198165	-0.0918489	0.482138	0.0446734	group7
CLL415_T	-0.0179488	-0.265128	-0.32314	-0.0274249	-0.373	group4
CLL416_T	-0.0232232	-0.340656	-0.23642	-0.391994	0.0330267	group4
CLL417_T	0.840121	0.753032	-0.110206	-0.0564048	-0.295109	group3
CLL418_T	-0.219774	0.721322	-0.158511	-0.547582	0.212668	group8
CLL419_T	-0.235123	0.118334	-0.201123	0.299891	-0.263191	group7
CLL420_T	0.958953	-0.358985	0.77347	0.235079	-0.245871	group1
CLL421_T	-0.201165	-0.263982	-0.235632	-0.40679	0.29514	group4
CLL422_T	0.0031275	-0.356584	-0.239391	-0.46687	0.035687	group4
CLL423_T	-0.0799523	-0.309593	-0.23149	-0.43815	0.144761	group4
CLL424_T	-0.413066	0.195008	-0.200334	0.285096	-0.00107777	group7
CLL425_T	0.0909846	0.575894	-0.247601	-0.332987	-0.534898	group6
CLL426_T	-0.108035	-0.369524	0.48503	-0.286547	-0.544528	group4
CLL427_T	1.03212	-0.225344	-0.140273	0.310634	0.0306658	group1
CLL428_T	-0.113308	0.668496	-0.243841	-0.272907	-0.275445	group6
CLL429_T	-0.262049	-0.17071	-0.208877	0.170067	-0.10682	group4
CLL430_T	0.65275	0.816387	-0.000872409	0.187243	-0.140664	group3
CLL431_T	-0.206352	-0.232583	-0.271015	-0.217133	0.0944814	group4
CLL432_T	-0.171128	-0.0124943	0.411872	-0.0734093	-0.220278	group4
CLL433_T	-0.27251	-0.214839	-0.157541	-0.00484583	0.0985476	group4
CLL434_T	0.057628	0.440437	0.555638	-0.545954	-0.818161	group6
CLL435_T	-0.17424	0.0250627	-0.227878	-0.276965	0.138769	group7
CLL436_T	-0.0284096	-0.309257	-0.271804	-0.202338	-0.167632	group4
CLL437_T	0.788017	-0.130926	-0.0260098	0.508126	0.296845	group1
CLL438_T	-0.211857	0.0745015	-0.100539	0.468213	-0.326515	group7
CLL439_T	-0.0858859	0.0535999	-0.322498	0.0588835	-0.376332	group7
CLL440_T	-0.472879	0.198165	-0.0918489	0.482138	0.0446734	group7
CLL441_T	-0.27251	-0.214839	-0.157541	-0.00484583	0.0985476	group4
CLL442_T	-0.413066	0.195008	-0.200334	0.285096	-0.00107777	group7
CLL443_T	-0.321862	-0.167553	-0.100391	0.367109	-0.0610693	group4
CLL444_T	-0.472879	0.198165	-0.0918489	0.482138	0.0446734	group7
CLL445_T	-0.0746779	-0.234066	-0.31821	-0.0735803	-0.261265	group4
CLL446_T	-0.0858859	0.0535999	-0.322498	0.0588835	-0.376332	group7
CLL447_T	-0.00205892	-0.325185	-0.274775	-0.277214	-0.164972	group4
CLL448_T	-0.113308	0.668496	-0.243841	-0.272907	-0.275445	group6
CLL449_T	-0.472879	0.198165	-0.0918489	0.482138	0.0446734	group7
CLL450_T	-0.17424	0.0250627	-0.227878	-0.276965	0.138769	group7
CLL451_T	0.0084019	-0.281056	-0.326111	-0.102301	-0.37034	group4
CLL452_T	-0.195891	-0.188455	-0.322351	-0.0422204	-0.110887	group4
CLL453_T	0.906145	-0.204442	0.0816866	0.719963	0.0804831	group1
CLL454_T	-0.346908	0.177264	-0.313809	0.0728084	-0.00514396	group7
CLL455_T	-0.168966	0.10059	-0.314597	0.0876039	-0.267257	group7
CLL456_T	0.147714	0.544832	-0.252531	-0.286832	-0.646633	group6
CLL457_T	0.783392	0.784094	-0.105276	-0.10256	-0.183375	group3
CLL458_T	-0.15777	0.765787	-0.250161	-0.136858	-0.305094	group8
CLL459_T	0.784932	-0.158831	0.0775453	0.751323	0.230862	group1
CLL460_T	-0.0746779	-0.234066	-0.31821	-0.0735803	-0.261265	group4
CLL461_T	-0.352182	0.101736	-0.227089	-0.291761	0.400883	group7
CLL462_T	-0.0746779	-0.234066	-0.31821	-0.0735803	-0.261265	group4
CLL463_T	0.975388	-0.194282	-0.135343	0.264478	0.142401	group1
CLL464_T	-0.41615	0.167103	-0.0967789	0.528293	-0.0670614	group7
CLL465_T	0.79723	0.726943	0.103853	0.324204	-0.354366	group3
CLL466_T	-0.0179488	-0.265128	-0.32314	-0.0274249	-0.373	group4
CLL467_T	-0.356337	0.163946	-0.205264	0.331251	-0.112813	group7
CLL468_T	0.783392	0.784094	-0.105276	-0.10256	-0.183375	group3
CLL469_T	-0.0346962	0.0107327	0.138577	-0.307825	-0.475463	group4
CLL470_T	-0.478154	0.122638	-0.0051295	0.117568	0.4507	group7
CLL471_T	0.0465227	0.673186	-0.253921	-0.196938	-0.564547	group8
CLL472_T	0.065131	-0.312119	-0.331041	-0.0561453	-0.482075	group4
CLL473_T	-0.0694915	-0.265465	-0.282826	-0.263237	-0.0606065	group4
CLL474_T	-0.235123	0.118334	-0.201123	0.299891	-0.263191	group7
CLL475_T	-0.0365571	0.720176	-0.246019	-0.168218	-0.455472	group8
CLL476_T	0.00790482	0.622885	-0.2397	-0.304267	-0.425824	group6
CLL477_T	0.888679	-0.399956	0.933291	0.257207	0.00524852	group1
CLL478_T	0.281414	0.854855	-0.0844201	-0.410591	0.369844	group5
CLL479_T	-0.0661148	-0.366744	-0.0223618	-0.0113854	-0.0262304	group4
CLL480_T	-0.0717983	0.568595	0.0286655	-0.0236951	-0.282373	group6
CLL481_T	-0.144436	-0.295044	-0.240562	-0.360634	0.183405	group4
CLL482_T	-0.27251	-0.214839	-0.157541	-0.00484583	0.0985476	group4
CLL483_T	0.0598566	-0.387646	-0.244321	-0.420715	-0.0760478	group4
CLL484_T	-0.0302285	0.621506	-0.251742	-0.301627	-0.38452	group6
CLL485_T	-0.333568	-0.0894931	0.797321	-0.0806031	-0.0946763	group7

## Sheet: EDfig9e
GC_NAME	FEATURE_NAME	GENOMIC_GROUP	estimate	p.value	FDR	conf.low	conf.high
group7	n_gain	Global	50	1.57118e-55	2.82812e-53	89.1692	50
group3	trisomy12	CNA	50	3.5677e-26	6.42186e-24	59.1957	50
group4	Loss13q14.2	CNA	7.75358	3.62676e-25	3.26408e-23	5.04312	12.0912
group7	GC_CNA	Global	7.73601	1.80108e-19	1.62097e-17	4.79952	12.6035
group6	trisomy12	CNA	40.465	2.64075e-18	4.75335e-16	14.4646	141.002
group8	trisomy12	CNA	50	2.97076e-13	5.34737e-11	22.6094	50
group7	XPO1_Gain2p16.1.p15	Coding	10.0345	8.84654e-13	3.98094e-11	4.93976	21.5607
group6	n_gain	Global	50	1.0349e-11	9.31414e-10	10.5838	50
group3	n_gain	Global	50	5.73479e-11	5.16131e-09	9.75875	50
group7	n_loss	Global	4.02468	6.94656e-11	1.56298e-09	2.57773	6.35055
group7	TP53_Loss17p13.1	Coding	5.63322	4.6466e-10	8.36387e-09	3.15386	10.2075
group7	n_Inv	Global	3.58267	2.03978e-09	2.82431e-08	2.29488	5.65719
group7	Gain8q24.13.q24.21	CNA	10.8955	3.65566e-08	3.8707e-07	4.08936	34.0587
group7	n_dri_c_nc	Global	3.19467	4.25113e-08	4.25113e-07	2.0585	5.00328
group7	n_dri_c	Global	3.22449	5.45876e-08	5.17146e-07	2.06205	5.10529
group7	Gain16p13.11.p12.3	CNA	36.9674	7.0315e-07	6.32835e-06	5.36375	1583.49
group5	trisomy12	CNA	50	2.00543e-06	0.000360978	8.12049	50
group7	SMCHD1_Loss18p11.32.p11.31	Coding	7.70847	3.28825e-06	2.69039e-05	2.94533	22.5807
group8	n_gain	Global	50	6.67345e-06	0.00060061	4.43852	50
group7	Gain17q21.31	CNA	30.2893	9.8766e-06	7.40745e-05	4.23032	1318.61
group2	n_gain	Global	50	1.50392e-05	0.00239437	4.08557	50
group7	Loss3p27.25.2	CNA	50	1.87071e-05	0.000134691	5.02034	50
group8	DLC1_Loss8p	Coding	11.7165	0.0001391	0.00834601	3.17298	40.3948
group7	ATM_Loss11q22.3	Coding	2.43887	0.000238675	0.00159117	1.49952	3.95333
group7	Gain21q21.3.q22.3	CNA	50	0.000294987	0.00189635	3.41219	50
group3	KRAS	Coding	13.1727	0.000318602	0.00819262	3.0642	52.4599
group7	Loss20p12.3.p12.2	CNA	8.97433	0.00048189	0.0029017	2.1933	52.402
group7	DLC1_Loss8p	Coding	3.78444	0.000483616	0.0029017	1.69446	8.58725
group2	FUBP1	Coding	16.408	0.000498498	0.0299099	3.25752	69.5522
group7	Loss10q23.31.26.13	CNA	5.21026	0.000592917	0.00333516	1.84026	16.0155
group7	Loss4p16.p15	CNA	5.21026	0.000592917	0.00333516	1.84026	16.0155
group3	NOTCH1	Coding	4.4522	0.000911109	0.0164	1.7433	10.7747
group7	IRF4_Gain6p25.3	Coding	6.00665	0.000979935	0.0053451	1.82614	22.8672
group7	Loss4q21.1.q21.23	CNA	50	0.00116061	0.00614438	2.63705	50
group7	Gain17p11.2_2	CNA	17.593	0.00161781	0.00832017	2.10173	812.913
group7	n_tra	Global	1.93309	0.00217924	0.0108962	1.24608	2.99605
group7	PCM1_Loss8p	Coding	2.85536	0.00580313	0.0274885	1.27023	6.38956
group7	chromot_all	Global	5.14111	0.00916175	0.042285	1.28094	24.3759

## Sheet: EDfig9f
GCn	TP53	group
no	WT	group3
no	WT	group4
yes	WT	group4
yes	mutdel	group7
no	WT	group3
no	WT	group6
yes	mutdel	group7
no	WT	group3
no	WT	group4
yes	mutdel	group7
no	WT	group4
no	WT	group7
no	WT	group4
no	WT	group1
no	WT	group4
yes	mutdel	group7
no	WT	group1
yes	WT	group8
no	WT	group4
no	WT	group4
yes	mutdel	group4
yes	mutdel	group7
yes	WT	group7
yes	WT	group7
no	WT	group4
yes	WT	group8
yes	mutdel	group7
no	WT	group7
no	WT	group1
yes	mutdel	group7
no	WT	group4
yes	mutdel	group7
yes	mutdel	group7
no	WT	group7
no	WT	group4
no	WT	group5
no	WT	group4
no	WT	group4
yes	mutdel	group4
yes	mutdel	group4
no	WT	group3
no	WT	group1
no	WT	group3
yes	WT	group7
no	WT	group5
yes	mutdel	group7
no	WT	group4
yes	WT	group7
no	WT	group1
yes	mutdel	group7
no	WT	group8
no	WT	group4
no	WT	group4
no	WT	group3
no	WT	group1
no	WT	group3
no	WT	group7
no	mutdel	group4
no	WT	group8
no	WT	group1
no	WT	group6
no	WT	group1
no	WT	group4
no	WT	group7
no	WT	group4
no	WT	group2
no	WT	group1
no	WT	group4
no	WT	group4
no	WT	group4
no	mutdel	group4
yes	mutdel	group8
no	WT	group3
yes	WT	group4
no	WT	group5
no	WT	group4
no	WT	group1
no	WT	group2
yes	WT	group7
no	WT	group4
no	WT	group4
no	WT	group4
no	mutdel	group4
yes	WT	group7
no	WT	group4
no	WT	group4
no	WT	group4
no	WT	group4
no	WT	group2
yes	WT	group7
yes	WT	group7
no	WT	group3
no	WT	group4
yes	mutdel	group6
no	WT	group4
no	WT	group4
no	WT	group4
yes	WT	group7
no	WT	group4
no	WT	group7
no	WT	group4
no	WT	group7
no	WT	group1
no	WT	group3
yes	WT	group4
no	WT	group4
yes	WT	group4
yes	WT	group4
no	WT	group4
yes	WT	group7
no	WT	group4
yes	WT	group7
yes	WT	group4
no	WT	group4
no	WT	group5
no	WT	group4
no	WT	group1
no	WT	group4
no	WT	group4
no	WT	group7
no	WT	group2
no	WT	group3
no	WT	group3
yes	WT	group4
no	WT	group1
no	WT	group4
yes	mutdel	group7
no	WT	group1
no	mutdel	group4
yes	WT	group7
no	WT	group1
no	WT	group4
no	WT	group4
yes	WT	group6
no	WT	group4
no	WT	group4
no	WT	group6
no	WT	group6
no	WT	group4
no	WT	group4
no	WT	group4
no	WT	group3
no	WT	group7
no	WT	group4
no	WT	group4
no	WT	group4
no	WT	group8
no	WT	group4
no	WT	group6
no	WT	group2
no	WT	group1
no	WT	group4
no	WT	group7
no	WT	group4
yes	mutdel	group4
yes	mutdel	group7
no	WT	group4
no	WT	group2
no	WT	group4
no	WT	group1
no	WT	group3
no	WT	group1
no	WT	group4
no	WT	group4
no	WT	group7
yes	WT	group7
yes	WT	group8
no	WT	group4
no	WT	group4
yes	WT	group4
no	WT	group4
no	WT	group4
no	WT	group7
no	WT	group4
no	WT	group4
no	WT	group4
no	WT	group7
no	WT	group2
no	WT	group1
yes	WT	group4
yes	mutdel	group7
yes	mutdel	group6
no	WT	group1
yes	mutdel	group4
no	WT	group4
no	WT	group4
no	mutdel	group1
no	WT	group1
no	WT	group1
no	WT	group6
no	WT	group3
no	WT	group4
yes	WT	group7
no	WT	group4
yes	WT	group4
no	WT	group6
no	WT	group7
no	WT	group7
no	WT	group7
no	WT	group4
no	WT	group3
yes	WT	group6
no	WT	group4
no	WT	group6
no	WT	group7
no	WT	group4
no	WT	group4
no	WT	group3
yes	WT	group7
no	WT	group1
no	WT	group1
no	WT	group4
no	WT	group4
no	WT	group2
no	WT	group4
no	WT	group4
no	WT	group4
no	WT	group4
no	WT	group1
no	WT	group7
no	WT	group4
no	WT	group6
no	WT	group4
no	WT	group3
no	WT	group4
no	WT	group3
yes	mutdel	group7
yes	mutdel	group4
no	WT	group4
no	WT	group4
yes	mutdel	group7
no	WT	group1
no	WT	group1
no	mutdel	group1
no	WT	group4
no	WT	group4
no	WT	group4
no	mutdel	group4
yes	WT	group7
yes	mutdel	group7
no	WT	group4
no	WT	group4
no	WT	group6
yes	mutdel	group7
yes	mutdel	group4
no	WT	group1
no	WT	group4
no	WT	group4
no	WT	group7
no	WT	group4
yes	mutdel	group7
no	WT	group7
no	WT	group1
no	WT	group4
yes	mutdel	group7
yes	mutdel	group7
no	WT	group7
no	mutdel	group4
no	mutdel	group2
no	WT	group1
no	mutdel	group4
no	mutdel	group4
yes	mutdel	group8
no	WT	group4
no	WT	group7
yes	mutdel	group7
yes	mutdel	group7
no	WT	group2
yes	mutdel	group7
no	WT	group7
no	WT	group4
yes	mutdel	group7
no	WT	group4
no	WT	group4
no	WT	group4
no	WT	group4
no	WT	group1
no	WT	group1
no	WT	group3
no	WT	group4
yes	WT	group4
no	WT	group4
yes	mutdel	group7
no	WT	group1
no	WT	group7
no	WT	group4
no	WT	group4
no	WT	group4
no	WT	group4
no	WT	group1
yes	WT	group6
no	WT	group4
no	WT	group4
yes	WT	group5
no	WT	group7
no	WT	group7
yes	WT	group8
yes	WT	group7
no	WT	group6
no	WT	group7
no	WT	group4
no	WT	group8
no	WT	group4
no	WT	group4
no	WT	group1
no	WT	group4
no	WT	group1
no	WT	group1
no	WT	group7
no	WT	group6
yes	WT	group4
yes	WT	group6
no	WT	group4
yes	WT	group4
yes	WT	group4
no	WT	group6
no	WT	group4
no	WT	group4
no	WT	group7
no	WT	group4
no	WT	group3
no	WT	group1
no	WT	group4
yes	WT	group7
no	WT	group7
no	mutdel	group7
no	WT	group3
no	WT	group4
no	WT	group2
no	WT	group4
no	WT	group4
no	WT	group4
no	WT	group4
no	WT	group4
yes	mutdel	group7
no	WT	group7
no	WT	group4
no	WT	group7
no	WT	group4
no	WT	group4
no	WT	group4
no	WT	group1
no	WT	group4
no	WT	group4
no	WT	group4
yes	WT	group7
no	WT	group4
no	WT	group4
yes	WT	group7
yes	mutdel	group7
no	WT	group4
yes	WT	group7
yes	mutdel	group7
no	WT	group3
yes	mutdel	group7
no	WT	group3
no	WT	group7
yes	WT	group7
no	WT	group1
no	WT	group7
yes	WT	group4
yes	WT	group6
no	WT	group6
no	WT	group7
no	WT	group7
no	WT	group4
no	WT	group2
no	WT	group4
no	WT	group4
yes	WT	group4
no	WT	group7
no	WT	group4
yes	WT	group4
no	WT	group4
no	WT	group4
yes	mutdel	group4
no	mutdel	group4
no	WT	group4
no	WT	group7
yes	WT	group4
no	WT	group7
yes	WT	group7
no	WT	group2
no	WT	group1
no	WT	group1
yes	WT	group7
yes	mutdel	group7
no	WT	group6
no	WT	group4
no	WT	group7
no	WT	group5
no	WT	group7
no	WT	group4
no	WT	group1
yes	mutdel	group7
yes	WT	group7
yes	mutdel	group7
no	WT	group4
yes	WT	group6
yes	mutdel	group7
no	WT	group7
no	WT	group4
yes	WT	group7
no	WT	group4
yes	WT	group7
yes	WT	group7
yes	WT	group4
no	WT	group2
yes	WT	group8
yes	WT	group7
no	WT	group7
no	WT	group4
no	WT	group4
yes	WT	group7
no	WT	group4
no	WT	group4
no	WT	group3
yes	WT	group8
no	WT	group7
no	WT	group1
no	WT	group4
no	WT	group4
no	WT	group4
no	WT	group7
yes	WT	group6
no	WT	group4
no	WT	group1
no	WT	group6
yes	WT	group4
no	WT	group3
no	WT	group4
no	WT	group4
yes	WT	group4
no	WT	group6
no	WT	group7
no	WT	group4
no	WT	group1
yes	WT	group7
no	WT	group7
yes	WT	group7
yes	WT	group4
yes	WT	group7
yes	WT	group4
no	WT	group7
no	WT	group4
no	WT	group7
no	WT	group4
no	WT	group6
yes	mutdel	group7
no	mutdel	group7
no	WT	group4
no	WT	group4
no	WT	group1
yes	WT	group7
no	WT	group7
no	WT	group6
no	WT	group3
yes	WT	group8
no	WT	group1
no	WT	group4
yes	mutdel	group7
no	WT	group4
no	WT	group1
yes	WT	group7
no	WT	group3
no	WT	group4
yes	WT	group7
no	WT	group3
no	WT	group4
yes	mutdel	group7
no	WT	group8
no	WT	group4
no	WT	group4
no	WT	group7
no	WT	group8
no	WT	group6
no	WT	group1
no	WT	group5
no	mutdel	group4
yes	WT	group6
no	WT	group4
yes	mutdel	group4
no	WT	group4
yes	WT	group6
no	WT	group7

## Sheet: EDfig9g
Paper_ID	NMF_GROUP	CLUSTER	GC_GROUP	SUBSET	NEAREST_SUBSET_IF_UNASSIGNED	Mutation_status	SUBSET2	GC_GROUP2	SUBSET3
CLL004_T	uGS1	uGS1	group7	NA	CLL_1	Unmut	CLL_1	group7-8	CLL_1
CLL007_T	uGS1	uGS1	group7	NA	CLL_7H	Unmut	CLL_7H	group7-8	others
CLL009_T	MBSG1	MBSG1_cluster 1	group4	NA	CLL_2	Hypermut	CLL_2	group4-6	CLL_2
CLL011_T	uGS2	uGS2	group4	NA	CLL_6	Unmut	CLL_6	group4-6	others
CLL013_T	MBSG1	MBSG2_cluster 1	group4	NA	CLL_202	Hypermut	CLL_202	group4-6	others
CLL015_T	uGS2	uGS2	group4	CLL_1	NA	Unmut	CLL_1	group4-6	CLL_1
CLL019_T	uGS3	uGS3	group4	NA	CLL_14	Unmut	CLL_14	group4-6	others
CLL020_T	uGS3	uGS3	group4	NA	CLL_202	Intermediate	CLL_202	group4-6	others
CLL029_T	MBSG2	MBSG1_cluster 1	group1	NA	CLL_201	Hypermut	CLL_201	group1-3	others
CLL030_T	NA	NA	group7	NA	CLL_28A	Unmut	CLL_28A	group7-8	others
CLL032_T	uGS1	uGS1	group7	NA	CLL_7H	Unmut	CLL_7H	group7-8	others
CLL033_T	NA	NA	group7	CLL_12	NA	Unmut	CLL_12	group7-8	others
CLL038_T	uGS2	uGS2	group4	CLL_2	NA	Intermediate	CLL_2	group4-6	CLL_2
CLL039_T	uGS1	uGS1	group4	NA	CLL_7H	Unmut	CLL_7H	group4-6	others
CLL040_T	uGS1	uGS1	group4	NA	CLL_12	Unmut	CLL_12	group4-6	others
CLL041_T	uGS3	uGS3	group3	NA	CLL_7H	Unmut	CLL_7H	group1-3	others
CLL042_T	uGS3	uGS3	group1	CLL_3	NA	Unmut	CLL_3	group1-3	others
CLL048_T	uGS2	uGS2	group7	CLL_2	NA	Unmut	CLL_2	group7-8	CLL_2
CLL053_T	uGS2	uGS2	group4	CLL_2	NA	Unmut	CLL_2	group4-6	CLL_2
CLL055_T	MBSG2	MBSG1_cluster 1	group1	NA	CLL_4	Hypermut	CLL_4	group1-3	CLL_4
CLL065_T	uGS3	uGS3	group4	CLL_2	NA	Unmut	CLL_2	group4-6	CLL_2
CLL067_T	MBSG1	MBSG2_cluster 1	group1	CLL_2	NA	Intermediate	CLL_2	group1-3	CLL_2
CLL068_T	uGS2	uGS2	group4	NA	CLL_28A	Unmut	CLL_28A	group4-6	others
CLL069_T	MBSG1	MBSG2_cluster 2	group4	CLL_2	NA	Intermediate	CLL_2	group4-6	CLL_2
CLL072_T	uGS1	uGS1	group8	CLL_59	NA	Unmut	CLL_59	group7-8	others
CLL074_T	uGS2	uGS2	group4	NA	CLL_4	Unmut	CLL_4	group4-6	CLL_4
CLL083_T	uGS1	uGS1	group4	NA	CLL_5	Unmut	CLL_5	group4-6	others
CLL087_T	uGS3	uGS3	group4	NA	CLL_12	Unmut	CLL_12	group4-6	others
CLL089_T	MBSG1	MBSG2_cluster 1	group2	NA	CLL_77	Hypermut	CLL_77	group2-5	others
CLL090_T	uGS3	uGS3	group7	NA	CLL_2	Unmut	CLL_2	group7-8	CLL_2
CLL097_T	MBSG1	MBSG2_cluster 2	group4	CLL_2	NA	Hypermut	CLL_2	group4-6	CLL_2
CLL102_T	uGS3	uGS3	group7	NA	CLL_6	Unmut	CLL_6	group7-8	others
CLL107_T	uGS2	uGS2	group4	NA	CLL_7H	Unmut	CLL_7H	group4-6	others
CLL110_T	MBSG1	MBSG2_cluster 2	group7	CLL_2	NA	Hypermut	CLL_2	group7-8	CLL_2
CLL111_T	MBSG1	MBSG2_cluster 2	group4	CLL_2	NA	Intermediate	CLL_2	group4-6	CLL_2
CLL112_T	uGS2	uGS2	group7	NA	CLL_6	Unmut	CLL_6	group7-8	others
CLL118_T	uGS2	uGS2	group4	CLL_2	NA	Unmut	CLL_2	group4-6	CLL_2
CLL122_T	uGS3	uGS3	group3	NA	CLL_28A	Unmut	CLL_28A	group1-3	others
CLL123_T	uGS3	uGS3	group3	NA	CLL_6	Unmut	CLL_6	group1-3	others
CLL125_T	MBSG1	MBSG1_cluster 1	group1	NA	CLL_2	Hypermut	CLL_2	group1-3	CLL_2
CLL130_T	uGS2	uGS2	group7	CLL_5	NA	Unmut	CLL_5	group7-8	others
CLL135_T	uGS2	uGS2	group4	NA	CLL_6	Unmut	CLL_6	group4-6	others
CLL142_T	MBSG2	MBSG1_cluster 1	group3	NA	CLL_201	Hypermut	CLL_201	group1-3	others
CLL144_T	MBSG1	MBSG2_cluster 2	group4	CLL_2	NA	Hypermut	CLL_2	group4-6	CLL_2
CLL145_T	uGS2	uGS2	group4	CLL_2	NA	Intermediate	CLL_2	group4-6	CLL_2
CLL150_T	uGS3	uGS3	group2	CLL_7H	NA	Unmut	CLL_7H	group2-5	others
CLL151_T	MBSG1	MBSG1_cluster 1	group1	NA	CLL_2	Hypermut	CLL_2	group1-3	CLL_2
CLL155_T	uGS1	uGS1	group4	NA	CLL_3	Unmut	CLL_3	group4-6	others
CLL156_T	uGS2	uGS2	group7	NA	CLL_12	Unmut	CLL_12	group7-8	others
CLL157_T	uGS2	uGS2	group4	NA	CLL_31	Unmut	CLL_31	group4-6	others
CLL158_T	MBSG1	MBSG1_cluster 1	group2	CLL_16	NA	Hypermut	CLL_16	group2-5	others
CLL166_T	MBSG1	MBSG2_cluster 2	group7	NA	CLL_2	Hypermut	CLL_2	group7-8	CLL_2
CLL168_T	MBSG1	MBSG2_cluster 2	group4	CLL_2	NA	Hypermut	CLL_2	group4-6	CLL_2
CLL171_T	uGS3	uGS3	group4	NA	CLL_5	Unmut	CLL_5	group4-6	others
CLL176_T	uGS3	uGS3	group4	NA	CLL_12	Unmut	CLL_12	group4-6	others
CLL177_T	uGS2	uGS2	group7	NA	CLL_7H	Unmut	CLL_7H	group7-8	others
CLL179_T	uGS3	uGS3	group1	CLL_1	NA	Unmut	CLL_1	group1-3	CLL_1
CLL180_T	uGS3	uGS3	group4	NA	CLL_5	Unmut	CLL_5	group4-6	others
CLL181_T	uGS1	uGS1	group7	NA	CLL_12	Unmut	CLL_12	group7-8	others
CLL183_T	uGS3	uGS3	group1	CLL_6	NA	Unmut	CLL_6	group1-3	others
CLL185_T	MBSG2	MBSG1_cluster 1	group4	NA	CLL_201	Hypermut	CLL_201	group4-6	others
CLL186_T	uGS2	uGS2	group4	NA	CLL_3	Unmut	CLL_3	group4-6	others
CLL187_T	uGS1	uGS1	group1	CLL_1	NA	Unmut	CLL_1	group1-3	CLL_1
CLL198_T	uGS3	uGS3	group7	NA	CLL_28A	Unmut	CLL_28A	group7-8	others
CLL202_T	uGS3	uGS3	group6	NA	CLL_8	Unmut	CLL_8	group4-6	CLL_8
CLL210_T	uGS3	uGS3	group1	CLL_2	NA	Intermediate	CLL_2	group1-3	CLL_2
CLL214_T	uGS2	uGS2	group2	CLL_202	NA	Unmut	CLL_202	group2-5	others
CLL215_T	uGS2	uGS2	group4	NA	CLL_6	Unmut	CLL_6	group4-6	others
CLL220_T	uGS2	uGS2	group7	CLL_2	NA	Unmut	CLL_2	group7-8	CLL_2
CLL224_T	uGS2	uGS2	group3	CLL_28A	NA	Unmut	CLL_28A	group1-3	others
CLL228_T	uGS1	uGS1	group4	NA	CLL_202	Unmut	CLL_202	group4-6	others
CLL234_T	uGS3	uGS3	group1	NA	CLL_5	Unmut	CLL_5	group1-3	others
CLL238_T	uGS2	uGS2	group4	NA	CLL_12	Unmut	CLL_12	group4-6	others
CLL239_T	uGS2	uGS2	group7	CLL_2	NA	Unmut	CLL_2	group7-8	CLL_2
CLL245_T	uGS1	uGS1	group4	CLL_2	NA	Intermediate	CLL_2	group4-6	CLL_2
CLL246_T	uGS3	uGS3	group1	NA	CLL_28A	Unmut	CLL_28A	group1-3	others
CLL249_T	MBSG1	MBSG2_cluster 2	group7	CLL_2	NA	Hypermut	CLL_2	group7-8	CLL_2
CLL252_T	uGS2	uGS2	group7	NA	CLL_5	Unmut	CLL_5	group7-8	others
CLL254_T	MBSG1	MBSG1_cluster 1	group4	NA	CLL_201	Hypermut	CLL_201	group4-6	others
CLL256_T	uGS2	uGS2	group7	NA	CLL_64B	Unmut	CLL_64B	group7-8	others
CLL257_T	uGS2	uGS2	group7	CLL_28A	NA	Unmut	CLL_28A	group7-8	others
CLL261_T	uGS2	uGS2	group4	CLL_202	NA	Unmut	CLL_202	group4-6	others
CLL265_T	uGS3	uGS3	group7	NA	CLL_5	Unmut	CLL_5	group7-8	others
CLL271_T	uGS2	uGS2	group4	CLL_1	NA	Unmut	CLL_1	group4-6	CLL_1
CLL272_T	uGS1	uGS1	group7	NA	CLL_6	Unmut	CLL_6	group7-8	others
CLL277_T	MBSG1	MBSG1_cluster 1	group1	CLL_201	NA	Hypermut	CLL_201	group1-3	others
CLL280_T	uGS2	uGS2	group4	NA	CLL_7H	Unmut	CLL_7H	group4-6	others
CLL282_T	MBSG1	MBSG2_cluster 2	group4	CLL_2	NA	Intermediate	CLL_2	group4-6	CLL_2
CLL284_T	uGS3	uGS3	group1	NA	CLL_12	Unmut	CLL_12	group1-3	others
CLL285_T	uGS3	uGS3	group7	NA	CLL_12	Unmut	CLL_12	group7-8	others
CLL290_T	uGS3	uGS3	group1	NA	CLL_7H	Unmut	CLL_7H	group1-3	others
CLL291_T	uGS2	uGS2	group6	CLL_1	NA	Unmut	CLL_1	group4-6	CLL_1
CLL292_T	MBSG2	MBSG1_cluster 1	group4	NA	CLL_201	Hypermut	CLL_201	group4-6	others
CLL293_T	uGS3	uGS3	group4	CLL_7H	NA	Unmut	CLL_7H	group4-6	others
CLL295_T	MBSG1	MBSG2_cluster 2	group7	CLL_2	NA	Intermediate	CLL_2	group7-8	CLL_2
CLL298_T	MBSG1	MBSG2_cluster 2	group7	NA	CLL_4	Intermediate	CLL_4	group7-8	CLL_4
CLL302_T	uGS3	uGS3	group8	NA	CLL_99	Unmut	CLL_99	group7-8	others
CLL308_T	MBSG1	MBSG2_cluster 1	group1	CLL_2	NA	Intermediate	CLL_2	group1-3	CLL_2
CLL312_T	uGS3	uGS3	group6	NA	CLL_6	Unmut	CLL_6	group4-6	others
CLL315_T	MBSG1	MBSG2_cluster 1	group4	NA	CLL_201	Hypermut	CLL_201	group4-6	others
CLL318_T	uGS2	uGS2	group4	NA	CLL_31	Unmut	CLL_31	group4-6	others
CLL326_T	uGS1	uGS1	group7	CLL_1	NA	Unmut	CLL_1	group7-8	CLL_1
CLL328_T	uGS2	uGS2	group4	CLL_31	NA	Unmut	CLL_31	group4-6	others
CLL330_T	uGS2	uGS2	group4	CLL_1	NA	Unmut	CLL_1	group4-6	CLL_1
CLL331_T	MBSG2	MBSG1_cluster 1	group4	NA	CLL_2	Hypermut	CLL_2	group4-6	CLL_2
CLL334_T	uGS2	uGS2	group4	CLL_64B	NA	Unmut	CLL_64B	group4-6	others
CLL337_T	uGS2	uGS2	group4	CLL_2	NA	Intermediate	CLL_2	group4-6	CLL_2
CLL338_T	uGS3	uGS3	group7	NA	CLL_3	Unmut	CLL_3	group7-8	others
CLL340_T	uGS2	uGS2	group4	NA	CLL_3	Unmut	CLL_3	group4-6	others
CLL341_T	MBSG2	MBSG1_cluster 1	group4	NA	CLL_77	Hypermut	CLL_77	group4-6	others
CLL343_T	uGS2	uGS2	group4	NA	CLL_5	Unmut	CLL_5	group4-6	others
CLL345_T	uGS2	uGS2	group4	CLL_7H	NA	Unmut	CLL_7H	group4-6	others
CLL346_T	uGS2	uGS2	group7	NA	CLL_8	Unmut	CLL_8	group7-8	CLL_8
CLL347_T	MBSG1	MBSG2_cluster 1	group4	NA	CLL_14	Hypermut	CLL_14	group4-6	others
CLL351_T	MBSG1	MBSG1_cluster 1	group4	NA	CLL_77	Intermediate	CLL_77	group4-6	others
CLL352_T	uGS2	uGS2	group7	NA	CLL_28A	Unmut	CLL_28A	group7-8	others
CLL355_T	uGS1	uGS1	group7	CLL_1	NA	Unmut	CLL_1	group7-8	CLL_1
CLL360_T	MBSG1	MBSG2_cluster 2	group7	CLL_2	NA	Hypermut	CLL_2	group7-8	CLL_2
CLL361_T	uGS2	uGS2	group4	CLL_7H	NA	Unmut	CLL_7H	group4-6	others
CLL362_T	MBSG1	MBSG1_cluster 1	group6	NA	CLL_77	Hypermut	CLL_77	group4-6	others
CLL365_T	uGS2	uGS2	group7	NA	CLL_202	Intermediate	CLL_202	group7-8	others
CLL368_T	uGS2	uGS2	group4	NA	CLL_6	Unmut	CLL_6	group4-6	others
CLL372_T	uGS2	uGS2	group4	CLL_2	NA	Unmut	CLL_2	group4-6	CLL_2
CLL379_T	uGS2	uGS2	group7	CLL_6	NA	Unmut	CLL_6	group7-8	others
CLL438_T	NA	NA	group7	CLL_1	NA	Unmut	CLL_1	group7-8	CLL_1
CLL440_T	uGS2	uGS2	group7	CLL_5	NA	Unmut	CLL_5	group7-8	others
CLL453_T	NA	NA	group1	NA	CLL_7H	Unmut	CLL_7H	group1-3	others
CLL454_T	MBSG1	MBSG2_cluster 2	group7	CLL_2	NA	Intermediate	CLL_2	group7-8	CLL_2
CLL467_T	NA	NA	group7	CLL_2	NA	Unmut	CLL_2	group7-8	CLL_2
CLL477_T	NA	NA	group1	CLL_2	NA	Hypermut	CLL_2	group1-3	CLL_2
CLL482_T	MBSG1	TP53_del17p13.1	group4	NA	CLL_14	Intermediate	CLL_14	group4-6	others
CLL483_T	MBSG2	MBSG1_cluster 1	group4	CLL_4	NA	Hypermut	CLL_4	group4-6	CLL_4
